# Supplementary material for: Developmental system drift in dorsoventral patterning is linked to transitions to autonomous development in Annelida
Source: Nat Commun. 2026 Apr 18;17:5381. doi: 10.1038/s41467-026-71950-7 (PMC13275895; doi:10.1038/s41467-026-71950-7)
Supplement: Supplementary file 4 — Source Data [file 41467_2026_71950_MOESM4_ESM.xlsx]

## Sheet: Fig 1d
Figure 1d. DESeq-normalised counts of developmental time course of BMP members in Owenia
Species	Gene_name	Gene_ID	St_0cell	St_1cell	St_2cell	St_4cell	St_8cell	St_16cell	St_32cell	St_blastula	St_gastrula	St_elongation	St_early_larva	St_mature_larva	St_competent_larva	St_juvenile
Owenia_fusiformis	bmp2/4	OFUSG12159.1	1.55514	0.608621	2.7765	0.580981	1.27846	489.732	5109.45	6014.43	1661.63	1471.49	1691.2	1936.44	3445.48	3059.38
Owenia_fusiformis	bmp5-8	OFUSG23310.1	4333.08	2978.28	2924.72	2873.34	2822.17	3480.84	2854.79	4129.46	2654.61	1533.19	1474.44	1220.91	3144.59	3530.83
Owenia_fusiformis	chordin	OFUSG13105.1	58.929	87.495	74.5502	80.8565	71.3457	93.9521	1656.61	10188.1	15698.8	2035.51	2094.81	2656.32	4519.84	2246.62
Owenia_fusiformis	bmpr1	OFUSG18180.1	10297.3	15238	14866.1	14704.3	15499.2	11150.9	11485.3	8816.95	3811.08	3755.43	2439.57	1884.52	2903.74	2887.52
Owenia_fusiformis	bmpr2	OFUSG26337.1	448.571	390.303	409.126	412.332	374.184	396.122	543.633	1085.13	2734.08	2253.54	1948.46	1589.52	2023.69	2929.68
Owenia_fusiformis	smad1/5/8	OFUSG02732.1	13001.2	16766.4	16628.7	17294.6	18480.2	16238.2	18885	19675.1	6203.56	4878.8	4122.41	3085.55	3236.35	4590.05

## Sheet: Fig 2d, 8f
Figures 2d, 8a. Scoring of larval phenotypes after treatment
Species	Treatment	Replica	Total_n	Normal	No_chaetae	Multiple_chaetae	Abnormal_proto-large_mouth	Underdeveloped	perc_phenotype	perc_underdevelop
Owenia_fusiformis	02DMSO	1	30	20	0	0	0	10	0.666667	0.333333
Owenia_fusiformis	02DMSO	2	33	15	0	0	0	18	0.454545	0.545455
Owenia_fusiformis	02DMSO	3	13	11	0	0	0	2	0.846154	0.153846
Owenia_fusiformis	20uMDMH1	1	35	0	29	0	0	6	0.828571	0.171429
Owenia_fusiformis	20uMDMH1	2	44	0	29	0	0	15	0.659091	0.340909
Owenia_fusiformis	20uMDMH1	3	16	0	13	0	0	3	0.8125	0.1875
Owenia_fusiformis	1xMock	1	40	36	0	0	0	4	0.9	0.1
Owenia_fusiformis	1xMock	2	100	68	0	0	0	32	0.68	0.32
Owenia_fusiformis	1xMock	3	19	14	0	0	0	5	0.736842	0.263158
Owenia_fusiformis	1000BMP	1	41	0	0	39	0	2	0.95122	0.0487805
Owenia_fusiformis	1000BMP	2	41	0	0	30	0	11	0.731707	0.268293
Owenia_fusiformis	1000BMP	3	18	0	0	16	0	2	0.888889	0.111111
Owenia_fusiformis	75Activin	1	40	1	0	37	0	2	0.925	0.05
Owenia_fusiformis	75Activin	2	43	0	0	27	0	16	0.627907	0.372093
Owenia_fusiformis	75Activin	3	19	0	0	17	0	2	0.894737	0.105263
Owenia_fusiformis	04DMSO	1	36	26	0	0	0	10	0.722222	0.277778
Owenia_fusiformis	04DMSO	2	33	21	0	0	0	12	0.636364	0.363636
Owenia_fusiformis	04DMSO	3	18	12	0	0	0	6	0.666667	0.333333
Owenia_fusiformis	40SB	1	34	0	0	0	24	10	0.705882	0.294118
Owenia_fusiformis	40SB	2	28	0	0	0	20	8	0.714286	0.285714
Owenia_fusiformis	40SB	3	13	0	0	0	9	4	0.692308	0.307692

## Sheet: Fig 2h
Figure 2h. Raw data for DMSO vs DMH1 volcano plots in Owenia
Species	Gene_ID	basal_mean	log2FoldChange	lfcSE	stat	pvalue	padj
Owenia_fusiformis	OFUSG00001.1	50.2132	0.0710528	0.0589276	1.4122	0.157891	0.999942
Owenia_fusiformis	OFUSG00001.2	7.30131	0.0116149	0.0156965	0.992332	0.321035	NA
Owenia_fusiformis	OFUSG00001.3	25.4248	-0.00441833	0.0295791	1.05517	0.291348	0.999942
Owenia_fusiformis	OFUSG00001.4	0	NA	NA	NA	NA	NA
Owenia_fusiformis	OFUSG00001.5	16.8354	-0.0440894	0.0302681	-3.04791	0.00230441	0.186573
Owenia_fusiformis	OFUSG00002.1	28.5124	0.0266837	0.0430827	0.826402	0.408576	0.999942
Owenia_fusiformis	OFUSG00003.1	936.438	0.0488062	0.122983	0.399309	0.689666	0.999942
Owenia_fusiformis	OFUSG00003.2	863.718	0.0925595	0.124204	0.745413	0.456022	0.999942
Owenia_fusiformis	OFUSG00004.1	27.488	0.011989	0.0470711	0.26282	0.79269	0.999942
Owenia_fusiformis	OFUSG00005.1	49.3479	0.0211492	0.0597895	0.342572	0.73192	0.999942
Owenia_fusiformis	OFUSG00006.1	29233.2	-0.158534	0.0815518	-1.94416	0.0518765	0.977523
Owenia_fusiformis	OFUSG00007.1	1061.56	0.07169	0.123759	0.576264	0.564437	0.999942
Owenia_fusiformis	OFUSG00008.1	764.477	0.0378401	0.12391	0.292694	0.769756	0.999942
Owenia_fusiformis	OFUSG00009.1	499.503	0.0270708	0.12042	0.22296	0.823567	0.999942
Owenia_fusiformis	OFUSG00010.1	19.3079	-0.0108465	0.0348308	-0.776284	0.437582	0.999942
Owenia_fusiformis	OFUSG00011.1	7.83487	-0.019838	0.0273845	-0.795664	0.426227	NA
Owenia_fusiformis	OFUSG00012.1	2077.43	0.096826	0.116165	0.833785	0.404402	0.999942
Owenia_fusiformis	OFUSG00013.1	3267.58	0.0888522	0.107235	0.847143	0.396916	0.999942
Owenia_fusiformis	OFUSG00014.1	485.335	0.0371722	0.119703	0.311927	0.755096	0.999942
Owenia_fusiformis	OFUSG00015.1	35.457	0.0384113	0.0511522	0.801318	0.422947	0.999942
Owenia_fusiformis	OFUSG00015.2	0	NA	NA	NA	NA	NA
Owenia_fusiformis	OFUSG00016.1	492.403	0.0881641	0.119567	0.743597	0.45712	0.999942
Owenia_fusiformis	OFUSG00017.1	9.79331	-0.0087555	0.0306323	-0.348247	0.727654	NA
Owenia_fusiformis	OFUSG00018.1	245.886	-0.0237453	0.103305	-0.193461	0.846598	0.999942
Owenia_fusiformis	OFUSG00019.1	4647.6	0.249979	0.0946674	2.64064	0.00827488	0.410181
Owenia_fusiformis	OFUSG00020.1	652.996	-0.0144111	0.122702	-0.112411	0.910498	0.999942
Owenia_fusiformis	OFUSG00021.1	2343.87	0.0342472	0.111553	0.309403	0.757015	0.999942
Owenia_fusiformis	OFUSG00022.1	399.782	-0.0697345	0.114509	-0.634166	0.525972	0.999942
Owenia_fusiformis	OFUSG00023.1	58.5979	-0.0442622	0.0586829	-0.96678	0.333654	0.999942
Owenia_fusiformis	OFUSG00024.1	372.894	0.114245	0.11545	0.990743	0.321811	0.999942
Owenia_fusiformis	OFUSG00025.1	25018.5	-0.0495817	0.0634641	-0.780628	0.435021	0.999942
Owenia_fusiformis	OFUSG00026.1	3273.47	-0.073724	0.106693	-0.687058	0.492046	0.999942
Owenia_fusiformis	OFUSG00027.1	3699.96	0.122707	0.103079	1.18135	0.237463	0.999942
Owenia_fusiformis	OFUSG00027.2	1040.53	-0.00811527	0.123527	-0.063264	0.949556	0.999942
Owenia_fusiformis	OFUSG00028.1	9.92397	0.00298345	0.031041	0.0961678	0.923387	NA
Owenia_fusiformis	OFUSG00029.1	34.9757	0.0157711	0.0516676	0.339948	0.733896	0.999942
Owenia_fusiformis	OFUSG00030.1	262.926	-0.013895	0.105381	-0.132799	0.894352	0.999942
Owenia_fusiformis	OFUSG00031.1	1731.36	0.0471489	0.117344	0.399797	0.689306	0.999942
Owenia_fusiformis	OFUSG00032.1	0	NA	NA	NA	NA	NA
Owenia_fusiformis	OFUSG00033.1	1212.54	0.0732299	0.122657	0.604676	0.545394	0.999942
Owenia_fusiformis	OFUSG00033.2	103.16	-0.0092146	0.0195488	-1.52946	0.126151	0.999942
Owenia_fusiformis	OFUSG00034.1	27754.4	-0.129891	0.0716312	-1.81676	0.0692533	0.999942
Owenia_fusiformis	OFUSG00035.1	3200.33	-0.0911987	0.104288	-0.871173	0.38366	0.999942
Owenia_fusiformis	OFUSG00036.1	854.756	-0.0213957	0.124216	-0.171907	0.863511	0.999942
Owenia_fusiformis	OFUSG00036.2	22.2454	-0.0111017	0.027439	0.705968	0.480208	0.999942
Owenia_fusiformis	OFUSG00037.1	282.549	0.0480689	0.104204	0.520872	0.602456	0.999942
Owenia_fusiformis	OFUSG00038.1	673.472	-0.00734217	0.123451	-0.060626	0.951657	0.999942
Owenia_fusiformis	OFUSG00039.1	0	NA	NA	NA	NA	NA
Owenia_fusiformis	OFUSG00039.2	1622.63	-0.0657658	0.120401	-0.557329	0.577303	0.999942
Owenia_fusiformis	OFUSG00040.1	1701.02	-0.0623958	0.121244	-0.537351	0.591025	0.999942
Owenia_fusiformis	OFUSG00041.1	0	NA	NA	NA	NA	NA
Owenia_fusiformis	OFUSG00042.1	86.0611	0.00060218	0.0747747	0.00812006	0.993521	0.999942
Owenia_fusiformis	OFUSG00043.1	4.98855	-0.0115829	0.0192246	-1.06971	0.284749	NA
Owenia_fusiformis	OFUSG00043.2	0.976459	-0.00773978	0.0128497	-0.477936	0.632695	NA
Owenia_fusiformis	OFUSG00043.3	3.17812	-0.00828738	0.0132826	-0.684393	0.493727	NA
Owenia_fusiformis	OFUSG00043.4	44.2567	0.031334	0.0487676	0.3315	0.740267	0.999942
Owenia_fusiformis	OFUSG00044.1	26.5389	0.0220558	0.0464502	0.480828	0.630639	0.999942
Owenia_fusiformis	OFUSG00045.1	3720.42	0.0902347	0.1051	0.855415	0.392321	0.999942
Owenia_fusiformis	OFUSG00046.1	12256.2	0.0386335	0.07366	0.525319	0.599362	0.999942
Owenia_fusiformis	OFUSG00047.1	68.3035	-0.0453797	0.0646324	-0.631207	0.527905	0.999942
Owenia_fusiformis	OFUSG00048.1	7.32012	0.00142775	0.0216557	-0.672518	0.501254	NA
Owenia_fusiformis	OFUSG00049.1	3895.46	0.12184	0.10927	1.09035	0.275558	0.999942
Owenia_fusiformis	OFUSG00050.1	182.133	-0.0437741	0.0963419	-0.414138	0.678773	0.999942
Owenia_fusiformis	OFUSG00050.2	2733.62	0.026141	0.108825	0.239584	0.810653	0.999942
Owenia_fusiformis	OFUSG00051.1	301.342	-0.000633896	0.109458	0.00401876	0.996794	0.999942
Owenia_fusiformis	OFUSG00052.1	10.1681	0.0148083	0.030862	0.336028	0.73685	NA
Owenia_fusiformis	OFUSG00053.1	1033.52	-0.0328127	0.123756	-0.267485	0.789096	0.999942
Owenia_fusiformis	OFUSG00054.1	2802.93	0.0521123	0.107271	0.484079	0.62833	0.999942
Owenia_fusiformis	OFUSG00055.1	1087.81	-0.0313485	0.124135	-0.251853	0.801155	0.999942
Owenia_fusiformis	OFUSG00056.1	5466.39	0.19215	0.0906506	2.11926	0.0340681	0.833107
Owenia_fusiformis	OFUSG00057.1	37.6533	-0.0107955	0.0535954	-0.200769	0.840879	0.999942
Owenia_fusiformis	OFUSG00057.2	0	NA	NA	NA	NA	NA
Owenia_fusiformis	OFUSG00058.1	8.45024	0.0211948	0.0240869	1.48289	0.138105	NA
Owenia_fusiformis	OFUSG00059.1	21.2232	0.0200107	0.0396272	0.724997	0.468454	0.999942
Owenia_fusiformis	OFUSG00060.1	823.779	-0.0714447	0.124196	-0.577873	0.56335	0.999942
Owenia_fusiformis	OFUSG00061.1	18373	0.0791209	0.066796	1.18498	0.236025	0.999942
Owenia_fusiformis	OFUSG00062.1	435.794	0.0803218	0.113277	0.746759	0.455209	0.999942
Owenia_fusiformis	OFUSG00063.1	2075.35	0.0535382	0.116954	0.452231	0.651102	0.999942
Owenia_fusiformis	OFUSG00064.1	0	NA	NA	NA	NA	NA
Owenia_fusiformis	OFUSG00064.2	179.363	-0.0179298	0.086236	-0.258388	0.796107	0.999942
Owenia_fusiformis	OFUSG00064.3	0	NA	NA	NA	NA	NA
Owenia_fusiformis	OFUSG00064.4	405.882	-0.00848379	0.117135	-0.0727998	0.941965	0.999942
Owenia_fusiformis	OFUSG00065.1	296.212	-0.0433878	0.110271	-0.390761	0.695974	0.999942
Owenia_fusiformis	OFUSG00066.1	67.2664	0.0689282	0.0674624	1.00883	0.313055	0.999942
Owenia_fusiformis	OFUSG00067.1	2405.21	-0.0630753	0.118185	-0.541865	0.587912	0.999942
Owenia_fusiformis	OFUSG00068.1	67936.7	-0.0748887	0.0604045	-1.24315	0.213814	0.999942
Owenia_fusiformis	OFUSG00069.1	1214.53	0.0432399	0.124183	0.372888	0.709232	0.999942
Owenia_fusiformis	OFUSG00069.2	10.8113	-0.00393671	0.017948	-0.090799	0.927652	0.999942
Owenia_fusiformis	OFUSG00070.1	77.0358	-0.0134238	0.0674967	-0.265637	0.790519	0.999942
Owenia_fusiformis	OFUSG00071.1	238.275	0.00314335	0.104311	0.0219826	0.982462	0.999942
Owenia_fusiformis	OFUSG00072.1	1.25674	-0.0044053	0.0129845	-0.459521	0.64586	NA
Owenia_fusiformis	OFUSG00073.1	1.12126	0.00786085	0.0129207	0.512574	0.608249	NA
Owenia_fusiformis	OFUSG00074.1	2.30012	-0.00259911	0.0142001	-0.48662	0.626528	NA
Owenia_fusiformis	OFUSG00075.1	15.5378	0.0268189	0.0372079	0.756019	0.449638	0.999942
Owenia_fusiformis	OFUSG00076.1	170.432	-0.0173034	0.0946931	-0.192511	0.847342	0.999942
Owenia_fusiformis	OFUSG00077.1	1825.92	0.136612	0.1175	1.17128	0.241486	0.999942
Owenia_fusiformis	OFUSG00078.1	65.6559	-0.0869225	0.0660055	-1.40967	0.158638	0.999942
Owenia_fusiformis	OFUSG00079.1	4236.78	0.0109512	0.0992576	0.107719	0.914219	0.999942
Owenia_fusiformis	OFUSG00080.1	8.58769	0.01445	0.0284587	0.486121	0.626881	NA
Owenia_fusiformis	OFUSG00081.1	164.36	-0.102626	0.0900901	-0.86025	0.389651	0.999942
Owenia_fusiformis	OFUSG00081.2	425.237	-0.00652987	0.115436	-0.0283096	0.977415	0.999942
Owenia_fusiformis	OFUSG00082.1	103.407	0.0121387	0.0754905	0.14076	0.88806	0.999942
Owenia_fusiformis	OFUSG00083.1	31.8977	0.0274395	0.047581	0.570038	0.568652	0.999942
Owenia_fusiformis	OFUSG00084.1	14765.8	0.0628523	0.088892	0.717877	0.472833	0.999942
Owenia_fusiformis	OFUSG00085.1	1340.05	-0.0381955	0.121279	-0.316046	0.751967	0.999942
Owenia_fusiformis	OFUSG00086.1	22.3457	-0.00226148	0.0424879	-0.130016	0.896554	0.999942
Owenia_fusiformis	OFUSG00087.1	20.8622	-0.0316175	0.0414916	-0.840545	0.400603	0.999942
Owenia_fusiformis	OFUSG00088.1	76.2753	-0.0242038	0.0688484	-0.381758	0.702641	0.999942
Owenia_fusiformis	OFUSG00089.1	22.334	0.00333871	0.0430066	0.0734407	0.941455	0.999942
Owenia_fusiformis	OFUSG00090.1	210.599	0.184837	0.100162	1.83932	0.0658686	0.999942
Owenia_fusiformis	OFUSG00090.2	563.435	-0.195341	0.121144	-1.62774	0.103579	0.999942
Owenia_fusiformis	OFUSG00091.1	13.5145	0.00127851	0.0331801	0.284014	0.776399	0.999942
Owenia_fusiformis	OFUSG00092.1	162.704	0.00172311	0.0927904	-0.0273072	0.978215	0.999942
Owenia_fusiformis	OFUSG00092.2	324.537	-0.00928868	0.111445	-0.081635	0.934937	0.999942
Owenia_fusiformis	OFUSG00093.1	61.7749	-0.0192108	0.0653454	-0.253896	0.799576	0.999942
Owenia_fusiformis	OFUSG00094.1	8.21208	0.0106633	0.0279676	0.46816	0.63967	NA
Owenia_fusiformis	OFUSG00095.1	90.4645	-0.0819045	0.0742773	-1.15198	0.249328	0.999942
Owenia_fusiformis	OFUSG00096.1	246.108	-0.0689352	0.104909	-0.613994	0.53922	0.999942
Owenia_fusiformis	OFUSG00096.2	0	NA	NA	NA	NA	NA
Owenia_fusiformis	OFUSG00096.3	409.064	-0.0717201	0.115948	-0.642041	0.520846	0.999942
Owenia_fusiformis	OFUSG00097.1	9.49289	-0.00806485	0.0304131	-0.27489	0.783401	NA
Owenia_fusiformis	OFUSG00098.1	4.74589	0.0126999	0.0197338	0.97547	0.329327	NA
Owenia_fusiformis	OFUSG00099.1	0.947034	0.00776402	0.0128328	0.511544	0.60897	NA
Owenia_fusiformis	OFUSG00100.1	5.80026	-0.00254798	0.0240451	-0.330033	0.741375	NA
Owenia_fusiformis	OFUSG00101.1	58.8254	-0.0268635	0.0643753	-0.428547	0.668253	0.999942
Owenia_fusiformis	OFUSG00102.1	94.8355	-0.0156894	0.076371	-0.278071	0.780957	0.999942
Owenia_fusiformis	OFUSG00103.1	2.37558	0.00159335	0.0139306	-0.293142	0.769413	NA
Owenia_fusiformis	OFUSG00104.1	20596.9	-0.0259177	0.0678238	-0.380309	0.703716	0.999942
Owenia_fusiformis	OFUSG00105.1	184.296	-0.034266	0.0945148	-0.441493	0.658856	0.999942
Owenia_fusiformis	OFUSG00106.1	92.8264	-0.0567468	0.074764	-0.844453	0.398417	0.999942
Owenia_fusiformis	OFUSG00107.1	2039.4	-0.0714731	0.114093	-0.625683	0.531523	0.999942
Owenia_fusiformis	OFUSG00108.1	3283.03	-0.222447	0.11085	-1.99374	0.0461807	0.930858
Owenia_fusiformis	OFUSG00109.1	55.4168	-0.0152857	0.0382933	-1.92523	0.0542007	0.9921
Owenia_fusiformis	OFUSG00110.1	3892.85	0.0426845	0.106936	0.392246	0.694876	0.999942
Owenia_fusiformis	OFUSG00111.1	172.891	0.00247388	0.0946395	0.00650347	0.994811	0.999942
Owenia_fusiformis	OFUSG00112.1	18.9874	-0.0144795	0.0346142	0.119288	0.905047	0.999942
Owenia_fusiformis	OFUSG00113.1	7.48853	-0.0159506	0.0231629	-1.18295	0.236829	NA
Owenia_fusiformis	OFUSG00113.2	0	NA	NA	NA	NA	NA
Owenia_fusiformis	OFUSG00114.1	69.8309	0.0830105	0.067319	1.3546	0.175545	0.999942
Owenia_fusiformis	OFUSG00115.1	71.1482	0.0301448	0.0692877	0.448179	0.654024	0.999942
Owenia_fusiformis	OFUSG00116.1	8712.8	0.0972432	0.0983328	0.980153	0.327011	0.999942
Owenia_fusiformis	OFUSG00117.1	40.5226	0.0217088	0.0547464	0.515293	0.606348	0.999942
Owenia_fusiformis	OFUSG00118.1	101.24	-0.0582396	0.0791849	-0.714427	0.474963	0.999942
Owenia_fusiformis	OFUSG00119.1	189.856	-0.0371789	0.094844	-0.388746	0.697464	0.999942
Owenia_fusiformis	OFUSG00120.1	98.4991	0.0635096	0.0781834	0.761225	0.446523	0.999942
Owenia_fusiformis	OFUSG00121.1	32.8491	-0.00262125	0.0460697	0.192524	0.847332	0.999942
Owenia_fusiformis	OFUSG00120.2	86.8977	-0.0501743	0.0594785	-1.33635	0.181435	0.999942
Owenia_fusiformis	OFUSG00122.1	0.838097	0.00764904	0.0127426	0.462987	0.643373	NA
Owenia_fusiformis	OFUSG00123.1	56.7573	-0.0447458	0.0633526	-0.733181	0.463448	0.999942
Owenia_fusiformis	OFUSG00124.1	25.5518	0.0141294	0.0456545	0.290803	0.771202	0.999942
Owenia_fusiformis	OFUSG00125.1	5.20216	0.00617706	0.0173083	0.226415	0.820878	NA
Owenia_fusiformis	OFUSG00122.2	3.80814	0.00192458	0.013317	0.0907158	0.927718	NA
Owenia_fusiformis	OFUSG00126.1	1.89315	0.00394201	0.0131486	0.188342	0.850609	NA
Owenia_fusiformis	OFUSG00127.1	8006.77	-0.21929	0.0823268	-2.66387	0.00772481	0.393199
Owenia_fusiformis	OFUSG00127.2	3.05782	0.00829099	0.0132749	0.707231	0.479423	NA
Owenia_fusiformis	OFUSG00128.1	0	NA	NA	NA	NA	NA
Owenia_fusiformis	OFUSG00128.2	432.37	0.0160143	0.118331	0.13548	0.892232	0.999942
Owenia_fusiformis	OFUSG00129.1	5310.79	-0.0211939	0.0919103	-0.227765	0.819829	0.999942
Owenia_fusiformis	OFUSG00130.1	83.9053	-0.0124642	0.0723178	-0.156241	0.875843	0.999942
Owenia_fusiformis	OFUSG00131.1	46.7308	-0.0198586	0.0582696	-0.316846	0.751361	0.999942
Owenia_fusiformis	OFUSG00132.1	707.389	0.141416	0.123695	1.13301	0.25721	0.999942
Owenia_fusiformis	OFUSG00133.1	24.032	-0.0106313	0.0436172	-0.200582	0.841025	0.999942
Owenia_fusiformis	OFUSG00134.1	3044.63	-0.221052	0.115263	-1.92994	0.0536145	0.986547
Owenia_fusiformis	OFUSG00135.1	163.775	0.104234	0.0936107	1.10853	0.267633	0.999942
Owenia_fusiformis	OFUSG00136.1	98.9092	0.0738808	0.0773086	0.964532	0.334779	0.999942
Owenia_fusiformis	OFUSG00136.2	1.70559	-0.00806837	0.0131115	-0.574079	0.565914	NA
Owenia_fusiformis	OFUSG00137.1	21.996	0.012347	0.0425108	0.287338	0.773853	0.999942
Owenia_fusiformis	OFUSG00138.1	185.491	0.0319428	0.0882319	0.0846571	0.932534	0.999942
Owenia_fusiformis	OFUSG00139.1	139.608	0.00746895	0.0889952	0.0805546	0.935796	0.999942
Owenia_fusiformis	OFUSG00140.1	32.9571	-0.0244516	0.0500314	-0.463934	0.642695	0.999942
Owenia_fusiformis	OFUSG00141.1	176.771	-0.0152987	0.0939979	-0.152504	0.878789	0.999942
Owenia_fusiformis	OFUSG00142.1	1368.67	-0.0297491	0.1213	-0.243201	0.80785	0.999942
Owenia_fusiformis	OFUSG00143.1	99.9866	-0.0013948	0.0725215	-0.0740055	0.941006	0.999942
Owenia_fusiformis	OFUSG00144.1	39.418	-0.00935391	0.05434	-0.178953	0.857975	0.999942
Owenia_fusiformis	OFUSG00145.1	520.247	0.0353674	0.121084	0.291356	0.770779	0.999942
Owenia_fusiformis	OFUSG00146.1	93.3292	0.0122185	0.0749758	0.118053	0.906025	0.999942
Owenia_fusiformis	OFUSG00147.1	163.897	0.0604679	0.0888947	0.610228	0.541711	0.999942
Owenia_fusiformis	OFUSG00148.1	102.174	0.0037399	0.0796586	0.0313588	0.974983	0.999942
Owenia_fusiformis	OFUSG00149.1	11.6418	-0.0397508	0.0325724	-1.54594	0.122119	0.999942
Owenia_fusiformis	OFUSG00150.1	19.4794	-0.000635392	0.0400338	0.11028	0.912187	0.999942
Owenia_fusiformis	OFUSG00151.1	456.556	0.0884036	0.118986	0.725233	0.468309	0.999942
Owenia_fusiformis	OFUSG00152.1	8.8188	0.00703242	0.0295286	0.240547	0.809906	NA
Owenia_fusiformis	OFUSG00153.1	17.7088	0.0282993	0.0326074	1.02001	0.307721	0.999942
Owenia_fusiformis	OFUSG00154.1	1983.17	0.0140886	0.116582	0.114858	0.908557	0.999942
Owenia_fusiformis	OFUSG00155.1	34.2057	0.0375192	0.0504938	0.61584	0.538	0.999942
Owenia_fusiformis	OFUSG00156.1	7.97349	0.000755961	0.0284079	0.0309196	0.975334	NA
Owenia_fusiformis	OFUSG00157.1	623.445	0.115083	0.123047	0.938788	0.34784	0.999942
Owenia_fusiformis	OFUSG00158.1	313.699	-0.125748	0.111525	-1.14256	0.253222	0.999942
Owenia_fusiformis	OFUSG00158.2	314.372	0.110004	0.111666	0.995814	0.31934	0.999942
Owenia_fusiformis	OFUSG00159.1	2553.11	-0.150852	0.112517	-1.3289	0.183881	0.999942
Owenia_fusiformis	OFUSG00160.1	7877.8	0.0884744	0.0823009	1.07396	0.282839	0.999942
Owenia_fusiformis	OFUSG00161.1	139.182	0.0642536	0.085376	0.778046	0.436542	0.999942
Owenia_fusiformis	OFUSG00162.1	10.107	0.00963363	0.0300353	0.168857	0.865909	NA
Owenia_fusiformis	OFUSG00163.1	13348.9	-0.249234	0.091968	-2.7008	0.00691725	0.369201
Owenia_fusiformis	OFUSG00164.1	804.23	0.0299431	0.122445	0.235693	0.813671	0.999942
Owenia_fusiformis	OFUSG00165.1	13.998	-0.0140217	0.0273838	-1.30295	0.192593	0.999942
Owenia_fusiformis	OFUSG00166.1	4154.46	-0.0445245	0.0978675	-0.462694	0.643583	0.999942
Owenia_fusiformis	OFUSG00166.2	1042.5	-0.107514	0.117142	-1.31516	0.188457	0.999942
Owenia_fusiformis	OFUSG00167.1	41.7456	-0.02884	0.0550369	-0.471802	0.637068	0.999942
Owenia_fusiformis	OFUSG00168.1	14.0542	0.00898347	0.0339157	-0.0563391	0.955072	0.999942
Owenia_fusiformis	OFUSG00169.1	61.159	-0.0281155	0.0628101	-0.45944	0.645918	0.999942
Owenia_fusiformis	OFUSG00170.1	235.649	-0.0178201	0.10427	-0.173153	0.862531	0.999942
Owenia_fusiformis	OFUSG00171.1	756.54	-0.204117	0.124075	-1.6547	0.0979863	0.999942
Owenia_fusiformis	OFUSG00172.1	285.03	0.0516169	0.102416	0.48479	0.627825	0.999942
Owenia_fusiformis	OFUSG00173.1	9671.38	-0.090349	0.0778915	-1.15993	0.246079	0.999942
Owenia_fusiformis	OFUSG00174.1	842.088	-0.191222	0.124212	-1.55047	0.121028	0.999942
Owenia_fusiformis	OFUSG00175.1	16387.9	0.0995495	0.0687699	1.44716	0.147852	0.999942
Owenia_fusiformis	OFUSG00176.1	64.1054	0.00421786	0.0664044	0.104768	0.91656	0.999942
Owenia_fusiformis	OFUSG00177.1	1343.76	-0.0442712	0.121732	-0.361888	0.717436	0.999942
Owenia_fusiformis	OFUSG00178.1	100.177	0.0229744	0.0791532	0.291086	0.770986	0.999942
Owenia_fusiformis	OFUSG00179.1	1009.76	0.00414147	0.123716	0.0327315	0.973889	0.999942
Owenia_fusiformis	OFUSG00180.1	20.1124	0.00817901	0.0405543	0.233971	0.815008	0.999942
Owenia_fusiformis	OFUSG00181.1	178.26	0.0994883	0.0962142	1.03819	0.299183	0.999942
Owenia_fusiformis	OFUSG00182.1	1660.38	0.0976955	0.118144	0.822033	0.411058	0.999942
Owenia_fusiformis	OFUSG00183.1	36.8721	-0.00236679	0.046961	-0.303052	0.76185	0.999942
Owenia_fusiformis	OFUSG00184.1	34.1075	-0.020636	0.0512934	-0.436656	0.662361	0.999942
Owenia_fusiformis	OFUSG00185.1	11.1554	0.0165359	0.0186982	1.23772	0.215819	0.999942
Owenia_fusiformis	OFUSG00185.2	3094.36	-0.0664664	0.106444	-0.627066	0.530616	0.999942
Owenia_fusiformis	OFUSG00186.1	759.32	0.0350591	0.124	0.289648	0.772086	0.999942
Owenia_fusiformis	OFUSG00187.1	105.405	-0.0302117	0.0788184	-0.287201	0.773958	0.999942
Owenia_fusiformis	OFUSG00188.1	1422.1	-0.115149	0.12082	-0.957679	0.338225	0.999942
Owenia_fusiformis	OFUSG00189.1	2548.72	-0.141349	0.114055	-1.23256	0.217742	0.999942
Owenia_fusiformis	OFUSG00190.1	5994.37	-0.181289	0.0963114	-1.87846	0.0603183	0.999942
Owenia_fusiformis	OFUSG00191.1	54.2557	-0.0219528	0.0617364	-0.362155	0.717237	0.999942
Owenia_fusiformis	OFUSG00192.1	2204.63	0.0574304	0.115407	0.498409	0.618196	0.999942
Owenia_fusiformis	OFUSG00193.1	15.6735	-0.0135715	0.0362293	-0.515983	0.605866	0.999942
Owenia_fusiformis	OFUSG00194.1	28.4871	0.00626887	0.0471729	0.122699	0.902345	0.999942
Owenia_fusiformis	OFUSG00195.1	14.4314	0.0145002	0.0344965	0.546568	0.584676	0.999942
Owenia_fusiformis	OFUSG00196.1	20.7347	-0.0345852	0.0417281	-0.845633	0.397757	0.999942
Owenia_fusiformis	OFUSG00197.1	10381.7	-0.0374741	0.0764967	-0.490049	0.624099	0.999942
Owenia_fusiformis	OFUSG00197.2	92268.5	-0.0460329	0.0610472	-0.752686	0.451638	0.999942
Owenia_fusiformis	OFUSG00198.1	1117.44	-0.110275	0.123529	-0.89793	0.369223	0.999942
Owenia_fusiformis	OFUSG00199.1	2184.41	0.0348091	0.112841	0.310004	0.756558	0.999942
Owenia_fusiformis	OFUSG00200.1	83.5965	-0.0193768	0.0739049	-0.25216	0.800918	0.999942
Owenia_fusiformis	OFUSG00201.1	2069.04	0.242223	0.114694	2.11414	0.0345029	0.834703
Owenia_fusiformis	OFUSG00202.1	227.007	-0.0251517	0.103122	-0.243769	0.80741	0.999942
Owenia_fusiformis	OFUSG00203.1	4083.1	0.0921054	0.0986063	0.933845	0.350384	0.999942
Owenia_fusiformis	OFUSG00204.1	86.2328	0.0250695	0.0734154	0.362829	0.716733	0.999942
Owenia_fusiformis	OFUSG00205.1	8.43361	0.0235827	0.0253947	1.36538	0.172133	NA
Owenia_fusiformis	OFUSG00206.1	11.8866	-0.00275407	0.0286373	-0.601217	0.547695	0.999942
Owenia_fusiformis	OFUSG00207.1	261.733	-0.00350431	0.107103	-0.0365915	0.970811	0.999942
Owenia_fusiformis	OFUSG00208.1	3174.37	0.0922866	0.104025	0.887024	0.375066	0.999942
Owenia_fusiformis	OFUSG00209.1	114.124	0.0576453	0.0827556	0.699885	0.483999	0.999942
Owenia_fusiformis	OFUSG00210.1	3007.64	0.0269677	0.105377	0.258093	0.796335	0.999942
Owenia_fusiformis	OFUSG00211.1	238.591	0.0387348	0.104129	0.366108	0.714284	0.999942
Owenia_fusiformis	OFUSG00212.1	4082.21	0.103757	0.100728	1.03107	0.302508	0.999942
Owenia_fusiformis	OFUSG00213.1	26.019	-0.0124727	0.0451404	-0.450813	0.652124	0.999942
Owenia_fusiformis	OFUSG00213.2	757.909	-0.0165754	0.123577	-0.141999	0.887081	0.999942
Owenia_fusiformis	OFUSG00214.1	1857.89	-0.17369	0.116014	-1.49598	0.134659	0.999942
Owenia_fusiformis	OFUSG00215.1	1098.32	-0.0487447	0.123268	-0.398513	0.690252	0.999942
Owenia_fusiformis	OFUSG00216.1	944.708	-0.04482	0.124146	-0.36901	0.712121	0.999942
Owenia_fusiformis	OFUSG00217.1	252.559	0.0259858	0.104302	0.251587	0.80136	0.999942
Owenia_fusiformis	OFUSG00218.1	11294.7	-0.109024	0.078546	-1.38864	0.164943	0.999942
Owenia_fusiformis	OFUSG00218.2	41.2693	0.011292	0.0549948	0.154203	0.87745	0.999942
Owenia_fusiformis	OFUSG00219.1	2493.88	0.175206	0.11009	1.59315	0.111126	0.999942
Owenia_fusiformis	OFUSG00220.1	232.5	-0.0267982	0.103917	-0.258171	0.796275	0.999942
Owenia_fusiformis	OFUSG00221.1	1035.85	-0.0348386	0.123821	-0.319479	0.749363	0.999942
Owenia_fusiformis	OFUSG00221.2	663.081	-0.00129473	0.120102	-0.202599	0.839448	0.999942
Owenia_fusiformis	OFUSG00222.1	27764	-0.0623774	0.0649457	-0.959245	0.337435	0.999942
Owenia_fusiformis	OFUSG00223.1	25.0289	-0.0110869	0.0452393	-0.257767	0.796587	0.999942
Owenia_fusiformis	OFUSG00224.1	50.2661	-0.0211607	0.0591903	-0.500506	0.616719	0.999942
Owenia_fusiformis	OFUSG00225.1	288.67	0.0560734	0.106761	0.421277	0.673553	0.999942
Owenia_fusiformis	OFUSG00225.2	1661.91	-0.0301201	0.12143	-0.231327	0.817061	0.999942
Owenia_fusiformis	OFUSG00226.1	5228.2	-0.0798146	0.0920811	-0.864493	0.387317	0.999942
Owenia_fusiformis	OFUSG00227.1	77.8519	-0.0234505	0.0710743	-0.27413	0.783985	0.999942
Owenia_fusiformis	OFUSG00228.1	8.31245	9.12e-06	0.0276038	0.149493	0.881165	NA
Owenia_fusiformis	OFUSG00229.1	0	NA	NA	NA	NA	NA
Owenia_fusiformis	OFUSG00229.2	12.2656	0.00946809	0.0312205	-0.113657	0.909509	0.999942
Owenia_fusiformis	OFUSG00230.1	18.8583	0.0110139	0.0395191	0.300197	0.764027	0.999942
Owenia_fusiformis	OFUSG00231.1	173.396	0.08059	0.0954449	0.854186	0.393002	0.999942
Owenia_fusiformis	OFUSG00232.1	2300.41	0.0647142	0.111544	0.580175	0.561796	0.999942
Owenia_fusiformis	OFUSG00233.1	195.153	-0.0169133	0.0981084	-0.162109	0.87122	0.999942
Owenia_fusiformis	OFUSG00234.1	95.2306	0.0226901	0.0776541	0.290539	0.771404	0.999942
Owenia_fusiformis	OFUSG00234.2	43.2007	-0.0293066	0.0373733	-2.0423	0.0411221	0.889791
Owenia_fusiformis	OFUSG00235.1	9.46367	-0.00141034	0.0304562	-0.046558	0.962865	NA
Owenia_fusiformis	OFUSG00236.1	182.695	0.0360916	0.0306118	2.45295	0.0141692	0.548022
Owenia_fusiformis	OFUSG00236.2	2590.93	-0.186835	0.109257	-1.70783	0.0876682	0.999942
Owenia_fusiformis	OFUSG00237.1	5332.44	0.017667	0.0914673	0.193098	0.846882	0.999942
Owenia_fusiformis	OFUSG00238.1	7.58021	0.0122932	0.0271263	0.315511	0.752374	NA
Owenia_fusiformis	OFUSG00239.1	2.15498	0.000761449	0.0131887	0.0487631	0.961108	NA
Owenia_fusiformis	OFUSG00240.1	3329.61	-0.0498926	0.109352	-0.474076	0.635445	0.999942
Owenia_fusiformis	OFUSG00241.1	31.5131	-0.0476939	0.0497849	-0.982231	0.325986	0.999942
Owenia_fusiformis	OFUSG00242.1	1765.7	0.0870607	0.11688	0.74465	0.456483	0.999942
Owenia_fusiformis	OFUSG00243.1	5011.07	-0.0208281	0.0976932	-0.21274	0.83153	0.999942
Owenia_fusiformis	OFUSG00244.1	13.7255	0.0141779	0.0341596	0.537768	0.590737	0.999942
Owenia_fusiformis	OFUSG00245.1	61406.4	0.00101447	0.0608674	0.0144947	0.988435	0.999942
Owenia_fusiformis	OFUSG00246.1	30.409	-0.0182856	0.0490517	-0.34738	0.728306	0.999942
Owenia_fusiformis	OFUSG00247.1	1.11623	0.00785881	0.0129186	0.513041	0.607923	NA
Owenia_fusiformis	OFUSG00248.1	80.3131	0.0392499	0.0725857	0.570821	0.568121	0.999942
Owenia_fusiformis	OFUSG00249.1	3.04133	0.0086122	0.0135279	1.07626	0.281811	NA
Owenia_fusiformis	OFUSG00250.1	1925.79	-0.0257427	0.117172	-0.21098	0.832903	0.999942
Owenia_fusiformis	OFUSG00251.1	8299.97	0.178	0.0829208	2.14277	0.0321318	0.813817
Owenia_fusiformis	OFUSG00251.2	39.9132	0.00315711	0.0533344	0.084063	0.933006	0.999942
Owenia_fusiformis	OFUSG00252.1	2848.11	-0.0815157	0.106747	-0.764539	0.444546	0.999942
Owenia_fusiformis	OFUSG00253.1	189.475	0.0204075	0.0979656	0.195534	0.844975	0.999942
Owenia_fusiformis	OFUSG00254.1	174.718	0.0584253	0.0947025	0.605556	0.544809	0.999942
Owenia_fusiformis	OFUSG00255.1	264.085	0.13127	0.105945	1.25049	0.211122	0.999942
Owenia_fusiformis	OFUSG00256.1	2098.81	0.0717073	0.113562	0.631604	0.527646	0.999942
Owenia_fusiformis	OFUSG00257.1	4400.79	0.0199189	0.0979719	0.197449	0.843476	0.999942
Owenia_fusiformis	OFUSG00258.1	3371.94	0.00975027	0.109748	0.0751041	0.940132	0.999942
Owenia_fusiformis	OFUSG00259.1	23.4958	0.0081476	0.0440113	0.201891	0.840002	0.999942
Owenia_fusiformis	OFUSG00259.2	191.487	-0.0534621	0.0980348	-0.565025	0.572057	0.999942
Owenia_fusiformis	OFUSG00260.1	3726.58	0.181495	0.11074	1.64878	0.0991919	0.999942
Owenia_fusiformis	OFUSG00261.1	318.794	0.143876	0.112028	1.28819	0.197682	0.999942
Owenia_fusiformis	OFUSG00262.1	2037.07	0.189699	0.116873	1.63175	0.102731	0.999942
Owenia_fusiformis	OFUSG00263.1	2305.28	0.0594385	0.111661	0.536482	0.591625	0.999942
Owenia_fusiformis	OFUSG00264.1	97.8334	0.0181254	0.0780509	0.203557	0.8387	0.999942
Owenia_fusiformis	OFUSG00265.1	91.1683	-0.00519995	0.0764047	-0.071972	0.942624	0.999942
Owenia_fusiformis	OFUSG00266.1	1087.3	0.334176	0.12388	2.65416	0.00795052	0.399814
Owenia_fusiformis	OFUSG00266.2	28837	0.125484	0.0797995	1.5737	0.115557	0.999942
Owenia_fusiformis	OFUSG00267.1	22.1989	0.00268972	0.0416161	0.200086	0.841414	0.999942
Owenia_fusiformis	OFUSG00268.1	212.518	-0.0467795	0.099251	-0.546727	0.584566	0.999942
Owenia_fusiformis	OFUSG00269.1	14522	0.083254	0.0875767	0.94886	0.342692	0.999942
Owenia_fusiformis	OFUSG00270.1	196.688	-0.0447496	0.0954999	-0.472636	0.636473	0.999942
Owenia_fusiformis	OFUSG00271.1	8204.76	-0.0439489	0.0827036	-0.531351	0.595175	0.999942
Owenia_fusiformis	OFUSG00272.1	518.048	0.0189925	0.120064	0.156384	0.875731	0.999942
Owenia_fusiformis	OFUSG00273.1	3078.52	-0.0645897	0.112439	-0.542914	0.587189	0.999942
Owenia_fusiformis	OFUSG00274.1	6.82655	0.00128258	0.0199277	-0.557957	0.576873	NA
Owenia_fusiformis	OFUSG00275.1	11.7344	-0.0328078	0.0321171	-1.25348	0.21003	0.999942
Owenia_fusiformis	OFUSG00276.1	14.095	-0.00829471	0.0348604	-0.0506639	0.959593	0.999942
Owenia_fusiformis	OFUSG00277.1	11.9385	0.0078234	0.0301551	0.557804	0.576978	0.999942
Owenia_fusiformis	OFUSG00278.1	336.535	-0.0510896	0.111739	-0.460547	0.645124	0.999942
Owenia_fusiformis	OFUSG00279.1	105.092	-0.0243644	0.0688405	-0.89976	0.368248	0.999942
Owenia_fusiformis	OFUSG00279.2	59.555	-0.0390196	0.0580779	-1.19011	0.234002	0.999942
Owenia_fusiformis	OFUSG00279.3	60.7716	0.0203585	0.0570202	0.39494	0.692887	0.999942
Owenia_fusiformis	OFUSG00280.1	12.291	0.0231821	0.0330916	0.749162	0.453759	0.999942
Owenia_fusiformis	OFUSG00281.1	207.897	0.0647106	0.100207	0.636747	0.52429	0.999942
Owenia_fusiformis	OFUSG00282.1	41568.8	-0.205273	0.0715832	-2.8741	0.00405177	0.260353
Owenia_fusiformis	OFUSG00283.1	121.836	0.0102799	0.0848432	0.108759	0.913393	0.999942
Owenia_fusiformis	OFUSG00284.1	42.969	0.0352233	0.0545597	0.674939	0.499714	0.999942
Owenia_fusiformis	OFUSG00285.1	2277.73	-0.0518911	0.116136	-0.432635	0.66528	0.999942
Owenia_fusiformis	OFUSG00286.1	1522.62	0.0787413	0.119425	0.662811	0.507452	0.999942
Owenia_fusiformis	OFUSG00286.2	351.03	0.0538542	0.106069	0.580869	0.561329	0.999942
Owenia_fusiformis	OFUSG00286.3	979.012	0.109252	0.124212	0.899531	0.36837	0.999942
Owenia_fusiformis	OFUSG00287.1	899.056	-0.21581	0.124013	-1.75372	0.0794778	0.999942
Owenia_fusiformis	OFUSG00288.1	2.64688	-0.0023923	0.0132432	-0.0766179	0.938928	NA
Owenia_fusiformis	OFUSG00289.1	37.5984	0.00924665	0.0536595	0.180258	0.85695	0.999942
Owenia_fusiformis	OFUSG00288.2	3.26126	-0.00356183	0.019512	-0.140853	0.887986	NA
Owenia_fusiformis	OFUSG00290.1	22.642	-0.0172791	0.0418417	-0.397852	0.690739	0.999942
Owenia_fusiformis	OFUSG00291.1	2.9719	-0.00248878	0.0187857	0.00517366	0.995872	NA
Owenia_fusiformis	OFUSG00292.1	52.5795	0.0011429	0.0615727	0.0179674	0.985665	0.999942
Owenia_fusiformis	OFUSG00292.2	1.70671	-0.00806907	0.0131117	-0.581722	0.560754	NA
Owenia_fusiformis	OFUSG00293.1	2.75759	-0.00608475	0.0147647	-0.624498	0.5323	NA
Owenia_fusiformis	OFUSG00294.1	11.1522	0.00742253	0.0181974	0.249599	0.802897	0.999942
Owenia_fusiformis	OFUSG00294.2	21.2129	-0.0556242	0.0338663	-3.41426	0.000639552	0.0830699
Owenia_fusiformis	OFUSG00294.3	48.0358	0.0195974	0.0353048	1.92902	0.0537289	0.987157
Owenia_fusiformis	OFUSG00295.1	1009.99	-0.00446043	0.123881	-0.030168	0.975933	0.999942
Owenia_fusiformis	OFUSG00295.2	14.935	-0.0208568	0.0209771	-1.44505	0.148443	0.999942
Owenia_fusiformis	OFUSG00295.3	3.5305	0.0083256	0.013303	0.731284	0.464606	NA
Owenia_fusiformis	OFUSG00295.4	44.8522	-0.0224212	0.0325811	-1.7307	0.0835045	0.999942
Owenia_fusiformis	OFUSG00296.1	24.5254	-0.0209722	0.0449635	-0.471938	0.636971	0.999942
Owenia_fusiformis	OFUSG00297.1	36.583	-0.0222508	0.0530122	-0.422577	0.672604	0.999942
Owenia_fusiformis	OFUSG00298.1	16.3843	-0.00887124	0.0309529	-0.562358	0.573872	0.999942
Owenia_fusiformis	OFUSG00299.1	94.4735	0.00908439	0.0774049	0.112714	0.910257	0.999942
Owenia_fusiformis	OFUSG00300.1	9117.94	0.00833764	0.0999705	0.0915848	0.927028	0.999942
Owenia_fusiformis	OFUSG00301.1	23869.2	-0.0961536	0.0650749	-1.47951	0.139005	0.999942
Owenia_fusiformis	OFUSG00302.1	1129.72	-0.145371	0.122979	-1.18566	0.235756	0.999942
Owenia_fusiformis	OFUSG00302.2	684.158	-0.161773	0.122947	-1.38975	0.164604	0.999942
Owenia_fusiformis	OFUSG00303.1	1626.2	-0.185246	0.118325	-1.56557	0.117449	0.999942
Owenia_fusiformis	OFUSG00304.1	2054.78	-0.0194143	0.11464	-0.167793	0.866746	0.999942
Owenia_fusiformis	OFUSG00305.1	219.516	-0.0550278	0.0995926	-0.589261	0.555686	0.999942
Owenia_fusiformis	OFUSG00306.1	47.2412	0.028132	0.0570931	0.461454	0.644473	0.999942
Owenia_fusiformis	OFUSG00307.1	1.46002	-0.00799174	0.0130512	-0.547272	0.584192	NA
Owenia_fusiformis	OFUSG00307.2	17.9473	-0.0353706	0.0385732	-0.943205	0.345576	0.999942
Owenia_fusiformis	OFUSG00308.1	23.7412	-0.0179493	0.0440531	-0.415056	0.678101	0.999942
Owenia_fusiformis	OFUSG00309.1	2284.42	-0.00679296	0.112002	-0.0543083	0.95669	0.999942
Owenia_fusiformis	OFUSG00310.1	650.891	-0.0646893	0.112526	-0.611288	0.541009	0.999942
Owenia_fusiformis	OFUSG00310.2	3157.05	0.058555	0.116115	0.538894	0.58996	0.999942
Owenia_fusiformis	OFUSG00311.1	24.1982	0.0103715	0.0438612	0.250311	0.802347	0.999942
Owenia_fusiformis	OFUSG00312.1	1407.14	0.130761	0.121678	1.07685	0.281548	0.999942
Owenia_fusiformis	OFUSG00312.2	2741.26	0.310887	0.108426	2.87003	0.00410437	0.261656
Owenia_fusiformis	OFUSG00313.1	138.603	-0.00399365	0.0858373	0.0353931	0.971766	0.999942
Owenia_fusiformis	OFUSG00314.1	172.851	0.0181109	0.0917868	0.22493	0.822034	0.999942
Owenia_fusiformis	OFUSG00315.1	15.5634	-0.00226645	0.0357363	-0.209339	0.834184	0.999942
Owenia_fusiformis	OFUSG00316.1	78.1953	0.0111874	0.067343	-0.00205624	0.998359	0.999942
Owenia_fusiformis	OFUSG00317.1	1.01367	-0.00349576	0.0128705	-0.156981	0.87526	NA
Owenia_fusiformis	OFUSG00318.1	0.560428	0.00722675	0.0123938	0.392778	0.694483	NA
Owenia_fusiformis	OFUSG00319.1	2059.46	-0.0226782	0.117804	-0.182275	0.855367	0.999942
Owenia_fusiformis	OFUSG00320.1	11.2163	5.16e-05	0.0313806	0.192043	0.847709	0.999942
Owenia_fusiformis	OFUSG00321.1	5.18	0.00595383	0.0225319	0.431407	0.666172	NA
Owenia_fusiformis	OFUSG00322.1	3451.42	0.04356	0.10314	0.419817	0.674619	0.999942
Owenia_fusiformis	OFUSG00323.1	2244.34	-0.052231	0.117266	-0.449752	0.65289	0.999942
Owenia_fusiformis	OFUSG00324.1	17430.7	0.047452	0.0675512	0.70206	0.482642	0.999942
Owenia_fusiformis	OFUSG00325.1	133.874	-0.00391646	0.0798542	-0.111119	0.911522	0.999942
Owenia_fusiformis	OFUSG00326.1	3131.78	0.139802	0.104619	1.33758	0.181033	0.999942
Owenia_fusiformis	OFUSG00327.1	10.5659	-0.0368694	0.0300993	-1.65152	0.0986316	NA
Owenia_fusiformis	OFUSG00328.1	2042.28	0.162267	0.115498	1.41255	0.157788	0.999942
Owenia_fusiformis	OFUSG00329.1	53.4127	0.000800801	0.0619105	0.0052794	0.995788	0.999942
Owenia_fusiformis	OFUSG00330.1	8939.95	-0.211598	0.0980037	-2.15539	0.0311317	0.799775
Owenia_fusiformis	OFUSG00331.1	16.6643	-0.0182644	0.0382796	-0.489561	0.624445	0.999942
Owenia_fusiformis	OFUSG00332.1	17.9976	0.0160946	0.0395513	0.415692	0.677635	0.999942
Owenia_fusiformis	OFUSG00333.1	1069.38	-0.0921051	0.123927	-0.74218	0.457979	0.999942
Owenia_fusiformis	OFUSG00334.1	4.85207	0.007368	0.0229352	0.19956	0.841825	NA
Owenia_fusiformis	OFUSG00335.1	11577.4	-0.00801176	0.0750704	-0.105119	0.916282	0.999942
Owenia_fusiformis	OFUSG00336.1	1308.57	-0.0793899	0.12249	-0.672941	0.500985	0.999942
Owenia_fusiformis	OFUSG00337.1	651.417	-0.0350853	0.12292	-0.261373	0.793805	0.999942
Owenia_fusiformis	OFUSG00338.1	16.0302	-0.0231852	0.0376916	-0.632909	0.526793	0.999942
Owenia_fusiformis	OFUSG00339.1	93.0951	-0.0607503	0.0751155	-0.825834	0.408898	0.999942
Owenia_fusiformis	OFUSG00340.1	5.8435	-0.00483735	0.0246291	-0.286517	0.774482	NA
Owenia_fusiformis	OFUSG00341.1	3.61027	-0.00219097	0.0146339	-0.0604828	0.951771	NA
Owenia_fusiformis	OFUSG00342.1	534.636	-0.0493249	0.120997	-0.396502	0.691735	0.999942
Owenia_fusiformis	OFUSG00343.1	7425.29	-0.0906376	0.0836633	-1.08413	0.278307	0.999942
Owenia_fusiformis	OFUSG00344.1	163.395	-0.104709	0.0916229	-1.16733	0.243076	0.999942
Owenia_fusiformis	OFUSG00344.2	402.47	-0.00551484	0.115802	-0.0707928	0.943563	0.999942
Owenia_fusiformis	OFUSG00344.3	92.4025	0.00980841	0.0685238	0.000998872	0.999203	0.999942
Owenia_fusiformis	OFUSG00345.1	18016.8	-0.100123	0.0673869	-1.48512	0.137511	0.999942
Owenia_fusiformis	OFUSG00346.1	5294.81	-0.0890168	0.0992606	-0.90794	0.36391	0.999942
Owenia_fusiformis	OFUSG00347.1	1332.11	0.0401449	0.123601	0.331199	0.740494	0.999942
Owenia_fusiformis	OFUSG00347.2	6.12105	-0.00976982	0.0144122	-0.851179	0.39467	NA
Owenia_fusiformis	OFUSG00348.1	1889.3	0.0338669	0.117207	0.291883	0.770376	0.999942
Owenia_fusiformis	OFUSG00349.1	2439.93	-0.201494	0.110258	-1.82772	0.0675916	0.999942
Owenia_fusiformis	OFUSG00350.1	134.101	-0.00482782	0.0854225	-0.119727	0.9047	0.999942
Owenia_fusiformis	OFUSG00351.1	6081.67	0.146315	0.0932933	1.55848	0.11912	0.999942
Owenia_fusiformis	OFUSG00352.1	105.412	0.00377214	0.0783479	-0.00502201	0.995993	0.999942
Owenia_fusiformis	OFUSG00353.1	236.368	0.00710442	0.104304	0.0678471	0.945907	0.999942
Owenia_fusiformis	OFUSG00354.1	20.7544	-0.00284811	0.0408899	0.0134988	0.98923	0.999942
Owenia_fusiformis	OFUSG00354.2	0	NA	NA	NA	NA	NA
Owenia_fusiformis	OFUSG00355.1	111.822	-0.000751215	0.0777875	0.0239716	0.980875	0.999942
Owenia_fusiformis	OFUSG00356.1	11.9011	0.0069802	0.0326483	0.236992	0.812663	0.999942
Owenia_fusiformis	OFUSG00357.1	1982.75	0.0760823	0.116534	0.660879	0.50869	0.999942
Owenia_fusiformis	OFUSG00358.1	0	NA	NA	NA	NA	NA
Owenia_fusiformis	OFUSG00359.1	1967.97	-0.152721	0.118503	-1.31077	0.189935	0.999942
Owenia_fusiformis	OFUSG00360.1	6749.07	-0.139767	0.0918209	-1.52954	0.126131	0.999942
Owenia_fusiformis	OFUSG00361.1	11.27	-0.0148392	0.0326038	-0.488546	0.625163	0.999942
Owenia_fusiformis	OFUSG00362.1	1614.49	0.0353882	0.119108	0.297178	0.766331	0.999942
Owenia_fusiformis	OFUSG00363.1	8320.9	-0.104711	0.0928001	-1.12939	0.258734	0.999942
Owenia_fusiformis	OFUSG00364.1	1674.62	-0.0287457	0.11826	-0.237126	0.812559	0.999942
Owenia_fusiformis	OFUSG00365.1	3.85572	-0.00514781	0.016772	-0.631885	0.527462	NA
Owenia_fusiformis	OFUSG00366.1	5212.31	0.0162941	0.092278	0.17829	0.858496	0.999942
Owenia_fusiformis	OFUSG00367.1	1767.46	-0.0470177	0.117289	-0.400119	0.689069	0.999942
Owenia_fusiformis	OFUSG00368.1	82.7221	0.0224795	0.0707091	0.420973	0.673775	0.999942
Owenia_fusiformis	OFUSG00369.1	15.6763	0.0021412	0.0361952	0.24284	0.80813	0.999942
Owenia_fusiformis	OFUSG00370.1	240.682	-0.0259966	0.10256	-0.236747	0.812853	0.999942
Owenia_fusiformis	OFUSG00371.1	403.039	0.0293397	0.114936	0.27366	0.784346	0.999942
Owenia_fusiformis	OFUSG00372.1	110.356	-0.0290405	0.0724256	-0.371069	0.710586	0.999942
Owenia_fusiformis	OFUSG00373.1	121.993	0.10686	0.0834834	1.25241	0.210419	0.999942
Owenia_fusiformis	OFUSG00374.1	5.52945	-0.0112105	0.0239954	-0.619689	0.535463	NA
Owenia_fusiformis	OFUSG00375.1	1.98209	-0.00584643	0.0131625	-0.287316	0.77387	NA
Owenia_fusiformis	OFUSG00376.1	37.7735	0.0080957	0.0537734	0.152878	0.878495	0.999942
Owenia_fusiformis	OFUSG00377.1	1046.79	0.223564	0.123618	1.79147	0.0732186	0.999942
Owenia_fusiformis	OFUSG00377.2	7273.38	-0.145913	0.0952099	-1.55653	0.119582	0.999942
Owenia_fusiformis	OFUSG00377.3	5309.65	-0.280713	0.0924765	-3.04189	0.002351	0.188262
Owenia_fusiformis	OFUSG00378.1	701.585	-0.229996	0.123693	-1.86116	0.0627212	0.999942
Owenia_fusiformis	OFUSG00378.2	147.997	-0.0116049	0.0874307	-0.292205	0.77013	0.999942
Owenia_fusiformis	OFUSG00378.3	0	NA	NA	NA	NA	NA
Owenia_fusiformis	OFUSG00379.1	28242.8	-0.154031	0.0701617	-2.19621	0.0280768	0.762815
Owenia_fusiformis	OFUSG00380.1	51.1974	-0.0512081	0.0589242	-0.910242	0.362695	0.999942
Owenia_fusiformis	OFUSG00381.1	1524.38	-0.142232	0.120979	-1.17456	0.240169	0.999942
Owenia_fusiformis	OFUSG00382.1	11819.4	-0.0543435	0.0763924	-0.712482	0.476166	0.999942
Owenia_fusiformis	OFUSG00383.1	10593.6	-0.17569	0.0833454	-2.11103	0.0347699	0.836909
Owenia_fusiformis	OFUSG00384.1	57.8236	-0.00599962	0.063378	-0.0391931	0.968736	0.999942
Owenia_fusiformis	OFUSG00385.1	0.730125	-0.00749559	0.012655	-0.595501	0.551509	NA
Owenia_fusiformis	OFUSG00386.1	2.6847	-0.00823999	0.0132459	-1.00546	0.314674	NA
Owenia_fusiformis	OFUSG00387.1	5.47349	-0.00287744	0.0194517	0.512334	0.608417	NA
Owenia_fusiformis	OFUSG00388.1	23.4655	-0.0272882	0.0425811	-0.641247	0.521362	0.999942
Owenia_fusiformis	OFUSG00389.1	11.6651	0.00630982	0.0287057	0.678232	0.497625	0.999942
Owenia_fusiformis	OFUSG00390.1	578.111	0.100958	0.122366	0.825067	0.409333	0.999942
Owenia_fusiformis	OFUSG00391.1	2.79619	-0.00450267	0.0155192	-0.589371	0.555612	NA
Owenia_fusiformis	OFUSG00392.1	550.355	0.145055	0.121312	1.20286	0.229031	0.999942
Owenia_fusiformis	OFUSG00392.2	121.479	-0.0750937	0.0580791	-1.93178	0.0533866	0.986088
Owenia_fusiformis	OFUSG00393.1	30.6483	-0.0138078	0.0492765	-0.29665	0.766734	0.999942
Owenia_fusiformis	OFUSG00394.1	3064.5	-0.175762	0.107059	-1.63924	0.101164	0.999942
Owenia_fusiformis	OFUSG00395.1	1062.15	0.0322124	0.123738	0.262622	0.792842	0.999942
Owenia_fusiformis	OFUSG00396.1	103.179	0.0417206	0.0795022	0.512298	0.608443	0.999942
Owenia_fusiformis	OFUSG00397.1	582.06	-0.0913927	0.121383	-0.726667	0.46743	0.999942
Owenia_fusiformis	OFUSG00398.1	28.7298	0.0125308	0.0467852	0.49049	0.623787	0.999942
Owenia_fusiformis	OFUSG00398.2	2242.09	-0.057358	0.122679	-0.426147	0.670001	0.999942
Owenia_fusiformis	OFUSG00399.1	2675.05	-0.11692	0.108369	-1.07655	0.28168	0.999942
Owenia_fusiformis	OFUSG00400.1	295.896	0.000326147	0.109877	-0.0158906	0.987322	0.999942
Owenia_fusiformis	OFUSG00401.1	50.2399	0.00661309	0.0559164	0.0724228	0.942265	0.999942
Owenia_fusiformis	OFUSG00402.1	160.14	0.0380098	0.0926907	0.375547	0.707254	0.999942
Owenia_fusiformis	OFUSG00402.2	52.8616	-0.0317983	0.0591829	-0.189123	0.849997	0.999942
Owenia_fusiformis	OFUSG00403.1	100.882	-0.0244698	0.0726326	-0.523237	0.60081	0.999942
Owenia_fusiformis	OFUSG00404.1	3342.55	-0.147512	0.104045	-1.4121	0.15792	0.999942
Owenia_fusiformis	OFUSG00405.1	0.977449	-0.00774067	0.0128502	-0.478137	0.632553	NA
Owenia_fusiformis	OFUSG00406.1	1449.3	0.111033	0.120081	0.924558	0.355196	0.999942
Owenia_fusiformis	OFUSG00406.2	219.577	0.0754163	0.0990778	0.86623	0.386364	0.999942
Owenia_fusiformis	OFUSG00407.1	676.921	0.0495351	0.122777	0.455949	0.648427	0.999942
Owenia_fusiformis	OFUSG00408.1	53.0337	0.00917771	0.0595013	0.249638	0.802867	0.999942
Owenia_fusiformis	OFUSG00409.1	911.31	-0.0114463	0.124115	-0.0914333	0.927148	0.999942
Owenia_fusiformis	OFUSG00410.1	5.03202	0.00386664	0.0190572	0.757437	0.448788	NA
Owenia_fusiformis	OFUSG00411.1	1671.73	0.1338	0.118435	1.12304	0.261421	0.999942
Owenia_fusiformis	OFUSG00412.1	14.2605	-0.0181169	0.0259001	-1.32363	0.185624	0.999942
Owenia_fusiformis	OFUSG00413.1	3923.89	0.0189796	0.100647	0.193327	0.846703	0.999942
Owenia_fusiformis	OFUSG00414.1	3.67009	-0.00832233	0.0133098	-0.707633	0.479173	NA
Owenia_fusiformis	OFUSG00415.1	25.7871	-0.0233993	0.0457429	-0.49893	0.617829	0.999942
Owenia_fusiformis	OFUSG00416.1	0	NA	NA	NA	NA	NA
Owenia_fusiformis	OFUSG00417.1	126.034	0.0266744	0.0838013	0.274402	0.783776	0.999942
Owenia_fusiformis	OFUSG00418.1	1056.49	0.0579431	0.123928	0.447647	0.654408	0.999942
Owenia_fusiformis	OFUSG00419.1	1448.13	0.00257709	0.120588	0.0280436	0.977627	0.999942
Owenia_fusiformis	OFUSG00420.1	9418.43	-0.0176668	0.0850328	-0.20902	0.834433	0.999942
Owenia_fusiformis	OFUSG00421.1	5396.15	-0.0297836	0.0942289	-0.32172	0.747665	0.999942
Owenia_fusiformis	OFUSG00422.1	1455.67	0.0475842	0.120832	0.38681	0.698897	0.999942
Owenia_fusiformis	OFUSG00423.1	2859.49	-0.281293	0.110236	-2.55944	0.0104842	0.475094
Owenia_fusiformis	OFUSG00424.1	50.3963	0.0127284	0.0569265	0.290123	0.771722	0.999942
Owenia_fusiformis	OFUSG00425.1	20.005	0.03613	0.0412754	0.926186	0.354349	0.999942
Owenia_fusiformis	OFUSG00426.1	1217.96	-0.0648797	0.122417	-0.532682	0.594254	0.999942
Owenia_fusiformis	OFUSG00426.2	784.666	-0.297	0.12412	-2.41281	0.0158299	0.570463
Owenia_fusiformis	OFUSG00427.1	162.179	0.0142291	0.0927501	0.197374	0.843535	0.999942
Owenia_fusiformis	OFUSG00428.1	2959.3	0.0204769	0.111657	0.174879	0.861175	0.999942
Owenia_fusiformis	OFUSG00429.1	14326.3	-0.112384	0.0780101	-1.44486	0.148497	0.999942
Owenia_fusiformis	OFUSG00430.1	26.4195	-0.00549775	0.0461199	-0.15042	0.880433	0.999942
Owenia_fusiformis	OFUSG00431.1	38.8806	-0.000543476	0.0539376	0.0156031	0.987551	0.999942
Owenia_fusiformis	OFUSG00432.1	1410.91	-0.105374	0.120468	-0.875114	0.381512	0.999942
Owenia_fusiformis	OFUSG00433.1	864.681	-0.0707951	0.124218	-0.565808	0.571524	0.999942
Owenia_fusiformis	OFUSG00434.1	4662.41	-0.198781	0.0980675	-2.02315	0.0430576	0.903912
Owenia_fusiformis	OFUSG00435.1	2.19086	-0.00817049	0.0131924	-0.615493	0.538229	NA
Owenia_fusiformis	OFUSG00436.1	5178.53	0.00972336	0.0922741	0.10519	0.916225	0.999942
Owenia_fusiformis	OFUSG00436.2	3993.84	0.0148072	0.100531	0.148245	0.88215	0.999942
Owenia_fusiformis	OFUSG00437.1	8.33138	0.0277293	0.0286636	1.17571	0.239709	NA
Owenia_fusiformis	OFUSG00438.1	13.3256	-0.0226262	0.0271475	-1.54978	0.121195	0.999942
Owenia_fusiformis	OFUSG00439.1	1.46011	-0.00799178	0.0130512	-0.547281	0.584186	NA
Owenia_fusiformis	OFUSG00440.1	2557.82	-0.0114108	0.109165	-0.1045	0.916773	0.999942
Owenia_fusiformis	OFUSG00441.1	934.113	0.0473981	0.124205	0.372592	0.709452	0.999942
Owenia_fusiformis	OFUSG00442.1	6067.88	-0.0570799	0.0883589	-0.645526	0.518586	0.999942
Owenia_fusiformis	OFUSG00443.1	1886.32	0.333985	0.119508	2.81752	0.00483953	0.293869
Owenia_fusiformis	OFUSG00443.2	0	NA	NA	NA	NA	NA
Owenia_fusiformis	OFUSG00443.3	57.7203	0.0273034	0.0541882	0.449724	0.652909	0.999942
Owenia_fusiformis	OFUSG00443.4	5305.84	0.13149	0.0920081	1.43129	0.152347	0.999942
Owenia_fusiformis	OFUSG00444.1	3.36428	0.00831302	0.013293	0.698946	0.484586	NA
Owenia_fusiformis	OFUSG00445.1	2273.47	-0.0999796	0.112882	-0.892194	0.372289	0.999942
Owenia_fusiformis	OFUSG00446.1	4050.44	0.0980507	0.0982431	0.997346	0.318597	0.999942
Owenia_fusiformis	OFUSG00447.1	4655.56	-0.0208663	0.0962128	-0.218426	0.827097	0.999942
Owenia_fusiformis	OFUSG00448.1	231.84	0.040708	0.103022	0.404355	0.685951	0.999942
Owenia_fusiformis	OFUSG00449.1	2257.83	-0.0379236	0.113524	-0.34662	0.728877	0.999942
Owenia_fusiformis	OFUSG00450.1	5168.96	-0.0553376	0.092443	-0.597023	0.550492	0.999942
Owenia_fusiformis	OFUSG00451.1	948.734	0.0317977	0.124222	0.258842	0.795757	0.999942
Owenia_fusiformis	OFUSG00452.1	3748.74	0.0976368	0.101305	0.963675	0.335209	0.999942
Owenia_fusiformis	OFUSG00453.1	12916.9	0.0919751	0.0724084	1.27011	0.204047	0.999942
Owenia_fusiformis	OFUSG00454.1	616.575	-0.0435962	0.122904	-0.354414	0.723029	0.999942
Owenia_fusiformis	OFUSG00455.1	493.86	-0.0442333	0.11699	-0.395501	0.692473	0.999942
Owenia_fusiformis	OFUSG00456.1	12356.7	0.234168	0.0793297	2.95155	0.00316179	0.22521
Owenia_fusiformis	OFUSG00457.1	13903.7	-0.0244356	0.0714424	-0.342448	0.732014	0.999942
Owenia_fusiformis	OFUSG00458.1	779.307	-0.0503442	0.124154	-0.399972	0.689177	0.999942
Owenia_fusiformis	OFUSG00459.1	348.876	-0.0181767	0.114073	-0.159904	0.872956	0.999942
Owenia_fusiformis	OFUSG00460.1	0.84437	0.00765422	0.012747	0.463051	0.643328	NA
Owenia_fusiformis	OFUSG00461.1	96.3993	0.00875951	0.0775077	0.139528	0.889033	0.999942
Owenia_fusiformis	OFUSG00462.1	313.726	-0.0528859	0.110358	-0.506236	0.612691	0.999942
Owenia_fusiformis	OFUSG00463.1	1483.7	0.15643	0.120881	1.30012	0.193561	0.999942
Owenia_fusiformis	OFUSG00464.1	12825.7	-0.0642511	0.0752589	-0.854614	0.392765	0.999942
Owenia_fusiformis	OFUSG00465.1	357.664	-0.0395131	0.11441	-0.346789	0.72875	0.999942
Owenia_fusiformis	OFUSG00466.1	135.617	0.0138237	0.0878656	0.166174	0.86802	0.999942
Owenia_fusiformis	OFUSG00467.1	5195.54	-0.106134	0.0939021	-1.12678	0.259837	0.999942
Owenia_fusiformis	OFUSG00468.1	220.121	0.0137704	0.101502	0.127775	0.898327	0.999942
Owenia_fusiformis	OFUSG00469.1	6667.55	0.00377831	0.0865528	0.0440833	0.964838	0.999942
Owenia_fusiformis	OFUSG00470.1	388.259	-0.0443837	0.114536	-0.397385	0.691083	0.999942
Owenia_fusiformis	OFUSG00471.1	1896.44	-0.00929527	0.115605	-0.0833441	0.933578	0.999942
Owenia_fusiformis	OFUSG00472.1	2282.94	-0.0192509	0.113436	-0.169995	0.865014	0.999942
Owenia_fusiformis	OFUSG00473.1	8720.41	0.0469714	0.0812996	0.573676	0.566187	0.999942
Owenia_fusiformis	OFUSG00474.1	6391.93	0.238982	0.114594	2.11482	0.0344451	0.834134
Owenia_fusiformis	OFUSG00475.1	1118.34	-0.179147	0.123641	-1.44601	0.148175	0.999942
Owenia_fusiformis	OFUSG00476.1	71.8966	0.00339154	0.0675652	-0.082276	0.934427	0.999942
Owenia_fusiformis	OFUSG00477.1	7.96212	0.0109856	0.0267596	0.521452	0.602052	NA
Owenia_fusiformis	OFUSG00478.1	75.4224	-0.0615291	0.0701997	-0.924503	0.355224	0.999942
Owenia_fusiformis	OFUSG00479.1	116.343	0.0234535	0.082457	0.303693	0.761362	0.999942
Owenia_fusiformis	OFUSG00480.1	150.357	0.0955942	0.0905417	1.08725	0.276926	0.999942
Owenia_fusiformis	OFUSG00481.1	11.7377	-0.0243339	0.027938	-0.354446	0.723005	0.999942
Owenia_fusiformis	OFUSG00482.1	11.2767	-0.00392169	0.0320701	0.0237151	0.98108	0.999942
Owenia_fusiformis	OFUSG00483.1	31.467	0.0118102	0.0490015	0.230243	0.817903	0.999942
Owenia_fusiformis	OFUSG00484.1	62.4276	0.0208853	0.0644618	0.222967	0.823562	0.999942
Owenia_fusiformis	OFUSG00485.1	16.1801	0.00600695	0.0367678	0.00130408	0.998959	0.999942
Owenia_fusiformis	OFUSG00486.1	13796.2	-0.230525	0.0716862	-3.21641	0.00129806	0.128047
Owenia_fusiformis	OFUSG00487.1	79.8275	-0.0334563	0.071988	-0.463916	0.642708	0.999942
Owenia_fusiformis	OFUSG00487.2	2.198	-0.00817323	0.0131937	-0.944631	0.344848	NA
Owenia_fusiformis	OFUSG00488.1	123.768	0.0253249	0.0817938	0.333537	0.738729	0.999942
Owenia_fusiformis	OFUSG00489.1	30.1721	-0.0110789	0.0448311	-0.224578	0.822307	0.999942
Owenia_fusiformis	OFUSG00490.1	0.566104	0.00723386	0.0124002	0.393435	0.693998	NA
Owenia_fusiformis	OFUSG00491.1	8.97243	-0.0161918	0.0223603	-1.11337	0.265548	NA
Owenia_fusiformis	OFUSG00492.1	0	NA	NA	NA	NA	NA
Owenia_fusiformis	OFUSG00493.1	0.946918	0.00776393	0.0128327	0.51142	0.609057	NA
Owenia_fusiformis	OFUSG00494.1	45.3694	-0.00676158	0.0565541	-0.0988732	0.921239	0.999942
Owenia_fusiformis	OFUSG00495.1	51.2116	0.00976207	0.0581655	0.307681	0.758325	0.999942
Owenia_fusiformis	OFUSG00496.1	88.567	-0.0178248	0.0589415	-0.68176	0.495391	0.999942
Owenia_fusiformis	OFUSG00496.2	12.5627	0.0182877	0.0196522	1.3255	0.185006	0.999942
Owenia_fusiformis	OFUSG00497.1	257.218	-0.152613	0.104751	-1.40649	0.159579	0.999942
Owenia_fusiformis	OFUSG00498.1	923.779	0.045983	0.124089	0.368139	0.712769	0.999942
Owenia_fusiformis	OFUSG00498.2	52.9391	0.0298046	0.0385229	0.250563	0.802152	0.999942
Owenia_fusiformis	OFUSG00498.3	196.295	-0.0428703	0.0970129	-0.431235	0.666297	0.999942
Owenia_fusiformis	OFUSG00499.1	125.243	0.0677425	0.0857275	0.798497	0.424582	0.999942
Owenia_fusiformis	OFUSG00500.1	19.1254	-0.0416471	0.0357048	-1.70607	0.0879953	0.999942
Owenia_fusiformis	OFUSG00501.1	17.8749	-0.0190357	0.0391556	-0.381022	0.703187	0.999942
Owenia_fusiformis	OFUSG00502.1	14.0753	0.0188537	0.0340576	0.422444	0.672701	0.999942
Owenia_fusiformis	OFUSG00503.1	40.2283	0.00965829	0.0499708	0.159005	0.873665	0.999942
Owenia_fusiformis	OFUSG00504.1	627.169	-0.0553412	0.122673	-0.451361	0.651729	0.999942
Owenia_fusiformis	OFUSG00505.1	149.235	-0.0130633	0.0884636	-0.157461	0.874881	0.999942
Owenia_fusiformis	OFUSG00506.1	10.1435	0.0104629	0.0309085	0.181056	0.856324	NA
Owenia_fusiformis	OFUSG00507.1	224.457	0.0574844	0.101822	0.543817	0.586568	0.999942
Owenia_fusiformis	OFUSG00508.1	112.967	-0.0103095	0.0780192	-0.0147091	0.988264	0.999942
Owenia_fusiformis	OFUSG00509.1	11.5871	0.019001	0.0254169	1.43934	0.150053	0.999942
Owenia_fusiformis	OFUSG00509.2	14.5229	-0.0140278	0.0325677	-0.743749	0.457028	0.999942
Owenia_fusiformis	OFUSG00510.1	462.29	0.166056	0.118803	1.41196	0.157962	0.999942
Owenia_fusiformis	OFUSG00511.1	780.551	-0.0276972	0.124019	-0.245066	0.806405	0.999942
Owenia_fusiformis	OFUSG00512.1	1339.46	-0.0207196	0.121194	-0.170755	0.864416	0.999942
Owenia_fusiformis	OFUSG00513.1	1591.19	-0.00835677	0.119281	-0.0574258	0.954206	0.999942
Owenia_fusiformis	OFUSG00514.1	1077.33	0.139319	0.12387	1.12183	0.261936	0.999942
Owenia_fusiformis	OFUSG00515.1	186.913	0.0372684	0.0971076	0.37011	0.7113	0.999942
Owenia_fusiformis	OFUSG00516.1	13979.9	-0.0309145	0.0731608	-0.422756	0.672473	0.999942
Owenia_fusiformis	OFUSG00517.1	454.331	0.0764775	0.119038	0.645179	0.518811	0.999942
Owenia_fusiformis	OFUSG00517.2	886.59	-0.139102	0.123071	-1.173	0.240797	0.999942
Owenia_fusiformis	OFUSG00518.1	2450.62	0.149011	0.110731	1.35305	0.176038	0.999942
Owenia_fusiformis	OFUSG00519.1	241.446	0.0661159	0.101215	0.637292	0.523934	0.999942
Owenia_fusiformis	OFUSG00519.2	1338.63	0.0306633	0.122546	0.235175	0.814073	0.999942
Owenia_fusiformis	OFUSG00520.1	6.81847	-0.0205186	0.0224171	-1.47419	0.140431	NA
Owenia_fusiformis	OFUSG00521.1	838.201	0.200432	0.124223	1.62666	0.10381	0.999942
Owenia_fusiformis	OFUSG00522.1	8989.31	0.138937	0.0987274	1.39889	0.161847	0.999942
Owenia_fusiformis	OFUSG00523.1	137.545	-0.035067	0.0884535	-0.376591	0.706477	0.999942
Owenia_fusiformis	OFUSG00523.2	21.7594	0.0685646	0.0424374	2.04503	0.0408519	0.889791
Owenia_fusiformis	OFUSG00524.1	20.8246	-0.0277369	0.0334302	-0.546813	0.584507	0.999942
Owenia_fusiformis	OFUSG00524.2	6.50483	-0.00352377	0.0192173	-0.0775545	0.938182	NA
Owenia_fusiformis	OFUSG00525.1	9.91523	-0.0114527	0.0272297	-0.665577	0.505681	NA
Owenia_fusiformis	OFUSG00526.1	57.6591	0.0132535	0.0627686	0.162444	0.870956	0.999942
Owenia_fusiformis	OFUSG00527.1	11978.8	0.133422	0.0737817	1.80846	0.0705356	0.999942
Owenia_fusiformis	OFUSG00528.1	14.6433	0.0124882	0.0335657	0.653784	0.513251	0.999942
Owenia_fusiformis	OFUSG00528.2	1.21084	-0.00480958	0.0129676	-0.209537	0.834029	NA
Owenia_fusiformis	OFUSG00529.1	611.137	-0.131258	0.122832	-1.06607	0.286391	0.999942
Owenia_fusiformis	OFUSG00530.1	770.046	0.152436	0.123584	1.24465	0.213259	0.999942
Owenia_fusiformis	OFUSG00531.1	356.017	-0.0546638	0.114496	-0.485091	0.627612	0.999942
Owenia_fusiformis	OFUSG00532.1	1604.72	0.223413	0.118626	1.88014	0.0600892	0.999942
Owenia_fusiformis	OFUSG00533.1	122.653	0.0287289	0.0821139	0.310221	0.756393	0.999942
Owenia_fusiformis	OFUSG00534.1	14651.4	0.0924066	0.0705501	1.31047	0.190036	0.999942
Owenia_fusiformis	OFUSG00535.1	696.23	0.0303226	0.123574	0.244808	0.806605	0.999942
Owenia_fusiformis	OFUSG00536.1	360.138	0.0229168	0.113664	0.226471	0.820835	0.999942
Owenia_fusiformis	OFUSG00537.1	6700.16	-0.0496163	0.0868194	-0.570279	0.568488	0.999942
Owenia_fusiformis	OFUSG00538.1	2388.99	0.0400739	0.112902	0.368594	0.71243	0.999942
Owenia_fusiformis	OFUSG00539.1	649.096	0.000819987	0.119901	-0.00303047	0.997582	0.999942
Owenia_fusiformis	OFUSG00540.1	1774.21	0.00836307	0.117543	0.0771403	0.938512	0.999942
Owenia_fusiformis	OFUSG00541.1	6.45385	0.000301667	0.0193609	-0.473935	0.635546	NA
Owenia_fusiformis	OFUSG00542.1	2144.26	-0.013047	0.11403	-0.113626	0.909534	0.999942
Owenia_fusiformis	OFUSG00543.1	3959.66	-0.0627082	0.099867	-0.628739	0.52952	0.999942
Owenia_fusiformis	OFUSG00544.1	1873.64	-0.161868	0.119212	-1.35235	0.176263	0.999942
Owenia_fusiformis	OFUSG00545.1	15982.4	-0.102488	0.0810258	-1.27282	0.203081	0.999942
Owenia_fusiformis	OFUSG00546.1	1044.89	-0.0687563	0.124147	-0.512236	0.608486	0.999942
Owenia_fusiformis	OFUSG00547.1	12.2934	0.0287712	0.0326497	0.933319	0.350655	0.999942
Owenia_fusiformis	OFUSG00548.1	157.848	0.0466518	0.0910265	0.527573	0.597796	0.999942
Owenia_fusiformis	OFUSG00549.1	68.4335	0.0412337	0.0648771	0.539313	0.589671	0.999942
Owenia_fusiformis	OFUSG00550.1	70.8217	0.0015481	0.0677987	-0.0210337	0.983219	0.999942
Owenia_fusiformis	OFUSG00551.1	93.2682	0.0417701	0.076477	0.542465	0.587498	0.999942
Owenia_fusiformis	OFUSG00552.1	693.056	-0.0130981	0.123707	-0.105399	0.916059	0.999942
Owenia_fusiformis	OFUSG00553.1	46.8078	0.0400101	0.0527339	1.2092	0.226588	0.999942
Owenia_fusiformis	OFUSG00554.1	28.3209	0.00184097	0.0470215	-0.0903019	0.928047	0.999942
Owenia_fusiformis	OFUSG00554.2	0	NA	NA	NA	NA	NA
Owenia_fusiformis	OFUSG00555.1	0	NA	NA	NA	NA	NA
Owenia_fusiformis	OFUSG00556.1	1.41661	0.00524821	0.0130402	0.27372	0.7843	NA
Owenia_fusiformis	OFUSG00557.1	4251.48	0.0753024	0.0976477	0.773955	0.438957	0.999942
Owenia_fusiformis	OFUSG00558.1	74.857	0.0374378	0.0669751	0.525842	0.598998	0.999942
Owenia_fusiformis	OFUSG00559.1	17.5616	-0.00922428	0.0279313	-1.23115	0.218268	0.999942
Owenia_fusiformis	OFUSG00559.2	0	NA	NA	NA	NA	NA
Owenia_fusiformis	OFUSG00560.1	0	NA	NA	NA	NA	NA
Owenia_fusiformis	OFUSG00561.1	2.01333	0.00815912	0.0131671	0.928994	0.352892	NA
Owenia_fusiformis	OFUSG00562.1	20.8058	0.00491912	0.0409454	0.198994	0.842268	0.999942
Owenia_fusiformis	OFUSG00563.1	11.7738	0.00877298	0.0327576	0.193002	0.846957	0.999942
Owenia_fusiformis	OFUSG00564.1	74.1796	-0.0201828	0.0705342	-0.269291	0.787705	0.999942
Owenia_fusiformis	OFUSG00565.1	2.40295	-0.00820089	0.013218	-0.851083	0.394723	NA
Owenia_fusiformis	OFUSG00566.1	26.6028	-0.0010458	0.0461667	-0.0294003	0.976545	0.999942
Owenia_fusiformis	OFUSG00567.1	45.9676	0.00729942	0.0551792	0.106839	0.914916	0.999942
Owenia_fusiformis	OFUSG00568.1	0	NA	NA	NA	NA	NA
Owenia_fusiformis	OFUSG00569.1	0	NA	NA	NA	NA	NA
Owenia_fusiformis	OFUSG00570.1	7.13167	0.0159764	0.0226553	1.19994	0.230162	NA
Owenia_fusiformis	OFUSG00571.1	14.3961	0.0136944	0.0360755	0.377572	0.705749	0.999942
Owenia_fusiformis	OFUSG00572.1	8.17655	0.00992615	0.0227801	1.06849	0.285299	NA
Owenia_fusiformis	OFUSG00573.1	1537.63	-0.0660898	0.119702	-0.55269	0.580476	0.999942
Owenia_fusiformis	OFUSG00574.1	20.404	-0.0212208	0.0303931	-1.61973	0.105291	0.999942
Owenia_fusiformis	OFUSG00575.1	2065.71	-0.125087	0.114395	-1.09712	0.272588	0.999942
Owenia_fusiformis	OFUSG00576.1	10.0479	0.0124855	0.0311297	0.4002	0.689009	NA
Owenia_fusiformis	OFUSG00577.1	23478.6	-0.00306539	0.0636587	-0.0478752	0.961816	0.999942
Owenia_fusiformis	OFUSG00578.1	171.171	0.027862	0.0937153	0.312572	0.754606	0.999942
Owenia_fusiformis	OFUSG00579.1	5.70385	0.0126003	0.0201247	1.11537	0.264692	NA
Owenia_fusiformis	OFUSG00580.1	3.62754	-0.00104716	0.0168115	-0.573815	0.566093	NA
Owenia_fusiformis	OFUSG00581.1	78.8186	-0.0169472	0.0692031	-0.205501	0.83718	0.999942
Owenia_fusiformis	OFUSG00582.1	20.5175	0.0293729	0.0412658	0.748446	0.454191	0.999942
Owenia_fusiformis	OFUSG00583.1	2.61959	0.000542388	0.01324	0.0179347	0.985691	NA
Owenia_fusiformis	OFUSG00584.1	81.8265	0.0829856	0.0732817	1.16277	0.244924	0.999942
Owenia_fusiformis	OFUSG00585.1	292.308	0.0163227	0.10933	0.145339	0.884443	0.999942
Owenia_fusiformis	OFUSG00586.1	11.6281	-0.023841	0.0326202	-0.687605	0.491702	0.999942
Owenia_fusiformis	OFUSG00586.2	2.3688	0.00312921	0.0132153	0.146531	0.883503	NA
Owenia_fusiformis	OFUSG00586.3	4.85775	-0.00294079	0.0143083	-0.11276	0.910221	NA
Owenia_fusiformis	OFUSG00586.4	0.733289	-0.00750302	0.0126572	-0.428666	0.668167	NA
Owenia_fusiformis	OFUSG00587.1	3236.51	-0.0326402	0.105907	-0.30096	0.763445	0.999942
Owenia_fusiformis	OFUSG00588.1	1228.36	0.0706378	0.122292	0.571584	0.567604	0.999942
Owenia_fusiformis	OFUSG00588.2	257.881	-0.0252677	0.10575	-0.318587	0.750039	0.999942
Owenia_fusiformis	OFUSG00589.1	3.44684	0.00282339	0.0143236	0.101394	0.919238	NA
Owenia_fusiformis	OFUSG00590.1	2.78891	-0.00443581	0.0153384	-0.619518	0.535575	NA
Owenia_fusiformis	OFUSG00591.1	268.576	-0.0430257	0.10775	-0.398758	0.690072	0.999942
Owenia_fusiformis	OFUSG00592.1	281.429	0.0644598	0.107797	0.613434	0.53959	0.999942
Owenia_fusiformis	OFUSG00593.1	5.58783	-0.0148846	0.0205387	-1.16883	0.242474	NA
Owenia_fusiformis	OFUSG00593.2	9.29617	-0.00669512	0.0300274	-0.28045	0.779133	NA
Owenia_fusiformis	OFUSG00594.1	6.95482	0.0124606	0.0267479	0.435935	0.662884	NA
Owenia_fusiformis	OFUSG00595.1	0	NA	NA	NA	NA	NA
Owenia_fusiformis	OFUSG00596.1	58.0655	0.0114379	0.0629564	0.14105	0.88783	0.999942
Owenia_fusiformis	OFUSG00597.1	21.5953	-0.0210928	0.0424871	-0.485494	0.627326	0.999942
Owenia_fusiformis	OFUSG00598.1	9192.1	-0.0234656	0.0790707	-0.297754	0.765891	0.999942
Owenia_fusiformis	OFUSG00599.1	1056.86	-0.248673	0.123595	-2.00767	0.0446781	0.918094
Owenia_fusiformis	OFUSG00600.1	105.451	-0.00921723	0.0792598	-0.119375	0.904978	0.999942
Owenia_fusiformis	OFUSG00601.1	20.4127	0.0113722	0.0411325	0.20763	0.835518	0.999942
Owenia_fusiformis	OFUSG00602.1	6.09012	0.0173812	0.0219727	1.197	0.231308	NA
Owenia_fusiformis	OFUSG00603.1	7.66774	0.00258962	0.0225784	0.780718	0.434969	NA
Owenia_fusiformis	OFUSG00604.1	23.2425	0.00730527	0.0366856	-0.305899	0.759681	0.999942
Owenia_fusiformis	OFUSG00605.1	2337.13	-0.110645	0.111196	-0.995873	0.319312	0.999942
Owenia_fusiformis	OFUSG00606.1	1127.37	0.131838	0.124222	1.07898	0.280598	0.999942
Owenia_fusiformis	OFUSG00607.1	21.9328	0.00945793	0.042308	0.303332	0.761637	0.999942
Owenia_fusiformis	OFUSG00608.1	325.809	0.0132704	0.111868	0.0859307	0.931522	0.999942
Owenia_fusiformis	OFUSG00609.1	59.5334	-0.00508733	0.0646928	-0.0645631	0.948522	0.999942
Owenia_fusiformis	OFUSG00610.1	303.307	-0.0949793	0.1092	-0.898705	0.36881	0.999942
Owenia_fusiformis	OFUSG00611.1	782.516	-0.0834474	0.123737	-0.701149	0.48321	0.999942
Owenia_fusiformis	OFUSG00612.1	81.0363	-0.0828716	0.0546996	-2.37998	0.0173134	0.60223
Owenia_fusiformis	OFUSG00612.2	137.291	0.289582	0.0880338	3.67269	0.000240006	0.0422429
Owenia_fusiformis	OFUSG00613.1	171.762	-0.0141046	0.0901017	-0.167424	0.867037	0.999942
Owenia_fusiformis	OFUSG00614.1	1260.94	0.115877	0.122734	0.958557	0.337782	0.999942
Owenia_fusiformis	OFUSG00615.1	1366.04	-0.0335692	0.122664	-0.278519	0.780614	0.999942
Owenia_fusiformis	OFUSG00616.1	56.9344	0.0780982	0.0627652	1.32093	0.186526	0.999942
Owenia_fusiformis	OFUSG00617.1	21.6245	-0.00532977	0.0426823	-0.121633	0.90319	0.999942
Owenia_fusiformis	OFUSG00618.1	105.052	0.00830723	0.075475	0.0541005	0.956855	0.999942
Owenia_fusiformis	OFUSG00619.1	2302.91	-0.207207	0.111538	-1.85769	0.0632138	0.999942
Owenia_fusiformis	OFUSG00620.1	18364.4	-0.0585785	0.067173	-0.873132	0.382591	0.999942
Owenia_fusiformis	OFUSG00621.1	142.647	0.0423389	0.0871202	0.540427	0.588902	0.999942
Owenia_fusiformis	OFUSG00622.1	2.45442	0.00493185	0.0132228	0.212371	0.831818	NA
Owenia_fusiformis	OFUSG00623.1	16.8104	0.011025	0.0381563	0.262334	0.793064	0.999942
Owenia_fusiformis	OFUSG00624.1	1.90157	0.0039507	0.0131501	0.189046	0.850056	NA
Owenia_fusiformis	OFUSG00625.1	0	NA	NA	NA	NA	NA
Owenia_fusiformis	OFUSG00626.1	6.91697	0.000296737	0.026043	-0.107355	0.914508	NA
Owenia_fusiformis	OFUSG00627.1	0	NA	NA	NA	NA	NA
Owenia_fusiformis	OFUSG00628.1	27.7485	-0.0258464	0.0461955	-0.720496	0.47122	0.999942
Owenia_fusiformis	OFUSG00629.1	0.280093	0.00372173	0.0123206	0.274824	0.783451	NA
Owenia_fusiformis	OFUSG00629.2	0	NA	NA	NA	NA	NA
Owenia_fusiformis	OFUSG00630.1	4.65112	-0.00837066	0.0133471	-0.746572	0.455322	NA
Owenia_fusiformis	OFUSG00630.2	36.0719	0.0168004	0.0504304	0.329063	0.742108	0.999942
Owenia_fusiformis	OFUSG00631.1	103.502	0.0110111	0.0794701	0.165881	0.868251	0.999942
Owenia_fusiformis	OFUSG00632.1	0	NA	NA	NA	NA	NA
Owenia_fusiformis	OFUSG00633.1	39.7517	0.0332151	0.0545164	0.651218	0.514906	0.999942
Owenia_fusiformis	OFUSG00634.1	1191.6	-0.139867	0.123204	-1.16144	0.245465	0.999942
Owenia_fusiformis	OFUSG00635.1	781.247	-0.00552484	0.12416	-0.0541238	0.956837	0.999942
Owenia_fusiformis	OFUSG00636.1	2.53494	0.00876452	0.0151787	0.832531	0.405109	NA
Owenia_fusiformis	OFUSG00637.1	9.73001	-0.00426608	0.0296221	-0.293891	0.768841	NA
Owenia_fusiformis	OFUSG00638.1	67.7793	0.0249207	0.0641846	0.333625	0.738662	0.999942
Owenia_fusiformis	OFUSG00639.1	0	NA	NA	NA	NA	NA
Owenia_fusiformis	OFUSG00640.1	0	NA	NA	NA	NA	NA
Owenia_fusiformis	OFUSG00641.1	4.88027	-0.0133235	0.0168133	-1.46522	0.142861	NA
Owenia_fusiformis	OFUSG00641.2	4.96583	0.0135536	0.0169426	1.48192	0.138362	NA
Owenia_fusiformis	OFUSG00642.1	0	NA	NA	NA	NA	NA
Owenia_fusiformis	OFUSG00643.1	0	NA	NA	NA	NA	NA
Owenia_fusiformis	OFUSG00644.1	98.4931	0.00212325	0.0751845	-0.084354	0.932775	0.999942
Owenia_fusiformis	OFUSG00645.1	0.558429	0.00722546	0.0123915	0.393261	0.694127	NA
Owenia_fusiformis	OFUSG00646.1	0.939865	0.00775163	0.0128288	0.50587	0.612948	NA
Owenia_fusiformis	OFUSG00646.2	0	NA	NA	NA	NA	NA
Owenia_fusiformis	OFUSG00647.1	111.097	-0.0340205	0.0821922	-0.414197	0.67873	0.999942
Owenia_fusiformis	OFUSG00648.1	3.31598	-0.00389133	0.0158923	-0.611513	0.54086	NA
Owenia_fusiformis	OFUSG00649.1	1.91012	0.00189268	0.0131516	0.0952597	0.924109	NA
Owenia_fusiformis	OFUSG00650.1	130.989	0.0752028	0.0826246	1.00199	0.316351	0.999942
Owenia_fusiformis	OFUSG00650.2	0	NA	NA	NA	NA	NA
Owenia_fusiformis	OFUSG00651.1	1123.74	-0.0824399	0.12374	-0.654232	0.512962	0.999942
Owenia_fusiformis	OFUSG00652.1	62166.5	-0.153572	0.0590124	-2.60123	0.00928912	0.442399
Owenia_fusiformis	OFUSG00652.2	84431.3	-0.071726	0.0634723	-1.12803	0.259308	0.999942
Owenia_fusiformis	OFUSG00652.3	764.512	-0.0326431	0.123469	-0.264601	0.791317	0.999942
Owenia_fusiformis	OFUSG00653.1	178.127	-0.0471741	0.0918799	-0.544968	0.585776	0.999942
Owenia_fusiformis	OFUSG00654.1	6436.75	-0.116486	0.0972295	-1.19666	0.231438	0.999942
Owenia_fusiformis	OFUSG00655.1	165.933	-0.023778	0.0935673	-0.202837	0.839262	0.999942
Owenia_fusiformis	OFUSG00656.1	2602.8	-0.0327429	0.116847	-0.303536	0.761482	0.999942
Owenia_fusiformis	OFUSG00656.2	791.13	0.0177465	0.122743	0.160928	0.87215	0.999942
Owenia_fusiformis	OFUSG00657.1	10448.2	0.295771	0.0796386	3.69826	0.00021708	0.0393482
Owenia_fusiformis	OFUSG00658.1	236.21	0.176158	0.100406	1.8978	0.0577228	0.999942
Owenia_fusiformis	OFUSG00658.2	69.8054	-0.0816378	0.0438737	-3.45051	0.000559531	0.0767822
Owenia_fusiformis	OFUSG00658.3	57.3671	0.0641812	0.0498852	1.88688	0.0591764	0.999942
Owenia_fusiformis	OFUSG00658.4	9731.55	-0.0573784	0.078186	-0.734957	0.462366	0.999942
Owenia_fusiformis	OFUSG00659.1	89.2205	0.0113721	0.0757534	0.144536	0.885077	0.999942
Owenia_fusiformis	OFUSG00659.2	42.011	-0.110516	0.0468747	-4.56267	5.05e-06	0.00207924
Owenia_fusiformis	OFUSG00660.1	10647.8	0.0431159	0.0760499	0.566791	0.570856	0.999942
Owenia_fusiformis	OFUSG00661.1	10.0393	-0.01743	0.029884	-0.250322	0.802338	NA
Owenia_fusiformis	OFUSG00662.1	6534.91	0.0038408	0.0990346	0.0545181	0.956522	0.999942
Owenia_fusiformis	OFUSG00663.1	775.928	0.0283213	0.123884	0.232804	0.815913	0.999942
Owenia_fusiformis	OFUSG00664.1	273.328	-0.13739	0.107624	-1.27339	0.202881	0.999942
Owenia_fusiformis	OFUSG00664.2	1327.66	0.0109629	0.123521	0.0649904	0.948182	0.999942
Owenia_fusiformis	OFUSG00665.1	9571.5	-0.101655	0.0782304	-1.29965	0.193721	0.999942
Owenia_fusiformis	OFUSG00666.1	9.6445	-0.000471183	0.0281965	-0.248159	0.804012	NA
Owenia_fusiformis	OFUSG00667.1	14.8202	-0.0115339	0.0360617	-0.313396	0.75398	0.999942
Owenia_fusiformis	OFUSG00668.1	1414.25	0.204455	0.12256	1.69548	0.0899842	0.999942
Owenia_fusiformis	OFUSG00669.1	371.828	-0.0948279	0.115411	-0.819267	0.412634	0.999942
Owenia_fusiformis	OFUSG00670.1	61.8051	-0.0224849	0.064709	-0.396159	0.691988	0.999942
Owenia_fusiformis	OFUSG00671.1	8.2609	0.0114671	0.0288038	0.407167	0.683886	NA
Owenia_fusiformis	OFUSG00672.1	157.955	-0.0640572	0.0920842	-0.705819	0.480301	0.999942
Owenia_fusiformis	OFUSG00673.1	134.689	-0.0113675	0.0862055	-0.183737	0.85422	0.999942
Owenia_fusiformis	OFUSG00674.1	3.65956	-0.0101809	0.0147134	-1.17883	0.238466	NA
Owenia_fusiformis	OFUSG00675.1	9.02646	0.0135725	0.0236485	1.22426	0.220854	NA
Owenia_fusiformis	OFUSG00676.1	4.67221	0.0126107	0.0163482	1.28952	0.197218	NA
Owenia_fusiformis	OFUSG00677.1	2578.98	-0.0499834	0.111062	-0.453419	0.650247	0.999942
Owenia_fusiformis	OFUSG00678.1	1105.92	0.152513	0.123354	1.24694	0.212421	0.999942
Owenia_fusiformis	OFUSG00679.1	901.148	-0.125596	0.124152	-1.00968	0.312647	0.999942
Owenia_fusiformis	OFUSG00680.1	114.241	0.0209355	0.0753033	0.183691	0.854256	0.999942
Owenia_fusiformis	OFUSG00681.1	0	NA	NA	NA	NA	NA
Owenia_fusiformis	OFUSG00681.2	265.039	0.0366471	0.103872	0.422218	0.672866	0.999942
Owenia_fusiformis	OFUSG00682.1	20.5255	0.0429787	0.0411432	1.11627	0.264307	0.999942
Owenia_fusiformis	OFUSG00683.1	8.52821	0.00625221	0.0227294	-0.513658	0.607491	NA
Owenia_fusiformis	OFUSG00684.1	6799.76	0.0472893	0.0889878	0.534331	0.593112	0.999942
Owenia_fusiformis	OFUSG00685.1	2.20246	-0.00817322	0.0131939	-0.62259	0.533554	NA
Owenia_fusiformis	OFUSG00685.2	52.2433	-0.0228586	0.0614125	-0.373646	0.708668	0.999942
Owenia_fusiformis	OFUSG00686.1	3064.07	-0.0759666	0.104904	-0.724027	0.469049	0.999942
Owenia_fusiformis	OFUSG00687.1	45.4313	0.0199437	0.0580114	0.34771	0.728058	0.999942
Owenia_fusiformis	OFUSG00688.1	167.32	-0.0477912	0.0890774	-0.90451	0.365725	0.999942
Owenia_fusiformis	OFUSG00688.2	10451.5	0.0537321	0.082156	0.65885	0.509992	0.999942
Owenia_fusiformis	OFUSG00688.3	9733.39	-0.234311	0.077975	-3.0053	0.00265319	0.201564
Owenia_fusiformis	OFUSG00688.4	126.098	0.154561	0.0830472	1.78811	0.0737582	0.999942
Owenia_fusiformis	OFUSG00688.5	204.454	0.0948867	0.0906121	0.8608	0.389348	0.999942
Owenia_fusiformis	OFUSG00689.1	380.111	0.0685091	0.112031	0.648452	0.516693	0.999942
Owenia_fusiformis	OFUSG00690.1	115.477	-0.0226567	0.0833398	-0.270939	0.786438	0.999942
Owenia_fusiformis	OFUSG00691.1	579.16	0.0660221	0.119152	0.536905	0.591333	0.999942
Owenia_fusiformis	OFUSG00692.1	2110.2	0.0136706	0.113505	0.118462	0.905701	0.999942
Owenia_fusiformis	OFUSG00693.1	3.4171	0.0117103	0.0170245	1.02861	0.303665	NA
Owenia_fusiformis	OFUSG00694.1	13.52	0.0126468	0.0292765	-0.228963	0.818898	0.999942
Owenia_fusiformis	OFUSG00695.1	11.4793	0.00899658	0.0244601	1.11515	0.264786	0.999942
Owenia_fusiformis	OFUSG00696.1	484.097	0.0366133	0.118355	0.290216	0.771651	0.999942
Owenia_fusiformis	OFUSG00697.1	6.25437	-0.00401817	0.0222929	-0.405425	0.685165	NA
Owenia_fusiformis	OFUSG00698.1	48.9428	0.0146101	0.0596499	0.20026	0.841277	0.999942
Owenia_fusiformis	OFUSG00699.1	4554.01	-0.232369	0.095107	-2.44283	0.0145724	0.551322
Owenia_fusiformis	OFUSG00700.1	5.34754	0.00236784	0.0240858	0.0620153	0.950551	NA
Owenia_fusiformis	OFUSG00701.1	1961.5	-0.036228	0.116601	-0.313848	0.753637	0.999942
Owenia_fusiformis	OFUSG00702.1	93.916	-0.0398214	0.076971	-0.54313	0.58704	0.999942
Owenia_fusiformis	OFUSG00703.1	68.692	-0.0412895	0.0683717	-0.637459	0.523826	0.999942
Owenia_fusiformis	OFUSG00704.1	215.858	0.0536645	0.099822	0.516967	0.605179	0.999942
Owenia_fusiformis	OFUSG00705.1	3.53086	0.00484905	0.0133028	0.204376	0.83806	NA
Owenia_fusiformis	OFUSG00706.1	53.8847	-0.00821058	0.058337	-0.0908413	0.927619	0.999942
Owenia_fusiformis	OFUSG00707.1	178.397	0.0649811	0.0955514	0.682917	0.494659	0.999942
Owenia_fusiformis	OFUSG00707.2	95.6692	-0.0482792	0.0775022	-0.568773	0.56951	0.999942
Owenia_fusiformis	OFUSG00708.1	672.638	0.0402524	0.123327	0.336368	0.736594	0.999942
Owenia_fusiformis	OFUSG00709.1	81.5107	-0.0720182	0.0710902	-1.02256	0.306514	0.999942
Owenia_fusiformis	OFUSG00710.1	75.2395	-0.011381	0.0155426	-2.27231	0.0230676	0.690862
Owenia_fusiformis	OFUSG00710.2	585.458	0.277754	0.120873	2.2925	0.0218769	0.669606
Owenia_fusiformis	OFUSG00711.1	311.525	-0.0171736	0.111501	-0.153136	0.878291	0.999942
Owenia_fusiformis	OFUSG00712.1	45.4194	0.0160976	0.0576848	0.341071	0.73305	0.999942
Owenia_fusiformis	OFUSG00713.1	17.6776	0.0379185	0.036666	1.30478	0.191967	0.999942
Owenia_fusiformis	OFUSG00713.2	13.0387	-0.0188783	0.0272321	-1.39031	0.164435	0.999942
Owenia_fusiformis	OFUSG00712.2	95.0495	0.032715	0.0766998	0.403333	0.686703	0.999942
Owenia_fusiformis	OFUSG00714.1	5093.27	-0.084362	0.0923476	-0.913513	0.360973	0.999942
Owenia_fusiformis	OFUSG00715.1	916.186	-0.253045	0.124106	-2.02933	0.042425	0.898396
Owenia_fusiformis	OFUSG00716.1	120.823	0.00469223	0.0171242	1.37784	0.168251	0.999942
Owenia_fusiformis	OFUSG00716.2	8.57006	-0.0130661	0.0166479	-1.0454	0.295839	NA
Owenia_fusiformis	OFUSG00716.3	424.85	-0.0663992	0.115358	-0.580668	0.561464	0.999942
Owenia_fusiformis	OFUSG00717.1	2204.72	-0.0655238	0.115628	-0.562778	0.573586	0.999942
Owenia_fusiformis	OFUSG00718.1	8731.07	-0.0570704	0.0839408	-0.672073	0.501537	0.999942
Owenia_fusiformis	OFUSG00719.1	80.4741	-0.0067666	0.0728512	-0.0930406	0.925871	0.999942
Owenia_fusiformis	OFUSG00720.1	595.778	-0.192139	0.121977	-1.5799	0.114129	0.999942
Owenia_fusiformis	OFUSG00721.1	21.9386	-0.00559422	0.0419344	-0.0226408	0.981937	0.999942
Owenia_fusiformis	OFUSG00722.1	3.88028	-0.0104904	0.017166	-0.881049	0.378291	NA
Owenia_fusiformis	OFUSG00723.1	82006.4	-0.0282899	0.0611542	-0.46515	0.641824	0.999942
Owenia_fusiformis	OFUSG00724.1	4707.05	-0.0911103	0.101078	-0.893622	0.371524	0.999942
Owenia_fusiformis	OFUSG00725.1	12.3612	-0.016634	0.0263923	-1.39651	0.162561	0.999942
Owenia_fusiformis	OFUSG00726.1	14.1803	8.32e-06	0.0341499	0.0405764	0.967634	0.999942
Owenia_fusiformis	OFUSG00727.1	114.725	0.0197734	0.0821176	0.171437	0.86388	0.999942
Owenia_fusiformis	OFUSG00728.1	15.6306	-0.0223551	0.0352582	-0.913008	0.361238	0.999942
Owenia_fusiformis	OFUSG00729.1	1.71091	-0.0080699	0.0131125	-0.574408	0.565692	NA
Owenia_fusiformis	OFUSG00730.1	80.3697	-0.112456	0.0725455	-1.63137	0.102811	0.999942
Owenia_fusiformis	OFUSG00731.1	4.57318	-0.00599286	0.018064	-0.793257	0.427628	NA
Owenia_fusiformis	OFUSG00732.1	29.8767	-0.00115403	0.0447211	-0.0623101	0.950316	0.999942
Owenia_fusiformis	OFUSG00733.1	88.2292	0.0186777	0.0743706	0.221983	0.824327	0.999942
Owenia_fusiformis	OFUSG00734.1	5519.48	0.136603	0.0985688	1.38649	0.165599	0.999942
Owenia_fusiformis	OFUSG00735.1	25.0246	0.00244262	0.0453323	0.0454572	0.963743	0.999942
Owenia_fusiformis	OFUSG00736.1	10.1885	0.0145828	0.0305364	0.349515	0.726703	NA
Owenia_fusiformis	OFUSG00737.1	55.632	0.0631337	0.0629326	1.03302	0.301596	0.999942
Owenia_fusiformis	OFUSG00738.1	10.8999	0.00425891	0.0298016	-0.129474	0.896983	0.999942
Owenia_fusiformis	OFUSG00739.1	35.0875	-0.0926263	0.0431672	-4.26089	2.04e-05	0.00626025
Owenia_fusiformis	OFUSG00739.2	451.486	0.00150625	0.11904	0.0139893	0.988839	0.999942
Owenia_fusiformis	OFUSG00740.1	561.753	0.103197	0.12206	0.843982	0.398679	0.999942
Owenia_fusiformis	OFUSG00741.1	74.8363	0.0609299	0.0698355	0.812923	0.416262	0.999942
Owenia_fusiformis	OFUSG00742.1	7744.06	0.0950782	0.0837881	1.13616	0.25589	0.999942
Owenia_fusiformis	OFUSG00743.1	42.0475	-0.0355256	0.0557804	-0.640682	0.521729	0.999942
Owenia_fusiformis	OFUSG00744.1	19770.3	0.146216	0.083592	1.76371	0.0777802	0.999942
Owenia_fusiformis	OFUSG00745.1	261.606	-0.0224363	0.107004	-0.201391	0.840393	0.999942
Owenia_fusiformis	OFUSG00746.1	127.519	0.0191501	0.0857705	0.254525	0.79909	0.999942
Owenia_fusiformis	OFUSG00747.1	20.614	0.00909989	0.0393688	0.253378	0.799976	0.999942
Owenia_fusiformis	OFUSG00748.1	1127.23	0.00961437	0.12294	0.0786647	0.937299	0.999942
Owenia_fusiformis	OFUSG00749.1	3.50102	0.00828596	0.0173917	0.55961	0.575745	NA
Owenia_fusiformis	OFUSG00749.2	3.55964	0.00377338	0.015982	-0.211906	0.83218	NA
Owenia_fusiformis	OFUSG00750.1	10.4059	-0.0208695	0.0236805	-1.36982	0.170742	NA
Owenia_fusiformis	OFUSG00751.1	13.7118	-0.00713027	0.0291652	0.0834855	0.933466	0.999942
Owenia_fusiformis	OFUSG00752.1	1632.06	-0.0406367	0.122089	-0.350481	0.725978	0.999942
Owenia_fusiformis	OFUSG00753.1	124.217	0.0475464	0.0826135	0.55016	0.582209	0.999942
Owenia_fusiformis	OFUSG00754.1	7.78229	0.00991834	0.0260073	0.423433	0.671979	NA
Owenia_fusiformis	OFUSG00755.1	6.4941	0.0026921	0.0239235	-0.163555	0.870082	NA
Owenia_fusiformis	OFUSG00756.1	19.3807	-0.0178629	0.0378546	-0.172145	0.863324	0.999942
Owenia_fusiformis	OFUSG00757.1	91.1354	-0.000366104	0.0761761	-0.00463928	0.996298	0.999942
Owenia_fusiformis	OFUSG00758.1	2.47677	-0.00819548	0.0150205	-0.720309	0.471335	NA
Owenia_fusiformis	OFUSG00759.1	1141.39	-0.102814	0.122963	-0.83907	0.40143	0.999942
Owenia_fusiformis	OFUSG00760.1	2093.63	0.0528058	0.113921	0.461346	0.64455	0.999942
Owenia_fusiformis	OFUSG00761.1	43.3929	0.00156435	0.0566032	0.01993	0.984099	0.999942
Owenia_fusiformis	OFUSG00762.1	0.469228	0.00710076	0.012331	0.387345	0.6985	NA
Owenia_fusiformis	OFUSG00763.1	9.09773	-0.0258204	0.0298295	-0.985633	0.324313	NA
Owenia_fusiformis	OFUSG00764.1	1.12874	0.00786734	0.0129239	0.515052	0.606517	NA
Owenia_fusiformis	OFUSG00765.1	0.244219	-0.00339274	0.0123206	-0.247968	0.804159	NA
Owenia_fusiformis	OFUSG00766.1	3.84748	0.00168458	0.0177396	0.468632	0.639333	NA
Owenia_fusiformis	OFUSG00767.1	53.0284	-0.00578726	0.0611882	-0.0565647	0.954892	0.999942
Owenia_fusiformis	OFUSG00768.1	84.8641	-0.0360725	0.0738372	-0.515283	0.606355	0.999942
Owenia_fusiformis	OFUSG00769.1	1220.92	-0.0256136	0.123033	-0.242952	0.808043	0.999942
Owenia_fusiformis	OFUSG00770.1	3420.17	0.0196536	0.10565	0.192004	0.847739	0.999942
Owenia_fusiformis	OFUSG00771.1	383.805	0.00498314	0.11512	0.0402581	0.967887	0.999942
Owenia_fusiformis	OFUSG00772.1	788.621	-0.0955353	0.124065	-0.79454	0.426881	0.999942
Owenia_fusiformis	OFUSG00773.1	6996.36	-0.112331	0.0849066	-1.32239	0.186038	0.999942
Owenia_fusiformis	OFUSG00774.1	1338.13	-0.0202135	0.124208	-0.218344	0.827161	0.999942
Owenia_fusiformis	OFUSG00774.2	151.538	0.148596	0.0699892	0.894778	0.370906	0.999942
Owenia_fusiformis	OFUSG00775.1	65034.5	0.161838	0.0551988	2.93077	0.00338121	0.233356
Owenia_fusiformis	OFUSG00776.1	5926.16	-0.0435914	0.0917661	-0.477617	0.632923	0.999942
Owenia_fusiformis	OFUSG00777.1	4353.7	-0.111775	0.100081	-1.11468	0.264987	0.999942
Owenia_fusiformis	OFUSG00778.1	2590.52	0.0141896	0.110314	0.131582	0.895315	0.999942
Owenia_fusiformis	OFUSG00779.1	18.5401	-0.0187925	0.0384414	-0.490069	0.624085	0.999942
Owenia_fusiformis	OFUSG00780.1	202.214	-0.0121178	0.0994084	-0.103852	0.917287	0.999942
Owenia_fusiformis	OFUSG00781.1	47.3869	0.0410211	0.0577218	0.60541	0.544907	0.999942
Owenia_fusiformis	OFUSG00781.2	5.86285	-0.0158095	0.0182993	-1.63206	0.102668	NA
Owenia_fusiformis	OFUSG00782.1	5406.89	0.074147	0.0912759	0.80923	0.418383	0.999942
Owenia_fusiformis	OFUSG00783.1	10.6833	0.00820079	0.0311245	0.0847823	0.932434	NA
Owenia_fusiformis	OFUSG00784.1	6.20937	0.00064467	0.0154339	0.0371293	0.970382	NA
Owenia_fusiformis	OFUSG00785.1	37.3948	-0.00504205	0.0494091	-0.0753222	0.939958	0.999942
Owenia_fusiformis	OFUSG00786.1	15.1839	0.0106938	0.0277287	1.2697	0.204192	0.999942
Owenia_fusiformis	OFUSG00787.1	14.0571	0.00889753	0.0306913	0.22525	0.821785	0.999942
Owenia_fusiformis	OFUSG00788.1	23.5288	0.00998721	0.043569	0.293013	0.769512	0.999942
Owenia_fusiformis	OFUSG00789.1	182.307	-0.0909137	0.096089	-1.01064	0.312188	0.999942
Owenia_fusiformis	OFUSG00790.1	12208.6	0.049727	0.0805217	0.611567	0.540824	0.999942
Owenia_fusiformis	OFUSG00791.1	41.2084	-0.0145507	0.0521655	-0.0993206	0.920884	0.999942
Owenia_fusiformis	OFUSG00792.1	622.916	-0.024418	0.121248	-0.219301	0.826416	0.999942
Owenia_fusiformis	OFUSG00793.1	29.2624	0.0186229	0.0478747	0.423423	0.671986	0.999942
Owenia_fusiformis	OFUSG00794.1	12.9472	-0.00526125	0.0344013	-0.215608	0.829293	0.999942
Owenia_fusiformis	OFUSG00795.1	3.47876	-0.0103665	0.0201002	-0.602485	0.546852	NA
Owenia_fusiformis	OFUSG00796.1	15.8828	0.00667807	0.0358273	0.461245	0.644623	0.999942
Owenia_fusiformis	OFUSG00797.1	29.7788	0.0318105	0.0459815	0.531108	0.595344	0.999942
Owenia_fusiformis	OFUSG00798.1	2.93655	0.00371938	0.0154432	-0.279349	0.779977	NA
Owenia_fusiformis	OFUSG00799.1	20.9544	0.00309785	0.0382197	0.0154546	0.987669	0.999942
Owenia_fusiformis	OFUSG00800.1	16.2698	-0.0217804	0.0376382	-0.514615	0.606822	0.999942
Owenia_fusiformis	OFUSG00801.1	34.3148	0.00796206	0.0515807	0.174039	0.861835	0.999942
Owenia_fusiformis	OFUSG00802.1	0.978034	-0.00774062	0.0128505	-0.484938	0.627721	NA
Owenia_fusiformis	OFUSG00803.1	1.12191	0.00786136	0.012921	0.512718	0.608149	NA
Owenia_fusiformis	OFUSG00804.1	0.732721	-0.00750275	0.0126567	-0.435608	0.663121	NA
Owenia_fusiformis	OFUSG00805.1	1467.34	0.0557469	0.122724	0.483774	0.628546	0.999942
Owenia_fusiformis	OFUSG00806.1	221.374	0.0151769	0.101451	0.120586	0.904019	0.999942
Owenia_fusiformis	OFUSG00807.1	6679.99	0.0692344	0.0877071	0.789751	0.429673	0.999942
Owenia_fusiformis	OFUSG00808.1	5573.32	0.0629527	0.0909607	0.689575	0.490462	0.999942
Owenia_fusiformis	OFUSG00809.1	1793.56	0.14636	0.117695	1.24735	0.212268	0.999942
Owenia_fusiformis	OFUSG00810.1	24.6712	0.0224859	0.0432511	0.512751	0.608126	0.999942
Owenia_fusiformis	OFUSG00811.1	1.78162	-0.00302897	0.0131273	-0.129447	0.897004	NA
Owenia_fusiformis	OFUSG00812.1	550.865	0.172629	0.121754	1.41425	0.157289	0.999942
Owenia_fusiformis	OFUSG00813.1	44.1607	-0.0450231	0.0558318	-0.808809	0.418625	0.999942
Owenia_fusiformis	OFUSG00814.1	317.81	0.0229413	0.111248	0.231508	0.81692	0.999942
Owenia_fusiformis	OFUSG00815.1	4129.52	-0.0627555	0.0978563	-0.64278	0.520367	0.999942
Owenia_fusiformis	OFUSG00816.1	198.214	-0.0395106	0.0974246	-0.45505	0.649073	0.999942
Owenia_fusiformis	OFUSG00817.1	14.8424	0.00682065	0.0357149	0.360654	0.718358	0.999942
Owenia_fusiformis	OFUSG00818.1	14.9617	-0.0216878	0.0365483	-0.635822	0.524893	0.999942
Owenia_fusiformis	OFUSG00819.1	197.222	0.00996761	0.0975766	0.116032	0.907627	0.999942
Owenia_fusiformis	OFUSG00820.1	104.091	-0.0631851	0.0801058	-0.779995	0.435394	0.999942
Owenia_fusiformis	OFUSG00821.1	387.164	0.00883169	0.114793	0.0397949	0.968257	0.999942
Owenia_fusiformis	OFUSG00822.1	1443.55	0.0316952	0.120591	0.264414	0.791461	0.999942
Owenia_fusiformis	OFUSG00823.1	242.761	-0.0483366	0.10478	-0.472125	0.636838	0.999942
Owenia_fusiformis	OFUSG00823.2	26.5686	0.0187261	0.0323337	1.67198	0.0945286	0.999942
Owenia_fusiformis	OFUSG00824.1	8666.38	-0.14083	0.0909625	-1.54692	0.121884	0.999942
Owenia_fusiformis	OFUSG00825.1	991.151	0.12247	0.124025	0.996443	0.319035	0.999942
Owenia_fusiformis	OFUSG00826.1	46.5899	0.0546002	0.058519	0.956919	0.338608	0.999942
Owenia_fusiformis	OFUSG00827.1	12.7961	-0.0167649	0.0343741	-0.504146	0.614159	0.999942
Owenia_fusiformis	OFUSG00828.1	12.9485	-0.00854738	0.0271951	-1.10216	0.270391	0.999942
Owenia_fusiformis	OFUSG00829.1	19.7672	-0.0166855	0.0407458	-0.414665	0.678387	0.999942
Owenia_fusiformis	OFUSG00830.1	146.824	-0.101537	0.0477243	-4.35269	1.34e-05	0.00468537
Owenia_fusiformis	OFUSG00831.1	488.654	-0.0298863	0.120285	-0.250849	0.801931	0.999942
Owenia_fusiformis	OFUSG00832.1	23.6182	0.00980352	0.0430148	0.189423	0.849761	0.999942
Owenia_fusiformis	OFUSG00833.1	324.189	0.0364422	0.112227	0.330658	0.740903	0.999942
Owenia_fusiformis	OFUSG00834.1	505.706	-0.0239997	0.120748	-0.198248	0.842851	0.999942
Owenia_fusiformis	OFUSG00835.1	866.203	0.044776	0.124208	0.359684	0.719084	0.999942
Owenia_fusiformis	OFUSG00836.1	150.823	-0.068468	0.0909246	-0.743209	0.457355	0.999942
Owenia_fusiformis	OFUSG00837.1	5441.29	-0.0133814	0.0941682	-0.142505	0.886681	0.999942
Owenia_fusiformis	OFUSG00838.1	274.192	0.0604392	0.107124	0.552821	0.580386	0.999942
Owenia_fusiformis	OFUSG00839.1	1608.76	0.0848112	0.118474	0.715904	0.474051	0.999942
Owenia_fusiformis	OFUSG00840.1	501.53	-0.0956183	0.119395	-0.782238	0.434075	0.999942
Owenia_fusiformis	OFUSG00840.2	313.364	-0.0197869	0.11101	-0.145512	0.884307	0.999942
Owenia_fusiformis	OFUSG00841.1	1.46745	-0.00799427	0.0130531	-0.554954	0.578926	NA
Owenia_fusiformis	OFUSG00841.2	67.1251	0.0729649	0.0672314	1.07851	0.280806	0.999942
Owenia_fusiformis	OFUSG00842.1	1364.19	-0.257241	0.122166	-2.11191	0.0346943	0.836909
Owenia_fusiformis	OFUSG00843.1	7693.3	-0.0648065	0.0944271	-0.687822	0.491565	0.999942
Owenia_fusiformis	OFUSG00844.1	6028.25	-0.0268802	0.0889537	-0.302619	0.76218	0.999942
Owenia_fusiformis	OFUSG00845.1	133.854	0.0395736	0.0873836	0.443948	0.65708	0.999942
Owenia_fusiformis	OFUSG00846.1	4.0445	0.0021876	0.0173456	0.628617	0.5296	NA
Owenia_fusiformis	OFUSG00847.1	422.771	-0.0165324	0.117917	-0.140608	0.88818	0.999942
Owenia_fusiformis	OFUSG00847.2	46.3337	-0.0144752	0.0584007	-0.268895	0.78801	0.999942
Owenia_fusiformis	OFUSG00848.1	13.9395	0.00722607	0.027914	1.09265	0.274546	0.999942
Owenia_fusiformis	OFUSG00849.1	16.8759	0.0186456	0.0374663	0.397118	0.69128	0.999942
Owenia_fusiformis	OFUSG00850.1	33.119	-0.0208899	0.0508594	-0.40357	0.686529	0.999942
Owenia_fusiformis	OFUSG00851.1	4.75921	0.0130213	0.0166096	1.43089	0.15246	NA
Owenia_fusiformis	OFUSG00852.1	0	NA	NA	NA	NA	NA
Owenia_fusiformis	OFUSG00853.1	15.3854	-0.00304945	0.0364771	-0.110226	0.91223	0.999942
Owenia_fusiformis	OFUSG00854.1	0	NA	NA	NA	NA	NA
Owenia_fusiformis	OFUSG00855.1	16.9282	-0.0116252	0.0367807	-0.314416	0.753205	0.999942
Owenia_fusiformis	OFUSG00856.1	1137.36	0.0244184	0.123406	0.206647	0.836286	0.999942
Owenia_fusiformis	OFUSG00856.2	25.0567	0.0656632	0.0366437	3.688	0.000226028	0.0403676
Owenia_fusiformis	OFUSG00857.1	16.0637	-0.000171542	0.0377294	-0.0188091	0.984993	0.999942
Owenia_fusiformis	OFUSG00858.1	79.2642	-0.0628252	0.0724281	-0.879209	0.379288	0.999942
Owenia_fusiformis	OFUSG00859.1	41.4039	-0.0075231	0.0558199	-0.134257	0.893199	0.999942
Owenia_fusiformis	OFUSG00860.1	9.47015	-0.01705	0.0303448	-0.541747	0.587993	NA
Owenia_fusiformis	OFUSG00861.1	19.4895	0.00388313	0.0407947	0.0659794	0.947394	0.999942
Owenia_fusiformis	OFUSG00862.1	56.2734	0.0136466	0.0604317	0.373654	0.708662	0.999942
Owenia_fusiformis	OFUSG00863.1	52.5307	-0.0287604	0.0560237	-0.393821	0.693713	0.999942
Owenia_fusiformis	OFUSG00864.1	20.8707	-0.014446	0.0420076	-0.327799	0.743064	0.999942
Owenia_fusiformis	OFUSG00865.1	11.5753	0.0304068	0.0252328	2.4797	0.0131494	0.528749
Owenia_fusiformis	OFUSG00866.1	6902.25	-0.139749	0.0950228	-1.47922	0.139082	0.999942
Owenia_fusiformis	OFUSG00867.1	4617.31	-0.11366	0.0950734	-1.19525	0.23199	0.999942
Owenia_fusiformis	OFUSG00868.1	82.7981	-0.0614181	0.0667654	-1.34372	0.17904	0.999942
Owenia_fusiformis	OFUSG00868.2	22.3843	0.0199248	0.0347364	0.383497	0.701351	0.999942
Owenia_fusiformis	OFUSG00869.1	480.687	-0.0826755	0.0955682	-1.13456	0.25656	0.999942
Owenia_fusiformis	OFUSG00869.2	186.82	0.0124638	0.084245	0.376564	0.706497	0.999942
Owenia_fusiformis	OFUSG00869.3	555.634	0.0533659	0.120528	0.415208	0.677989	0.999942
Owenia_fusiformis	OFUSG00869.4	44.6721	-0.0126528	0.0461664	-0.435618	0.663114	0.999942
Owenia_fusiformis	OFUSG00869.5	686.124	-0.0530508	0.11624	-0.594291	0.552317	0.999942
Owenia_fusiformis	OFUSG00870.1	39.0276	-0.0219829	0.0523369	-0.127422	0.898606	0.999942
Owenia_fusiformis	OFUSG00870.2	20.8653	0.027331	0.0308109	1.80021	0.0718281	0.999942
Owenia_fusiformis	OFUSG00871.1	9.15643	0.00683881	0.0238426	0.997744	0.318404	NA
Owenia_fusiformis	OFUSG00871.2	391.674	-0.0105797	0.111095	-0.0918078	0.926851	0.999942
Owenia_fusiformis	OFUSG00871.3	29.6581	-0.0149478	0.0269355	-1.05513	0.291368	0.999942
Owenia_fusiformis	OFUSG00872.1	107.249	-0.000491448	0.0802423	-0.0131298	0.989524	0.999942
Owenia_fusiformis	OFUSG00873.1	843.257	0.0524834	0.124221	0.421221	0.673594	0.999942
Owenia_fusiformis	OFUSG00874.1	25.555	-0.0091084	0.0412753	-0.480705	0.630726	0.999942
Owenia_fusiformis	OFUSG00875.1	21.5889	-0.0175491	0.0426309	-0.418314	0.675717	0.999942
Owenia_fusiformis	OFUSG00876.1	22.3395	0.0597976	0.04201	1.71435	0.0864638	0.999942
Owenia_fusiformis	OFUSG00877.1	2995.54	-0.0917234	0.10555	-0.870105	0.384243	0.999942
Owenia_fusiformis	OFUSG00878.1	23760.6	-0.0932514	0.0769188	-1.21882	0.222914	0.999942
Owenia_fusiformis	OFUSG00879.1	1.98302	-0.00401646	0.0133449	0.0786333	0.937324	NA
Owenia_fusiformis	OFUSG00880.1	0	NA	NA	NA	NA	NA
Owenia_fusiformis	OFUSG00880.2	55.5125	0.0233872	0.0622362	0.353467	0.723738	0.999942
Owenia_fusiformis	OFUSG00881.1	1383.52	-0.0977458	0.12212	-0.828547	0.407361	0.999942
Owenia_fusiformis	OFUSG00882.1	3325.73	0.0449303	0.103321	0.432843	0.665129	0.999942
Owenia_fusiformis	OFUSG00883.1	27.4615	-0.00880316	0.0463929	-0.110743	0.91182	0.999942
Owenia_fusiformis	OFUSG00884.1	850.386	0.163747	0.124219	1.32409	0.185472	0.999942
Owenia_fusiformis	OFUSG00885.1	54.7443	0.0124099	0.0622222	0.172711	0.862879	0.999942
Owenia_fusiformis	OFUSG00886.1	167.675	0.0310838	0.0938086	0.327839	0.743033	0.999942
Owenia_fusiformis	OFUSG00887.1	539.606	-0.0783499	0.119457	-0.70861	0.478566	0.999942
Owenia_fusiformis	OFUSG00888.1	4327.44	0.273482	0.103779	2.6362	0.00838395	0.41335
Owenia_fusiformis	OFUSG00889.1	26718.3	-0.179472	0.0621711	-2.88587	0.00390331	0.254175
Owenia_fusiformis	OFUSG00890.1	487.083	-0.0436033	0.119259	-0.369151	0.712015	0.999942
Owenia_fusiformis	OFUSG00891.1	675.732	0.099512	0.122361	0.83932	0.40129	0.999942
Owenia_fusiformis	OFUSG00891.2	0	NA	NA	NA	NA	NA
Owenia_fusiformis	OFUSG00892.1	912.173	0.241644	0.124197	1.94666	0.0515759	0.974911
Owenia_fusiformis	OFUSG00893.1	204.692	0.112487	0.0997566	1.14004	0.254268	0.999942
Owenia_fusiformis	OFUSG00894.1	36.5416	0.0144851	0.040177	0.374743	0.707852	0.999942
Owenia_fusiformis	OFUSG00895.1	575.283	-0.0161116	0.122206	-0.139678	0.888914	0.999942
Owenia_fusiformis	OFUSG00895.2	54.9469	-0.0132355	0.0588758	-0.465514	0.641564	0.999942
Owenia_fusiformis	OFUSG00896.1	2.23659	-0.00729487	0.0144009	-0.710184	0.47759	NA
Owenia_fusiformis	OFUSG00897.1	1535.92	0.00883508	0.120995	0.0805681	0.935785	0.999942
Owenia_fusiformis	OFUSG00898.1	728.482	0.0726038	0.122903	0.590454	0.554886	0.999942
Owenia_fusiformis	OFUSG00899.1	43.7264	-0.00949191	0.0512362	-0.331154	0.740528	0.999942
Owenia_fusiformis	OFUSG00900.1	10783.4	0.307187	0.0851766	3.60384	0.000313545	0.0518074
Owenia_fusiformis	OFUSG00901.1	1002.46	-0.0496222	0.124223	-0.385536	0.69984	0.999942
Owenia_fusiformis	OFUSG00902.1	9104.98	-0.0488398	0.0820268	-0.59734	0.55028	0.999942
Owenia_fusiformis	OFUSG00903.1	2553.17	-0.0213155	0.111628	-0.193493	0.846573	0.999942
Owenia_fusiformis	OFUSG00904.1	1755.78	0.0706252	0.116982	0.603103	0.54644	0.999942
Owenia_fusiformis	OFUSG00905.1	21.1646	0.00999456	0.0408851	0.207796	0.835388	0.999942
Owenia_fusiformis	OFUSG00906.1	1703.38	0.0417563	0.11968	0.321454	0.747867	0.999942
Owenia_fusiformis	OFUSG00907.1	3793.78	0.108466	0.103892	1.04387	0.296548	0.999942
Owenia_fusiformis	OFUSG00908.1	168.404	0.0542214	0.0944268	0.553312	0.58005	0.999942
Owenia_fusiformis	OFUSG00909.1	359.694	-0.159316	0.114565	-1.38583	0.165799	0.999942
Owenia_fusiformis	OFUSG00910.1	184.205	-0.0628189	0.0926359	-0.80176	0.422692	0.999942
Owenia_fusiformis	OFUSG00911.1	4558.07	0.19849	0.0985295	2.00986	0.044446	0.914872
Owenia_fusiformis	OFUSG00912.1	7689.32	0.141225	0.0966688	1.46038	0.144186	0.999942
Owenia_fusiformis	OFUSG00913.1	326.541	0.0875807	0.111763	0.821733	0.411229	0.999942
Owenia_fusiformis	OFUSG00914.1	431.003	0.0448962	0.108374	0.5052	0.613418	0.999942
Owenia_fusiformis	OFUSG00915.1	1638.34	-0.0158942	0.121467	-0.128822	0.897499	0.999942
Owenia_fusiformis	OFUSG00915.2	3013.43	-0.351476	0.114828	-3.07873	0.00207887	0.175936
Owenia_fusiformis	OFUSG00915.3	148.678	-0.147451	0.0702146	-2.386	0.017033	0.598073
Owenia_fusiformis	OFUSG00916.1	765.47	-0.231688	0.124118	-1.8721	0.0611934	0.999942
Owenia_fusiformis	OFUSG00917.1	0.244179	-0.00339526	0.0123206	-0.248208	0.803973	NA
Owenia_fusiformis	OFUSG00918.1	35.4001	-0.0482825	0.0518201	-1.00479	0.314997	0.999942
Owenia_fusiformis	OFUSG00919.1	9.35452	-0.00120973	0.0234253	-0.846774	0.397121	NA
Owenia_fusiformis	OFUSG00920.1	482.912	-0.0464648	0.120115	-0.386943	0.698799	0.999942
Owenia_fusiformis	OFUSG00921.1	3141.53	-0.128768	0.10626	-1.20887	0.226713	0.999942
Owenia_fusiformis	OFUSG00922.1	137.806	0.0252269	0.0867844	0.308625	0.757607	0.999942
Owenia_fusiformis	OFUSG00923.1	66.6271	0.0116475	0.0656954	0.148506	0.881944	0.999942
Owenia_fusiformis	OFUSG00924.1	1858.8	0.0504277	0.117036	0.427877	0.66874	0.999942
Owenia_fusiformis	OFUSG00925.1	18.8221	-0.00253697	0.0366937	-0.0561878	0.955192	0.999942
Owenia_fusiformis	OFUSG00926.1	70.3913	-0.0215217	0.0641689	-0.537903	0.590644	0.999942
Owenia_fusiformis	OFUSG00927.1	362.376	-0.14031	0.113946	-1.22817	0.219383	0.999942
Owenia_fusiformis	OFUSG00928.1	1263.58	0.0279157	0.124136	0.213852	0.830662	0.999942
Owenia_fusiformis	OFUSG00929.1	563.185	0.0149003	0.121738	0.131646	0.895265	0.999942
Owenia_fusiformis	OFUSG00929.2	0	NA	NA	NA	NA	NA
Owenia_fusiformis	OFUSG00930.1	5349.72	0.282408	0.110597	2.55513	0.010615	0.476575
Owenia_fusiformis	OFUSG00931.1	1214.69	0.0661557	0.122749	0.529046	0.596774	0.999942
Owenia_fusiformis	OFUSG00932.1	5459.27	0.0613794	0.0910031	0.67441	0.500051	0.999942
Owenia_fusiformis	OFUSG00933.1	1693.19	0.00222092	0.121412	0.00808622	0.993548	0.999942
Owenia_fusiformis	OFUSG00933.2	3034.63	-0.177264	0.108133	-1.63528	0.101991	0.999942
Owenia_fusiformis	OFUSG00934.1	73.6158	-0.026952	0.0702533	-0.357349	0.720831	0.999942
Owenia_fusiformis	OFUSG00935.1	83.1516	-0.00298438	0.0683928	0.0691719	0.944853	0.999942
Owenia_fusiformis	OFUSG00936.1	5401.97	0.209308	0.109101	1.92022	0.0548296	0.994231
Owenia_fusiformis	OFUSG00937.1	19.894	0.0220039	0.0398479	0.504313	0.614041	0.999942
Owenia_fusiformis	OFUSG00938.1	47.8668	0.061579	0.0509348	1.83593	0.0663685	0.999942
Owenia_fusiformis	OFUSG00938.2	71.3464	-0.0114721	0.0635521	-0.557265	0.577347	0.999942
Owenia_fusiformis	OFUSG00939.1	5084.91	-0.174969	0.100312	-1.76011	0.0783894	0.999942
Owenia_fusiformis	OFUSG00939.2	13247.1	-0.00194824	0.072033	-0.0265663	0.978806	0.999942
Owenia_fusiformis	OFUSG00940.1	3077.93	-0.0527426	0.107054	-0.495106	0.620526	0.999942
Owenia_fusiformis	OFUSG00941.1	187.206	-0.0724703	0.0975126	-0.739183	0.459796	0.999942
Owenia_fusiformis	OFUSG00942.1	18.9879	-0.00387097	0.0393429	-0.0956164	0.923825	0.999942
Owenia_fusiformis	OFUSG00943.1	40.5093	-0.0360007	0.0537699	-0.753884	0.450919	0.999942
Owenia_fusiformis	OFUSG00944.1	0.83709	0.00764859	0.0127419	0.463277	0.643166	NA
Owenia_fusiformis	OFUSG00945.1	0	NA	NA	NA	NA	NA
Owenia_fusiformis	OFUSG00946.1	11.8723	-0.00365951	0.0333711	-0.103571	0.91751	0.999942
Owenia_fusiformis	OFUSG00947.1	37.3717	0.0272805	0.0491295	0.655959	0.51185	0.999942
Owenia_fusiformis	OFUSG00948.1	93.9209	0.000859416	0.0722147	0.0114517	0.990863	0.999942
Owenia_fusiformis	OFUSG00949.1	28.2312	-0.00763307	0.046598	-0.107782	0.914169	0.999942
Owenia_fusiformis	OFUSG00950.1	17.8001	0.00291141	0.0390762	0.0895322	0.928659	0.999942
Owenia_fusiformis	OFUSG00951.1	86.0605	0.0315547	0.0728175	0.381497	0.702834	0.999942
Owenia_fusiformis	OFUSG00952.1	20.2836	0.0171438	0.0415563	0.41335	0.67935	0.999942
Owenia_fusiformis	OFUSG00953.1	2774.94	0.214998	0.122954	1.66643	0.0956277	0.999942
Owenia_fusiformis	OFUSG00954.1	7.13397	0.0189775	0.022437	1.42	0.155608	NA
Owenia_fusiformis	OFUSG00955.1	0	NA	NA	NA	NA	NA
Owenia_fusiformis	OFUSG00955.2	0	NA	NA	NA	NA	NA
Owenia_fusiformis	OFUSG00955.3	10.9454	-0.00323536	0.0316289	-0.00154999	0.998763	0.999942
Owenia_fusiformis	OFUSG00956.1	7.99463	-0.010958	0.0259752	-0.637929	0.52352	NA
Owenia_fusiformis	OFUSG00957.1	153.553	0.11323	0.0861824	1.36729	0.171534	0.999942
Owenia_fusiformis	OFUSG00957.2	21.2146	-0.0556288	0.0338676	-3.41441	0.000639201	0.0830699
Owenia_fusiformis	OFUSG00958.1	24.4177	0.0329442	0.0446061	0.827023	0.408224	0.999942
Owenia_fusiformis	OFUSG00959.1	0.847704	0.00766235	0.0127494	0.466998	0.640501	NA
Owenia_fusiformis	OFUSG00960.1	5.09736	0.0131873	0.0231303	0.532682	0.594254	NA
Owenia_fusiformis	OFUSG00961.1	9.4752	-0.00803573	0.0302098	-0.235215	0.814042	NA
Owenia_fusiformis	OFUSG00961.2	16.5262	0.017027	0.0306369	1.25983	0.207731	0.999942
Owenia_fusiformis	OFUSG00962.1	11.7509	0.0107102	0.0326935	0.420613	0.674038	0.999942
Owenia_fusiformis	OFUSG00963.1	43.9008	-0.0495875	0.0557696	-0.898226	0.369065	0.999942
Owenia_fusiformis	OFUSG00964.1	4416.93	-0.0761606	0.105361	-0.727619	0.466847	0.999942
Owenia_fusiformis	OFUSG00965.1	1103.4	-0.0358537	0.124013	-0.318519	0.750092	0.999942
Owenia_fusiformis	OFUSG00966.1	19.4049	0.0355829	0.0320093	0.799686	0.423893	0.999942
Owenia_fusiformis	OFUSG00966.2	16.1661	-0.0148218	0.0283593	-1.36719	0.171565	0.999942
Owenia_fusiformis	OFUSG00967.1	21.861	-0.00566363	0.0405531	-0.402314	0.687453	0.999942
Owenia_fusiformis	OFUSG00968.1	4470.65	0.0551819	0.0955668	0.576786	0.564084	0.999942
Owenia_fusiformis	OFUSG00969.1	15633.7	-0.0865842	0.0792124	-1.09317	0.274318	0.999942
Owenia_fusiformis	OFUSG00970.1	3045.1	-0.0256884	0.105571	-0.240286	0.810109	0.999942
Owenia_fusiformis	OFUSG00970.2	1.95417	-0.00812727	0.0131577	-0.603386	0.546252	NA
Owenia_fusiformis	OFUSG00970.3	610.042	0.0669123	0.122861	0.546272	0.584879	0.999942
Owenia_fusiformis	OFUSG00971.1	2160.34	0.0563529	0.113098	0.497062	0.619145	0.999942
Owenia_fusiformis	OFUSG00972.1	19.9426	0.00161757	0.0409682	0.00726207	0.994206	0.999942
Owenia_fusiformis	OFUSG00973.1	732.849	0.0758724	0.123845	0.620034	0.535236	0.999942
Owenia_fusiformis	OFUSG00973.2	1.17481	0.00789957	0.0129526	0.544233	0.586281	NA
Owenia_fusiformis	OFUSG00974.1	6.95583	0.00159745	0.0199926	0.626015	0.531305	NA
Owenia_fusiformis	OFUSG00975.1	10728.8	0.222006	0.0808659	2.75128	0.00593626	0.336883
Owenia_fusiformis	OFUSG00976.1	2500.92	0.21275	0.110091	1.93223	0.053331	0.985811
Owenia_fusiformis	OFUSG00977.1	311.37	-0.00846462	0.0266833	-0.282893	0.777259	0.999942
Owenia_fusiformis	OFUSG00977.2	151.72	-0.00465432	0.0262127	-0.140321	0.888407	0.999942
Owenia_fusiformis	OFUSG00977.3	511.139	0.0474442	0.103883	0.621045	0.53457	0.999942
Owenia_fusiformis	OFUSG00977.4	1040.43	-0.022794	0.111243	-0.0372904	0.970253	0.999942
Owenia_fusiformis	OFUSG00978.1	0	NA	NA	NA	NA	NA
Owenia_fusiformis	OFUSG00979.1	0	NA	NA	NA	NA	NA
Owenia_fusiformis	OFUSG00980.1	4.06277	0.00760205	0.0176505	0.853147	0.393578	NA
Owenia_fusiformis	OFUSG00981.1	0.934367	0.00774725	0.0128255	0.505388	0.613286	NA
Owenia_fusiformis	OFUSG00982.1	2052.87	0.0214465	0.115175	0.174764	0.861265	0.999942
Owenia_fusiformis	OFUSG00983.1	420.885	0.128636	0.116427	1.09958	0.271516	0.999942
Owenia_fusiformis	OFUSG00984.1	9.14289	-0.0224557	0.0293022	-0.748817	0.453967	NA
Owenia_fusiformis	OFUSG00984.2	0	NA	NA	NA	NA	NA
Owenia_fusiformis	OFUSG00985.1	1.44135	-0.00276967	0.0130474	-0.0923557	0.926415	NA
Owenia_fusiformis	OFUSG00986.1	0.932034	0.00774784	0.0128239	0.506571	0.612456	NA
Owenia_fusiformis	OFUSG00987.1	0.924253	0.00773529	0.0128193	0.50083	0.616491	NA
Owenia_fusiformis	OFUSG00988.1	1.46637	-0.00799415	0.0130528	-0.555272	0.578709	NA
Owenia_fusiformis	OFUSG00989.1	0	NA	NA	NA	NA	NA
Owenia_fusiformis	OFUSG00989.2	0	NA	NA	NA	NA	NA
Owenia_fusiformis	OFUSG00990.1	16.3886	0.0262632	0.0368043	0.862165	0.388597	0.999942
Owenia_fusiformis	OFUSG00991.1	12.1265	0.0288537	0.0328631	1.04989	0.293767	0.999942
Owenia_fusiformis	OFUSG00992.1	287.215	-0.001323	0.108719	-0.000912056	0.999272	0.999942
Owenia_fusiformis	OFUSG00993.1	1198.05	-0.118597	0.122595	-0.963777	0.335158	0.999942
Owenia_fusiformis	OFUSG00994.1	505.713	0.117224	0.120597	0.976408	0.328862	0.999942
Owenia_fusiformis	OFUSG00995.1	2667.7	-0.158225	0.108273	-1.46271	0.143547	0.999942
Owenia_fusiformis	OFUSG00996.1	1895.57	-0.140312	0.121575	-1.19744	0.231133	0.999942
Owenia_fusiformis	OFUSG00997.1	1007.26	-0.15329	0.124016	-1.25984	0.207728	0.999942
Owenia_fusiformis	OFUSG00998.1	557.029	0.0482375	0.11964	0.350779	0.725754	0.999942
Owenia_fusiformis	OFUSG00999.1	100.866	0.0599566	0.0788467	0.772982	0.439533	0.999942
Owenia_fusiformis	OFUSG01000.1	35.7267	0.00179998	0.0485659	0.18144	0.856023	0.999942
Owenia_fusiformis	OFUSG01001.1	37.3128	0.00433934	0.0525816	0.169159	0.865671	0.999942
Owenia_fusiformis	OFUSG01002.1	97.6594	0.00759774	0.0764492	0.0693746	0.944691	0.999942
Owenia_fusiformis	OFUSG01003.1	2.90275	-0.00556795	0.013264	-0.238982	0.81112	NA
Owenia_fusiformis	OFUSG01004.1	12.5937	-0.0115784	0.0297907	-0.521647	0.601916	0.999942
Owenia_fusiformis	OFUSG01005.1	0	NA	NA	NA	NA	NA
Owenia_fusiformis	OFUSG01006.1	0	NA	NA	NA	NA	NA
Owenia_fusiformis	OFUSG01007.1	53.0118	0.0282613	0.0592558	0.508466	0.611126	0.999942
Owenia_fusiformis	OFUSG01007.2	37.9286	0.0186882	0.0324464	1.74318	0.0813017	0.999942
Owenia_fusiformis	OFUSG27033.1	68.4879	-0.00379859	0.0683106	-0.0518033	0.958685	0.999942
Owenia_fusiformis	OFUSG26992.1	189.106	0.00206922	0.0979903	0.0181119	0.98555	0.999942
Owenia_fusiformis	OFUSG26968.1	224.728	-0.0272768	0.101757	-0.281989	0.777952	0.999942
Owenia_fusiformis	OFUSG27013.1	41.2183	-0.0226413	0.0555792	-0.419704	0.674702	0.999942
Owenia_fusiformis	OFUSG27034.1	68.4879	-0.00379859	0.0683106	-0.0518033	0.958685	0.999942
Owenia_fusiformis	OFUSG26993.1	189.106	0.00206922	0.0979903	0.0181119	0.98555	0.999942
Owenia_fusiformis	OFUSG26969.1	224.728	-0.0272768	0.101757	-0.281989	0.777952	0.999942
Owenia_fusiformis	OFUSG27014.1	41.2183	-0.0226413	0.0555792	-0.419704	0.674702	0.999942
Owenia_fusiformis	OFUSG27035.1	68.4879	-0.00379859	0.0683106	-0.0518033	0.958685	0.999942
Owenia_fusiformis	OFUSG26994.1	189.106	0.00206922	0.0979903	0.0181119	0.98555	0.999942
Owenia_fusiformis	OFUSG26970.1	224.728	-0.0272768	0.101757	-0.281989	0.777952	0.999942
Owenia_fusiformis	OFUSG27015.1	41.2183	-0.0226413	0.0555792	-0.419704	0.674702	0.999942
Owenia_fusiformis	OFUSG27036.1	68.4879	-0.00379859	0.0683106	-0.0518033	0.958685	0.999942
Owenia_fusiformis	OFUSG26995.1	189.106	0.00206922	0.0979903	0.0181119	0.98555	0.999942
Owenia_fusiformis	OFUSG26971.1	224.728	-0.0272768	0.101757	-0.281989	0.777952	0.999942
Owenia_fusiformis	OFUSG27016.1	41.2183	-0.0226413	0.0555792	-0.419704	0.674702	0.999942
Owenia_fusiformis	OFUSG27037.1	68.4879	-0.00379859	0.0683106	-0.0518033	0.958685	0.999942
Owenia_fusiformis	OFUSG26996.1	189.106	0.00206922	0.0979903	0.0181119	0.98555	0.999942
Owenia_fusiformis	OFUSG26972.1	224.728	-0.0272768	0.101757	-0.281989	0.777952	0.999942
Owenia_fusiformis	OFUSG27017.1	41.2183	-0.0226413	0.0555792	-0.419704	0.674702	0.999942
Owenia_fusiformis	OFUSG27038.1	68.4879	-0.00379859	0.0683106	-0.0518033	0.958685	0.999942
Owenia_fusiformis	OFUSG26997.1	189.106	0.00206922	0.0979903	0.0181119	0.98555	0.999942
Owenia_fusiformis	OFUSG26973.1	224.728	-0.0272768	0.101757	-0.281989	0.777952	0.999942
Owenia_fusiformis	OFUSG27018.1	41.2183	-0.0226413	0.0555792	-0.419704	0.674702	0.999942
Owenia_fusiformis	OFUSG27039.1	68.4879	-0.00379859	0.0683106	-0.0518033	0.958685	0.999942
Owenia_fusiformis	OFUSG26998.1	189.106	0.00206922	0.0979903	0.0181119	0.98555	0.999942
Owenia_fusiformis	OFUSG26974.1	224.728	-0.0272768	0.101757	-0.281989	0.777952	0.999942
Owenia_fusiformis	OFUSG27019.1	41.2183	-0.0226413	0.0555792	-0.419704	0.674702	0.999942
Owenia_fusiformis	OFUSG27040.1	68.4879	-0.00379859	0.0683106	-0.0518033	0.958685	0.999942
Owenia_fusiformis	OFUSG01008.1	5118.78	0.108808	0.0925567	1.1783	0.238676	0.999942
Owenia_fusiformis	OFUSG01009.1	117.665	0.011622	0.0816431	0.0998628	0.920453	0.999942
Owenia_fusiformis	OFUSG01009.2	0	NA	NA	NA	NA	NA
Owenia_fusiformis	OFUSG01010.1	32.9752	0.00741949	0.0485058	0.000141863	0.999887	0.999942
Owenia_fusiformis	OFUSG01011.1	18.9233	-0.0187219	0.0386129	-0.457607	0.647235	0.999942
Owenia_fusiformis	OFUSG01012.1	203.057	0.040599	0.0998262	0.409096	0.682469	0.999942
Owenia_fusiformis	OFUSG01013.1	7941.15	0.0538723	0.0838012	0.641318	0.521316	0.999942
Owenia_fusiformis	OFUSG01014.1	8.36616	0.00913472	0.021599	0.944672	0.344827	NA
Owenia_fusiformis	OFUSG01015.1	48.7615	-0.0338914	0.0567221	-0.688145	0.491362	0.999942
Owenia_fusiformis	OFUSG01016.1	638.705	-0.0537773	0.123042	-0.439983	0.65995	0.999942
Owenia_fusiformis	OFUSG01017.1	2984.63	0.182188	0.110335	1.64566	0.0998347	0.999942
Owenia_fusiformis	OFUSG01017.2	123.757	-0.0106851	0.0185661	-1.70149	0.0888504	0.999942
Owenia_fusiformis	OFUSG01018.1	23.6807	-0.0237135	0.0436966	-0.557143	0.57743	0.999942
Owenia_fusiformis	OFUSG01019.1	61.6282	-0.0201279	0.0653786	-0.287436	0.773779	0.999942
Owenia_fusiformis	OFUSG01020.1	68.6715	-0.00548353	0.0685025	-0.0780595	0.937781	0.999942
Owenia_fusiformis	OFUSG01020.2	58.9759	0.00245579	0.0568484	0.01758	0.985974	0.999942
Owenia_fusiformis	OFUSG01021.1	5307.34	-0.171805	0.0929255	-1.85122	0.0641376	0.999942
Owenia_fusiformis	OFUSG01022.1	473.338	0.07106	0.109206	1.08663	0.277201	0.999942
Owenia_fusiformis	OFUSG01022.2	676.994	-0.0959553	0.122703	-0.713118	0.475773	0.999942
Owenia_fusiformis	OFUSG01023.1	2055.37	-0.0274889	0.121668	-0.202844	0.839257	0.999942
Owenia_fusiformis	OFUSG01024.1	857.902	0.0570847	0.124184	0.443946	0.657082	0.999942
Owenia_fusiformis	OFUSG01025.1	354.542	0.029035	0.114218	0.248274	0.803923	0.999942
Owenia_fusiformis	OFUSG01026.1	2146.2	0.0367187	0.114598	0.320504	0.748587	0.999942
Owenia_fusiformis	OFUSG01027.1	3209.77	-0.0997323	0.105318	-0.936657	0.348935	0.999942
Owenia_fusiformis	OFUSG01028.1	478.683	-0.0668014	0.119306	-0.56907	0.569309	0.999942
Owenia_fusiformis	OFUSG01029.1	511.916	0.07958	0.120937	0.659424	0.509624	0.999942
Owenia_fusiformis	OFUSG01030.1	2124.4	-0.00857717	0.114771	-0.0808867	0.935532	0.999942
Owenia_fusiformis	OFUSG01031.1	7266.54	-0.0611784	0.0911474	-0.674178	0.500198	0.999942
Owenia_fusiformis	OFUSG01032.1	492.915	-0.323984	0.116606	-2.66329	0.00773804	0.393199
Owenia_fusiformis	OFUSG01032.2	2991.85	-0.0571665	0.115619	-0.488053	0.625512	0.999942
Owenia_fusiformis	OFUSG01032.3	84.5938	0.0546721	0.0684451	0.848077	0.396395	0.999942
Owenia_fusiformis	OFUSG01032.4	699.915	0.666342	0.123274	5.42479	5.8e-08	4.97e-05
Owenia_fusiformis	OFUSG01032.5	127.138	0.0457518	0.0816163	0.625889	0.531388	0.999942
Owenia_fusiformis	OFUSG01033.1	78.4997	0.0682003	0.0719729	0.957943	0.338091	0.999942
Owenia_fusiformis	OFUSG01033.2	0	NA	NA	NA	NA	NA
Owenia_fusiformis	OFUSG01034.1	6237.86	-0.127655	0.0910464	-1.39941	0.161691	0.999942
Owenia_fusiformis	OFUSG01034.2	269.266	-0.04187	0.101823	-0.441245	0.659035	0.999942
Owenia_fusiformis	OFUSG01035.1	12065.7	0.0611469	0.0833317	0.727796	0.466738	0.999942
Owenia_fusiformis	OFUSG01036.1	947.566	0.131611	0.124218	1.04442	0.296293	0.999942
Owenia_fusiformis	OFUSG01037.1	411.43	0.0577851	0.117199	0.498081	0.618427	0.999942
Owenia_fusiformis	OFUSG01038.1	20.4986	-0.00160951	0.0391681	0.0852104	0.932094	0.999942
Owenia_fusiformis	OFUSG01039.1	16.41	-0.0152735	0.0380854	-0.407348	0.683752	0.999942
Owenia_fusiformis	OFUSG01040.1	1286.96	0.101412	0.122251	0.842711	0.39939	0.999942
Owenia_fusiformis	OFUSG01041.1	951.367	0.0782121	0.12412	0.629158	0.529246	0.999942
Owenia_fusiformis	OFUSG01042.1	40.7635	0.0264356	0.055482	0.4779	0.632721	0.999942
Owenia_fusiformis	OFUSG01043.1	684.743	0.0173326	0.122638	0.132261	0.894778	0.999942
Owenia_fusiformis	OFUSG01044.1	9.8742	0.00259274	0.0295816	0.197454	0.843472	NA
Owenia_fusiformis	OFUSG01045.1	82.6362	0.0437386	0.0736072	0.594473	0.552196	0.999942
Owenia_fusiformis	OFUSG01046.1	307.744	0.0526671	0.110943	0.486496	0.626615	0.999942
Owenia_fusiformis	OFUSG01047.1	1006.15	0.0151985	0.123779	0.121016	0.903678	0.999942
Owenia_fusiformis	OFUSG01048.1	15092.2	-0.218699	0.0718069	-3.04629	0.00231685	0.186956
Owenia_fusiformis	OFUSG01049.1	3.11655	0.00885148	0.0165406	0.630311	0.528491	NA
Owenia_fusiformis	OFUSG01050.1	12.376	0.00527673	0.0288628	-0.459395	0.64595	0.999942
Owenia_fusiformis	OFUSG01051.1	36.4675	-0.0484344	0.0528088	-0.913078	0.361201	0.999942
Owenia_fusiformis	OFUSG01052.1	3.38402	-0.00551855	0.0141835	-0.21044	0.833324	NA
Owenia_fusiformis	OFUSG01053.1	10.1175	-0.00180373	0.0244776	-0.881627	0.377978	NA
Owenia_fusiformis	OFUSG01054.1	7.68036	0.000895654	0.0207883	0.667394	0.50452	NA
Owenia_fusiformis	OFUSG01055.1	2321.66	-0.06259	0.116405	-0.536874	0.591355	0.999942
Owenia_fusiformis	OFUSG01056.1	15.4269	-0.0161003	0.0335811	-0.620592	0.534868	0.999942
Owenia_fusiformis	OFUSG01057.1	64.2331	-0.051315	0.0652795	-0.796069	0.425992	0.999942
Owenia_fusiformis	OFUSG01058.1	11.2416	-0.0385279	0.0320382	-1.39094	0.164244	0.999942
Owenia_fusiformis	OFUSG01059.1	14813.9	-0.0910807	0.0732708	-1.24327	0.213769	0.999942
Owenia_fusiformis	OFUSG01060.1	613.108	0.000814349	0.122489	0.00517395	0.995872	0.999942
Owenia_fusiformis	OFUSG01061.1	994.674	-0.00956856	0.124199	-0.068826	0.945128	0.999942
Owenia_fusiformis	OFUSG01062.1	49.262	-0.0317473	0.0515348	-1.23924	0.215257	0.999942
Owenia_fusiformis	OFUSG01062.2	30.7384	0.0187064	0.0435682	-0.0949038	0.924391	0.999942
Owenia_fusiformis	OFUSG01063.1	0	NA	NA	NA	NA	NA
Owenia_fusiformis	OFUSG01064.1	14.7483	0.0254122	0.034836	0.529943	0.596151	0.999942
Owenia_fusiformis	OFUSG01065.1	1942.98	0.0390972	0.122292	0.32536	0.744908	0.999942
Owenia_fusiformis	OFUSG01066.1	0.733469	-0.00750323	0.0126574	-0.435312	0.663336	NA
Owenia_fusiformis	OFUSG01067.1	35.9637	0.0338465	0.0521277	0.588323	0.556315	0.999942
Owenia_fusiformis	OFUSG01068.1	14.5515	0.0263136	0.0357118	0.725978	0.467852	0.999942
Owenia_fusiformis	OFUSG01069.1	1375.17	0.120532	0.120818	0.99948	0.317562	0.999942
Owenia_fusiformis	OFUSG01070.1	31.1177	0.0443046	0.0473375	1.0389	0.298851	0.999942
Owenia_fusiformis	OFUSG01071.1	7210.84	0.0281798	0.0842959	0.334481	0.738017	0.999942
Owenia_fusiformis	OFUSG01072.1	6407.16	0.140943	0.0918912	1.5354	0.124684	0.999942
Owenia_fusiformis	OFUSG01073.1	11068.4	-0.0200575	0.0794187	-0.24877	0.803539	0.999942
Owenia_fusiformis	OFUSG01073.2	585.408	-0.0758261	0.109534	-1.11331	0.265574	0.999942
Owenia_fusiformis	OFUSG01074.1	275.22	0.0694045	0.105985	0.680401	0.496251	0.999942
Owenia_fusiformis	OFUSG01075.1	1413.35	0.0579974	0.120438	0.481747	0.629986	0.999942
Owenia_fusiformis	OFUSG01076.1	2190.18	-0.0939377	0.123212	-0.778501	0.436274	0.999942
Owenia_fusiformis	OFUSG01077.1	101.718	0.0730114	0.0788541	0.880367	0.378661	0.999942
Owenia_fusiformis	OFUSG01078.1	249.079	-0.00130708	0.105443	-0.00843677	0.993269	0.999942
Owenia_fusiformis	OFUSG01079.1	65.0419	0.0228482	0.065297	0.301873	0.762749	0.999942
Owenia_fusiformis	OFUSG01080.1	22.8584	-0.0218001	0.0434074	-0.480456	0.630904	0.999942
Owenia_fusiformis	OFUSG01081.1	1386.47	0.0214725	0.121294	0.173175	0.862514	0.999942
Owenia_fusiformis	OFUSG01082.1	939.36	0.099489	0.124181	0.800611	0.423357	0.999942
Owenia_fusiformis	OFUSG01083.1	16.4298	0.0240384	0.037865	0.615426	0.538273	0.999942
Owenia_fusiformis	OFUSG01084.1	25.977	0.0476793	0.0453802	1.12286	0.261499	0.999942
Owenia_fusiformis	OFUSG01085.1	3664.04	-0.0101326	0.104074	-0.0814589	0.935077	0.999942
Owenia_fusiformis	OFUSG01086.1	7082.52	0.0925251	0.0967807	0.956072	0.339036	0.999942
Owenia_fusiformis	OFUSG01087.1	11.1184	-0.00454769	0.031278	0.127904	0.898225	0.999942
Owenia_fusiformis	OFUSG01088.1	1872.08	-0.216355	0.116628	-1.84779	0.0646328	0.999942
Owenia_fusiformis	OFUSG01089.1	20227.8	0.210366	0.0730849	2.87915	0.00398751	0.257587
Owenia_fusiformis	OFUSG01090.1	1245.92	0.0702181	0.121996	0.575297	0.56509	0.999942
Owenia_fusiformis	OFUSG01091.1	2213.32	0.0775662	0.112416	0.689809	0.490314	0.999942
Owenia_fusiformis	OFUSG01092.1	26.5531	0.0238592	0.0464625	0.517607	0.604732	0.999942
Owenia_fusiformis	OFUSG01093.1	0	NA	NA	NA	NA	NA
Owenia_fusiformis	OFUSG01093.2	4752.12	-0.000342208	0.0952055	-0.00420834	0.996642	0.999942
Owenia_fusiformis	OFUSG01094.1	1015.64	0.12363	0.124177	1.00392	0.31542	0.999942
Owenia_fusiformis	OFUSG01095.1	1543.07	0.0166172	0.119277	0.14117	0.887735	0.999942
Owenia_fusiformis	OFUSG01096.1	225.854	0.0668255	0.101417	0.634496	0.525757	0.999942
Owenia_fusiformis	OFUSG01097.1	495.326	0.0495335	0.120387	0.411924	0.680395	0.999942
Owenia_fusiformis	OFUSG01098.1	927.277	0.0469659	0.124222	0.37443	0.708084	0.999942
Owenia_fusiformis	OFUSG01099.1	1881.32	0.127389	0.116368	1.09352	0.274167	0.999942
Owenia_fusiformis	OFUSG01100.1	287.147	-0.012563	0.109177	-0.125721	0.899953	0.999942
Owenia_fusiformis	OFUSG01101.1	184.457	0.0531478	0.0971959	0.54616	0.584956	0.999942
Owenia_fusiformis	OFUSG01102.1	285.298	0.018029	0.107418	0.167578	0.866915	0.999942
Owenia_fusiformis	OFUSG01103.1	126.08	-0.0347091	0.0774014	-0.533098	0.593966	0.999942
Owenia_fusiformis	OFUSG01103.2	7.52945	0.0117963	0.015818	0.979313	0.327425	NA
Owenia_fusiformis	OFUSG01104.1	2341.26	-0.111441	0.11165	-0.995002	0.319735	0.999942
Owenia_fusiformis	OFUSG01105.1	27.3003	0.0111464	0.0465859	0.282748	0.77737	0.999942
Owenia_fusiformis	OFUSG01106.1	1609.92	0.00447618	0.119077	0.0436546	0.96518	0.999942
Owenia_fusiformis	OFUSG01107.1	6930.39	-0.30243	0.0870212	-3.47889	0.000503492	0.0733592
Owenia_fusiformis	OFUSG01108.1	7915.78	-0.143104	0.0900817	-1.59026	0.111776	0.999942
Owenia_fusiformis	OFUSG01109.1	150.139	-0.0450272	0.0908088	-0.495359	0.620347	0.999942
Owenia_fusiformis	OFUSG01110.1	12.8348	0.018621	0.0198283	1.34227	0.179507	0.999942
Owenia_fusiformis	OFUSG01110.2	22.9232	-0.0185973	0.0303153	-1.55577	0.119764	0.999942
Owenia_fusiformis	OFUSG01111.1	3686.32	-0.100202	0.100891	-0.993671	0.320383	0.999942
Owenia_fusiformis	OFUSG01112.1	16.0331	-0.0127658	0.037701	-0.329479	0.741793	0.999942
Owenia_fusiformis	OFUSG01112.2	0	NA	NA	NA	NA	NA
Owenia_fusiformis	OFUSG01113.1	84.9101	0.0429207	0.0717344	0.594152	0.552411	0.999942
Owenia_fusiformis	OFUSG01114.1	3.80775	-0.00344266	0.0133166	-0.143036	0.886261	NA
Owenia_fusiformis	OFUSG01115.1	0	NA	NA	NA	NA	NA
Owenia_fusiformis	OFUSG01116.1	427.405	0.0121353	0.118127	0.102801	0.918121	0.999942
Owenia_fusiformis	OFUSG01117.1	122.803	0.0122517	0.0191119	1.80501	0.0710731	0.999942
Owenia_fusiformis	OFUSG01117.2	0	NA	NA	NA	NA	NA
Owenia_fusiformis	OFUSG01117.3	694.469	-0.0282094	0.122387	-0.194662	0.845658	0.999942
Owenia_fusiformis	OFUSG01117.4	0	NA	NA	NA	NA	NA
Owenia_fusiformis	OFUSG01117.5	65.6944	-0.0127589	0.0164489	-2.34804	0.0188727	0.618631
Owenia_fusiformis	OFUSG01118.1	946.518	0.123596	0.124004	1.00065	0.316998	0.999942
Owenia_fusiformis	OFUSG01118.2	7.53487	0.0118038	0.015823	0.9794	0.327382	NA
Owenia_fusiformis	OFUSG01119.1	667.063	-0.0511639	0.118844	-0.438818	0.660794	0.999942
Owenia_fusiformis	OFUSG01120.1	86.1306	-0.0403515	0.0722824	-0.590187	0.555065	0.999942
Owenia_fusiformis	OFUSG01121.1	82.1834	-0.0222572	0.072969	-0.327061	0.743622	0.999942
Owenia_fusiformis	OFUSG01122.1	4685.43	-0.131551	0.094401	-1.39281	0.163676	0.999942
Owenia_fusiformis	OFUSG01123.1	1.91876	0.00604231	0.0131505	0.306188	0.759462	NA
Owenia_fusiformis	OFUSG01124.1	4.40761	0.0121081	0.0160215	1.34533	0.178519	NA
Owenia_fusiformis	OFUSG01125.1	156.745	0.0377754	0.0810716	0.50163	0.615928	0.999942
Owenia_fusiformis	OFUSG01126.1	389.949	-0.0456982	0.116391	-0.389334	0.697029	0.999942
Owenia_fusiformis	OFUSG01127.1	3.41707	-0.00950582	0.0142201	-1.05622	0.29087	NA
Owenia_fusiformis	OFUSG01128.1	11.6304	-0.00474001	0.0329773	-0.150293	0.880533	0.999942
Owenia_fusiformis	OFUSG01129.1	164.104	0.0144667	0.0927064	0.129575	0.896903	0.999942
Owenia_fusiformis	OFUSG01130.1	1.68073	0.00808107	0.0131032	0.582825	0.560011	NA
Owenia_fusiformis	OFUSG01131.1	735.219	-0.0219954	0.122882	-0.170889	0.864311	0.999942
Owenia_fusiformis	OFUSG01132.1	920.356	0.109192	0.124197	0.878195	0.379838	0.999942
Owenia_fusiformis	OFUSG01133.1	166.48	0.0398766	0.0923375	0.402478	0.687332	0.999942
Owenia_fusiformis	OFUSG01134.1	397.476	-0.014858	0.110456	-0.163259	0.870314	0.999942
Owenia_fusiformis	OFUSG01135.1	75.3074	0.0345597	0.0683621	0.600423	0.548224	0.999942
Owenia_fusiformis	OFUSG01136.1	410.514	-0.0860031	0.117355	-0.735339	0.462133	0.999942
Owenia_fusiformis	OFUSG01137.1	3850.73	0.0761385	0.10045	0.756774	0.449185	0.999942
Owenia_fusiformis	OFUSG01138.1	90.1046	0.0142144	0.0760716	0.190185	0.849164	0.999942
Owenia_fusiformis	OFUSG01139.1	789.448	0.0844495	0.122775	0.718158	0.47266	0.999942
Owenia_fusiformis	OFUSG01140.1	3728.39	0.1377	0.100164	1.37564	0.168932	0.999942
Owenia_fusiformis	OFUSG01141.1	57.9762	-0.121623	0.0620303	-2.30304	0.0212765	0.661852
Owenia_fusiformis	OFUSG01142.1	3438.96	0.000571714	0.102084	0.00512651	0.99591	0.999942
Owenia_fusiformis	OFUSG01143.1	971.142	0.504958	0.123128	4.30153	1.7e-05	0.00549326
Owenia_fusiformis	OFUSG01143.2	3878.01	-0.253923	0.100202	-2.53763	0.0111604	0.483202
Owenia_fusiformis	OFUSG01144.1	4.81961	-0.00285504	0.0167161	-0.0710721	0.94334	NA
Owenia_fusiformis	OFUSG01145.1	250.115	0.0664683	0.104742	0.660879	0.50869	0.999942
Owenia_fusiformis	OFUSG01146.1	870.285	0.0383806	0.124219	0.334329	0.738131	0.999942
Owenia_fusiformis	OFUSG01147.1	2.52662	0.00823682	0.0132307	0.999983	0.317319	NA
Owenia_fusiformis	OFUSG01146.2	523.873	0.0112516	0.111299	0.180486	0.856771	0.999942
Owenia_fusiformis	OFUSG01148.1	7.39729	0.0165224	0.0240017	0.965076	0.334507	NA
Owenia_fusiformis	OFUSG01149.1	6.99085	0.0128761	0.0215649	1.15485	0.248153	NA
Owenia_fusiformis	OFUSG01150.1	58.6126	-0.00849985	0.0638318	-0.116156	0.907529	0.999942
Owenia_fusiformis	OFUSG01151.1	4841.47	0.146219	0.101132	1.4457	0.148261	0.999942
Owenia_fusiformis	OFUSG01152.1	25.7724	0.00653997	0.0428176	0.131427	0.895438	0.999942
Owenia_fusiformis	OFUSG01153.1	0.732891	-0.00750283	0.0126569	-0.428799	0.66807	NA
Owenia_fusiformis	OFUSG01154.1	300.235	-0.0401606	0.109311	-0.349533	0.726689	0.999942
Owenia_fusiformis	OFUSG01154.2	21.6702	0.0256174	0.0419297	0.735367	0.462116	0.999942
Owenia_fusiformis	OFUSG01155.1	1541.73	-0.0056462	0.119174	-0.0483534	0.961435	0.999942
Owenia_fusiformis	OFUSG01156.1	0	NA	NA	NA	NA	NA
Owenia_fusiformis	OFUSG01157.1	0	NA	NA	NA	NA	NA
Owenia_fusiformis	OFUSG01158.1	1.49871	-0.00800728	0.0130611	-0.559326	0.575939	NA
Owenia_fusiformis	OFUSG01159.1	2.79154	0.00346647	0.0154569	0.536524	0.591596	NA
Owenia_fusiformis	OFUSG01160.1	0	NA	NA	NA	NA	NA
Owenia_fusiformis	OFUSG01160.2	0	NA	NA	NA	NA	NA
Owenia_fusiformis	OFUSG01161.1	1.78086	-0.0030207	0.0131271	-0.129953	0.896604	NA
Owenia_fusiformis	OFUSG01162.1	1.16513	0.00789552	0.0129485	0.544431	0.586145	NA
Owenia_fusiformis	OFUSG01163.1	1.36307	0.00509028	0.013019	0.239757	0.810519	NA
Owenia_fusiformis	OFUSG01164.1	0	NA	NA	NA	NA	NA
Owenia_fusiformis	OFUSG01164.2	23.0714	0.0379449	0.0427869	0.720607	0.471151	0.999942
Owenia_fusiformis	OFUSG01165.1	0	NA	NA	NA	NA	NA
Owenia_fusiformis	OFUSG01166.1	0	NA	NA	NA	NA	NA
Owenia_fusiformis	OFUSG01167.1	2.24827	-0.00408215	0.0131999	-0.180758	0.856557	NA
Owenia_fusiformis	OFUSG01168.1	0.282568	0.00377028	0.0123206	0.278953	0.780281	NA
Owenia_fusiformis	OFUSG01169.1	0.283859	0.00381554	0.0123206	0.282794	0.777335	NA
Owenia_fusiformis	OFUSG01170.1	3.87761	-0.00910021	0.0174367	-0.879305	0.379236	NA
Owenia_fusiformis	OFUSG01171.1	1.39849	0.00799701	0.013034	0.574866	0.565382	NA
Owenia_fusiformis	OFUSG01172.1	0	NA	NA	NA	NA	NA
Owenia_fusiformis	OFUSG01173.1	0	NA	NA	NA	NA	NA
Owenia_fusiformis	OFUSG01173.2	5.03905	0.0137293	0.0170512	1.47976	0.138937	NA
Owenia_fusiformis	OFUSG01174.1	1.39645	0.00799027	0.0130281	0.551558	0.581251	NA
Owenia_fusiformis	OFUSG01175.1	22.4549	-0.0017722	0.040815	0.021961	0.982479	0.999942
Owenia_fusiformis	OFUSG01176.1	0	NA	NA	NA	NA	NA
Owenia_fusiformis	OFUSG01177.1	3.66357	-0.0102042	0.0147296	-1.19592	0.231727	NA
Owenia_fusiformis	OFUSG01178.1	0.561958	0.0072322	0.0123956	0.394728	0.693044	NA
Owenia_fusiformis	OFUSG01179.1	2.32231	0.00820999	0.0132092	0.661886	0.508044	NA
Owenia_fusiformis	OFUSG01180.1	0	NA	NA	NA	NA	NA
Owenia_fusiformis	OFUSG01180.2	3.31202	0.00712037	0.0133046	0.430798	0.666615	NA
Owenia_fusiformis	OFUSG01181.1	0	NA	NA	NA	NA	NA
Owenia_fusiformis	OFUSG01182.1	46.8634	0.0231752	0.0587525	0.394524	0.693194	0.999942
Owenia_fusiformis	OFUSG01183.1	0	NA	NA	NA	NA	NA
Owenia_fusiformis	OFUSG01184.1	0.281973	0.00376561	0.0123206	0.278649	0.780514	NA
Owenia_fusiformis	OFUSG01185.1	0	NA	NA	NA	NA	NA
Owenia_fusiformis	OFUSG01186.1	5.04185	0.00319694	0.0228032	0.351178	0.725455	NA
Owenia_fusiformis	OFUSG01187.1	1.46151	-0.00799235	0.0130515	-0.547426	0.584086	NA
Owenia_fusiformis	OFUSG01188.1	0.232982	0.00372438	0.0123206	0.270914	0.786457	NA
Owenia_fusiformis	OFUSG01189.1	13.1648	0.0123259	0.0343103	0.498385	0.618212	0.999942
Owenia_fusiformis	OFUSG01190.1	2.44164	-0.00820977	0.0132223	-0.973324	0.330392	NA
Owenia_fusiformis	OFUSG01190.2	1.70302	-0.00806758	0.013111	-0.573851	0.566068	NA
Owenia_fusiformis	OFUSG01190.3	0	NA	NA	NA	NA	NA
Owenia_fusiformis	OFUSG01191.1	1.67054	0.00103583	0.0131058	0.0580068	0.953743	NA
Owenia_fusiformis	OFUSG01192.1	1.704	-0.00806788	0.0131112	-0.573938	0.56601	NA
Owenia_fusiformis	OFUSG01193.1	0	NA	NA	NA	NA	NA
Owenia_fusiformis	OFUSG01194.1	14.3446	0.00909749	0.0275838	1.19791	0.230951	0.999942
Owenia_fusiformis	OFUSG01195.1	49.4409	0.0508653	0.0568093	0.944874	0.344723	0.999942
Owenia_fusiformis	OFUSG01196.1	44.5707	0.0583022	0.0549815	1.2299	0.218736	0.999942
Owenia_fusiformis	OFUSG01197.1	22.2441	-0.0126885	0.0431795	-0.300299	0.763949	0.999942
Owenia_fusiformis	OFUSG01198.1	2332.14	0.0275316	0.112918	0.242321	0.808532	0.999942
Owenia_fusiformis	OFUSG01199.1	69.6086	-0.052358	0.0682151	-0.802061	0.422518	0.999942
Owenia_fusiformis	OFUSG01200.1	145.493	-0.0689713	0.0890657	-0.771206	0.440585	0.999942
Owenia_fusiformis	OFUSG01201.1	4.08732	-0.00451719	0.0174896	-0.696893	0.48587	NA
Owenia_fusiformis	OFUSG01202.1	0	NA	NA	NA	NA	NA
Owenia_fusiformis	OFUSG01203.1	1775.49	-0.187671	0.119418	-1.56034	0.118681	0.999942
Owenia_fusiformis	OFUSG01204.1	44.3441	0.00939389	0.0549222	-0.0603315	0.951892	0.999942
Owenia_fusiformis	OFUSG01205.1	4.94112	0.00839027	0.0133555	0.787396	0.43105	NA
Owenia_fusiformis	OFUSG01205.2	1056.53	0.0834643	0.123492	0.679641	0.496732	0.999942
Owenia_fusiformis	OFUSG01206.1	45.8925	0.0289569	0.0513892	0.875678	0.381205	0.999942
Owenia_fusiformis	OFUSG01207.1	1219.36	0.0765343	0.122725	0.619725	0.535439	0.999942
Owenia_fusiformis	OFUSG01208.1	2.40055	-0.00176188	0.0132188	-0.0512924	0.959093	NA
Owenia_fusiformis	OFUSG01209.1	7.17281	0.00610962	0.02011	0.165132	0.86884	NA
Owenia_fusiformis	OFUSG01209.2	12.7268	-0.00123158	0.0264375	-7.33e-05	0.999942	0.999942
Owenia_fusiformis	OFUSG01210.1	248.403	-0.0208145	0.101714	-0.309382	0.757031	0.999942
Owenia_fusiformis	OFUSG01211.1	2.43505	-0.00820873	0.0132216	-0.921117	0.356989	NA
Owenia_fusiformis	OFUSG01212.1	0	NA	NA	NA	NA	NA
Owenia_fusiformis	OFUSG01213.1	25.8566	0.0114696	0.0401007	0.525474	0.599254	0.999942
Owenia_fusiformis	OFUSG01214.1	14.1098	-0.00967044	0.0339982	-0.455823	0.648517	0.999942
Owenia_fusiformis	OFUSG01215.1	2584.06	0.140662	0.115616	1.19472	0.232196	0.999942
Owenia_fusiformis	OFUSG01216.1	65.2226	0.0259475	0.0662254	0.409101	0.682465	0.999942
Owenia_fusiformis	OFUSG01217.1	4041.78	0.000589782	0.101634	0.0180054	0.985635	0.999942
Owenia_fusiformis	OFUSG01218.1	5.24052	-0.00813632	0.0237633	-0.342407	0.732044	NA
Owenia_fusiformis	OFUSG01219.1	349.051	-0.0177443	0.114088	-0.152259	0.878982	0.999942
Owenia_fusiformis	OFUSG01220.1	0	NA	NA	NA	NA	NA
Owenia_fusiformis	OFUSG01221.1	689.639	0.0211029	0.123528	0.175848	0.860414	0.999942
Owenia_fusiformis	OFUSG01222.1	8.68357	0.00403823	0.0291397	0.218958	0.826683	NA
Owenia_fusiformis	OFUSG01223.1	1239.75	0.000545659	0.123054	0.0187243	0.985061	0.999942
Owenia_fusiformis	OFUSG01224.1	3955.59	-0.0691345	0.100566	-0.68945	0.49054	0.999942
Owenia_fusiformis	OFUSG01225.1	196.546	-0.0883839	0.0986458	-0.924132	0.355418	0.999942
Owenia_fusiformis	OFUSG01226.1	5774.93	-0.169226	0.0893937	-1.8927	0.0583977	0.999942
Owenia_fusiformis	OFUSG01227.1	687.296	-0.0987138	0.123289	-0.79901	0.424285	0.999942
Owenia_fusiformis	OFUSG01228.1	25.7333	0.0219762	0.0451014	0.629566	0.528978	0.999942
Owenia_fusiformis	OFUSG01229.1	8.65385	-0.020053	0.0283707	-0.618171	0.536462	NA
Owenia_fusiformis	OFUSG01230.1	179.269	-0.0307445	0.0950358	-0.326726	0.743875	0.999942
Owenia_fusiformis	OFUSG01231.1	944.531	-0.169835	0.124124	-1.37634	0.168717	0.999942
Owenia_fusiformis	OFUSG01232.1	0.801936	0.00294713	0.0127164	0.123687	0.901563	NA
Owenia_fusiformis	OFUSG01233.1	944.97	-0.0641661	0.124031	-0.51711	0.605079	0.999942
Owenia_fusiformis	OFUSG01234.1	330.682	-0.078624	0.112784	-0.704564	0.481081	0.999942
Owenia_fusiformis	OFUSG01235.1	1048.33	-0.0630102	0.123797	-0.514846	0.606661	0.999942
Owenia_fusiformis	OFUSG01236.1	739.659	0.0629459	0.123489	0.542171	0.587701	0.999942
Owenia_fusiformis	OFUSG01237.1	0	NA	NA	NA	NA	NA
Owenia_fusiformis	OFUSG01238.1	1.46068	-0.00799201	0.0130513	-0.54734	0.584145	NA
Owenia_fusiformis	OFUSG01239.1	1.95729	-0.0081277	0.0131582	-0.602999	0.54651	NA
Owenia_fusiformis	OFUSG01240.1	66.1505	0.0572128	0.0649357	0.771563	0.440373	0.999942
Owenia_fusiformis	OFUSG01241.1	0	NA	NA	NA	NA	NA
Owenia_fusiformis	OFUSG01241.2	110.71	-0.0673365	0.081244	-0.839859	0.400988	0.999942
Owenia_fusiformis	OFUSG01242.1	723	-0.109451	0.123391	-0.853338	0.393472	0.999942
Owenia_fusiformis	OFUSG01243.1	2747.99	0.131024	0.112012	1.16222	0.245146	0.999942
Owenia_fusiformis	OFUSG01244.1	800.287	-0.0765905	0.124064	-0.609029	0.542505	0.999942
Owenia_fusiformis	OFUSG01245.1	4.01788	0.0083346	0.0152936	0.389871	0.696632	NA
Owenia_fusiformis	OFUSG01246.1	23.88	-0.0180439	0.042491	-0.459701	0.645731	0.999942
Owenia_fusiformis	OFUSG01247.1	13.0278	0.00139757	0.0337986	0.126994	0.898946	0.999942
Owenia_fusiformis	OFUSG01248.1	621.539	0.051324	0.116379	0.625255	0.531803	0.999942
Owenia_fusiformis	OFUSG01249.1	78.122	-0.0535787	0.0691267	-0.769949	0.44133	0.999942
Owenia_fusiformis	OFUSG01248.2	476.882	-0.0376413	0.117732	-0.267987	0.788709	0.999942
Owenia_fusiformis	OFUSG01248.3	0	NA	NA	NA	NA	NA
Owenia_fusiformis	OFUSG01248.4	56.6957	-0.031412	0.0397561	-2.25104	0.0243833	0.710868
Owenia_fusiformis	OFUSG01250.1	5.94616	-0.0188891	0.0249568	-0.884721	0.376307	NA
Owenia_fusiformis	OFUSG01251.1	3562.95	0.0615796	0.10199	0.608201	0.543054	0.999942
Owenia_fusiformis	OFUSG01252.1	34828.5	0.0609233	0.0604212	1.00776	0.31357	0.999942
Owenia_fusiformis	OFUSG01253.1	1452.41	-0.184693	0.123913	-1.47123	0.141229	0.999942
Owenia_fusiformis	OFUSG01254.1	4035.28	0.0678531	0.0989953	0.686171	0.492605	0.999942
Owenia_fusiformis	OFUSG01255.1	17.5877	-0.0255362	0.030255	-1.65939	0.0970367	0.999942
Owenia_fusiformis	OFUSG01256.1	18.6075	0.0376904	0.0394462	1.09371	0.27408	0.999942
Owenia_fusiformis	OFUSG01257.1	6926.54	-0.120839	0.0854377	-1.41455	0.1572	0.999942
Owenia_fusiformis	OFUSG01258.1	109.014	-0.0393927	0.0816348	-0.483816	0.628516	0.999942
Owenia_fusiformis	OFUSG01258.2	21.6927	-0.00617257	0.0401253	-0.303147	0.761778	0.999942
Owenia_fusiformis	OFUSG01255.2	107.833	0.0298407	0.0812393	0.367473	0.713266	0.999942
Owenia_fusiformis	OFUSG01259.1	10.9612	-0.00928761	0.0240902	-1.11949	0.262931	0.999942
Owenia_fusiformis	OFUSG01260.1	1182.16	0.0112582	0.122635	0.0898077	0.92844	0.999942
Owenia_fusiformis	OFUSG01261.1	12.5494	0.00201744	0.0257122	-0.852548	0.39391	0.999942
Owenia_fusiformis	OFUSG01262.1	7382.46	-0.0229964	0.0836185	-0.274946	0.783358	0.999942
Owenia_fusiformis	OFUSG01263.1	472.198	0.0164578	0.119545	0.143285	0.886065	0.999942
Owenia_fusiformis	OFUSG01264.1	1100.68	0.126081	0.123191	1.01968	0.30788	0.999942
Owenia_fusiformis	OFUSG01265.1	260.419	0.0264166	0.10392	0.289713	0.772036	0.999942
Owenia_fusiformis	OFUSG01266.1	5.72276	0.00702616	0.0193039	0.82837	0.407461	NA
Owenia_fusiformis	OFUSG01267.1	1.90504	0.0018911	0.0131511	-0.205547	0.837145	NA
Owenia_fusiformis	OFUSG01267.2	0	NA	NA	NA	NA	NA
Owenia_fusiformis	OFUSG01268.1	2166.66	-0.049182	0.113029	-0.434218	0.66413	0.999942
Owenia_fusiformis	OFUSG01269.1	8.31079	-0.00501192	0.0213571	0.506616	0.612424	NA
Owenia_fusiformis	OFUSG01270.1	16646.5	-0.104093	0.070109	-1.48451	0.137673	0.999942
Owenia_fusiformis	OFUSG01270.2	2609.73	-0.0179139	0.110196	-0.154983	0.876834	0.999942
Owenia_fusiformis	OFUSG01271.1	4.83668	-0.00500347	0.0223318	-0.416889	0.676759	NA
Owenia_fusiformis	OFUSG01272.1	152.826	0.113817	0.0912869	1.26829	0.204695	0.999942
Owenia_fusiformis	OFUSG01273.1	3056.46	0.0487176	0.10503	0.465573	0.641521	0.999942
Owenia_fusiformis	OFUSG01273.2	0	NA	NA	NA	NA	NA
Owenia_fusiformis	OFUSG01274.1	10.9302	-0.0190225	0.0322044	-0.627218	0.530516	0.999942
Owenia_fusiformis	OFUSG01275.1	30.299	-0.0320722	0.0452825	-0.71213	0.476384	0.999942
Owenia_fusiformis	OFUSG01276.1	42.1871	-0.0209705	0.056204	-0.367236	0.713443	0.999942
Owenia_fusiformis	OFUSG01277.1	60.9151	0.00138591	0.0615117	-0.00111421	0.999111	0.999942
Owenia_fusiformis	OFUSG01278.1	2680.58	0.0539806	0.108514	0.496569	0.619493	0.999942
Owenia_fusiformis	OFUSG01279.1	2702.33	0.158963	0.10872	1.45683	0.145162	0.999942
Owenia_fusiformis	OFUSG01280.1	786.438	0.0928299	0.12418	0.748128	0.454383	0.999942
Owenia_fusiformis	OFUSG01281.1	24.0381	0.000466325	0.0429503	-0.0633346	0.9495	0.999942
Owenia_fusiformis	OFUSG01282.1	0	NA	NA	NA	NA	NA
Owenia_fusiformis	OFUSG01283.1	6.49615	0.0150953	0.0213489	1.24382	0.213566	NA
Owenia_fusiformis	OFUSG01284.1	42.9892	-0.0505805	0.0558278	-0.911518	0.362023	0.999942
Owenia_fusiformis	OFUSG01285.1	19.2239	0.0308811	0.0404905	0.798443	0.424613	0.999942
Owenia_fusiformis	OFUSG01286.1	656.257	-0.103042	0.12343	-0.834146	0.404199	0.999942
Owenia_fusiformis	OFUSG01287.1	1714.68	-0.0414262	0.12053	-0.316353	0.751734	0.999942
Owenia_fusiformis	OFUSG01288.1	3090.16	0.0391424	0.110873	0.35836	0.720074	0.999942
Owenia_fusiformis	OFUSG01289.1	1475.57	0.100763	0.11984	0.839593	0.401136	0.999942
Owenia_fusiformis	OFUSG01289.2	1939.16	0.101331	0.120739	0.908149	0.363799	0.999942
Owenia_fusiformis	OFUSG01290.1	82.2137	0.085137	0.0731122	1.20455	0.228379	0.999942
Owenia_fusiformis	OFUSG01291.1	45.709	-0.0486107	0.0577724	-0.858826	0.390436	0.999942
Owenia_fusiformis	OFUSG01292.1	153.438	0.0360684	0.0909453	0.428739	0.668113	0.999942
Owenia_fusiformis	OFUSG01293.1	58.809	-0.00786948	0.0643236	-0.130848	0.895895	0.999942
Owenia_fusiformis	OFUSG01294.1	65.7439	-0.00405203	0.0670052	-0.0887129	0.92931	0.999942
Owenia_fusiformis	OFUSG01295.1	107.686	-0.0325907	0.0811257	-0.389465	0.696932	0.999942
Owenia_fusiformis	OFUSG01296.1	75.4663	-0.00798523	0.0682238	-0.166865	0.867476	0.999942
Owenia_fusiformis	OFUSG01297.1	88.2987	0.0379075	0.0753526	0.496036	0.619869	0.999942
Owenia_fusiformis	OFUSG01298.1	11.7148	0.0104644	0.0256907	1.18475	0.236118	0.999942
Owenia_fusiformis	OFUSG01298.2	59.3304	-0.026495	0.0646107	-0.418859	0.675319	0.999942
Owenia_fusiformis	OFUSG01299.1	202.676	0.0211634	0.0998836	0.197474	0.843456	0.999942
Owenia_fusiformis	OFUSG01300.1	895.817	0.0811376	0.12415	0.651261	0.514878	0.999942
Owenia_fusiformis	OFUSG01301.1	1781.64	0.0598221	0.117453	0.506307	0.612641	0.999942
Owenia_fusiformis	OFUSG01302.1	0	NA	NA	NA	NA	NA
Owenia_fusiformis	OFUSG01303.1	7.05391	0.00325932	0.0263481	0.214563	0.830108	NA
Owenia_fusiformis	OFUSG01304.1	104.706	-0.051951	0.0804269	-0.645177	0.518813	0.999942
Owenia_fusiformis	OFUSG01305.1	24.5082	0.0166863	0.0432939	0.412983	0.679619	0.999942
Owenia_fusiformis	OFUSG01306.1	3669.27	-0.00923831	0.100563	-0.091602	0.927014	0.999942
Owenia_fusiformis	OFUSG01307.1	90.8335	-0.0254577	0.0696988	-0.187132	0.851557	0.999942
Owenia_fusiformis	OFUSG01308.1	0	NA	NA	NA	NA	NA
Owenia_fusiformis	OFUSG01308.2	354.074	0.0598525	0.111448	0.577502	0.563601	0.999942
Owenia_fusiformis	OFUSG01309.1	776.991	-0.161956	0.124146	-1.30724	0.191131	0.999942
Owenia_fusiformis	OFUSG01310.1	0	NA	NA	NA	NA	NA
Owenia_fusiformis	OFUSG01311.1	5.44258	-0.00136881	0.0192023	-0.675833	0.499147	NA
Owenia_fusiformis	OFUSG01312.1	3.87758	-0.00924051	0.0175582	-0.873593	0.38234	NA
Owenia_fusiformis	OFUSG01312.2	13.5627	0.0240879	0.033133	0.905919	0.364978	0.999942
Owenia_fusiformis	OFUSG01313.1	10.6584	-0.0114363	0.0318418	-0.341508	0.732721	NA
Owenia_fusiformis	OFUSG01314.1	41.0571	0.0251253	0.0550497	0.525382	0.599318	0.999942
Owenia_fusiformis	OFUSG01315.1	12.2809	0.0458838	0.0328342	2.02097	0.0432828	0.907071
Owenia_fusiformis	OFUSG01316.1	11.3958	0.0117224	0.0327516	0.388849	0.697388	0.999942
Owenia_fusiformis	OFUSG01315.2	13.4017	0.0177554	0.0328455	0.855728	0.392149	0.999942
Owenia_fusiformis	OFUSG01317.1	230.91	-0.00520825	0.103512	-0.0552985	0.955901	0.999942
Owenia_fusiformis	OFUSG01318.1	11.9887	0.00555851	0.0334449	0.14716	0.883005	0.999942
Owenia_fusiformis	OFUSG01319.1	179.519	0.0953435	0.0961853	0.990588	0.321887	0.999942
Owenia_fusiformis	OFUSG01320.1	13.0528	0.0190837	0.0302524	1.048	0.294638	0.999942
Owenia_fusiformis	OFUSG01321.1	10.4558	0.0120072	0.0240169	0.291714	0.770505	NA
Owenia_fusiformis	OFUSG01321.2	9.58363	0.000784784	0.0230768	0.0443363	0.964636	NA
Owenia_fusiformis	OFUSG01322.1	4.32888	0.0106096	0.0184223	0.971781	0.331159	NA
Owenia_fusiformis	OFUSG01323.1	6.55294	0.0202259	0.0260362	0.901194	0.367485	NA
Owenia_fusiformis	OFUSG01324.1	4.70395	0.010407	0.0194088	0.884496	0.376429	NA
Owenia_fusiformis	OFUSG01325.1	114.69	-0.017885	0.0774502	-0.296166	0.767104	0.999942
Owenia_fusiformis	OFUSG01326.1	162.568	-0.0298429	0.0891862	-0.347042	0.72856	0.999942
Owenia_fusiformis	OFUSG01327.1	15163.9	-0.115579	0.0699216	-1.6528	0.0983713	0.999942
Owenia_fusiformis	OFUSG01328.1	74.2729	-8.53e-05	0.0658804	-0.143988	0.88551	0.999942
Owenia_fusiformis	OFUSG01329.1	65.3804	0.0441748	0.0669505	0.637545	0.52377	0.999942
Owenia_fusiformis	OFUSG01330.1	1950.42	0.112946	0.11584	0.982243	0.32598	0.999942
Owenia_fusiformis	OFUSG01331.1	2.4811	-0.0063633	0.0132264	-0.340477	0.733498	NA
Owenia_fusiformis	OFUSG01332.1	2.23696	0.0081948	0.0131966	0.631094	0.527979	NA
Owenia_fusiformis	OFUSG01333.1	1.01031	-0.00349431	0.0128688	-0.156772	0.875425	NA
Owenia_fusiformis	OFUSG01334.1	24.3225	0.0228839	0.0415416	0.419872	0.674579	0.999942
Owenia_fusiformis	OFUSG01335.1	63.4146	-0.0126627	0.0633707	-0.163603	0.870044	0.999942
Owenia_fusiformis	OFUSG01336.1	618.327	-0.0690455	0.12281	-0.563823	0.572875	0.999942
Owenia_fusiformis	OFUSG01337.1	12.1731	0.0266407	0.0252143	0.867783	0.385513	0.999942
Owenia_fusiformis	OFUSG01337.2	19.5845	0.00592641	0.0287	1.23389	0.217244	0.999942
Owenia_fusiformis	OFUSG01337.3	361.166	-0.0263516	0.112773	-0.25489	0.798808	0.999942
Owenia_fusiformis	OFUSG01337.4	509.856	-0.215032	0.119938	-1.79261	0.0730349	0.999942
Owenia_fusiformis	OFUSG01338.1	143.751	-0.064956	0.0897133	-0.738369	0.46029	0.999942
Owenia_fusiformis	OFUSG01339.1	87.6486	-0.0268916	0.0752777	-0.360805	0.718245	0.999942
Owenia_fusiformis	OFUSG01340.1	13.058	-0.00263574	0.0343535	-0.106615	0.915095	0.999942
Owenia_fusiformis	OFUSG01340.2	11.7045	0.00507656	0.0254883	1.02888	0.303534	0.999942
Owenia_fusiformis	OFUSG01341.1	135.763	-0.0601551	0.087636	-0.640739	0.521692	0.999942
Owenia_fusiformis	OFUSG01342.1	6.97682	0.0110402	0.0153066	0.934481	0.350056	NA
Owenia_fusiformis	OFUSG01342.2	175.002	-0.0397577	0.0912777	-0.520379	0.602799	0.999942
Owenia_fusiformis	OFUSG01343.1	936.031	0.0131737	0.123148	0.0479399	0.961764	0.999942
Owenia_fusiformis	OFUSG01344.1	517.812	0.0100836	0.120855	0.0738039	0.941166	0.999942
Owenia_fusiformis	OFUSG01345.1	1091.87	0.0658794	0.124006	0.519865	0.603158	0.999942
Owenia_fusiformis	OFUSG01346.1	392.293	-0.00219536	0.115913	-0.0171282	0.986334	0.999942
Owenia_fusiformis	OFUSG01347.1	1.2236	-0.00789099	0.0129712	-0.523318	0.600753	NA
Owenia_fusiformis	OFUSG01348.1	2.17064	-0.00326842	0.0141402	-0.426379	0.669832	NA
Owenia_fusiformis	OFUSG01349.1	73.8591	-0.00608189	0.0704804	-0.091208	0.927327	0.999942
Owenia_fusiformis	OFUSG01350.1	2857.68	0.218108	0.111359	1.951	0.0510566	0.973139
Owenia_fusiformis	OFUSG01351.1	484.679	-0.00945675	0.119317	-0.0909076	0.927566	0.999942
Owenia_fusiformis	OFUSG01352.1	2.19677	-0.00817301	0.0131936	-0.943017	0.345672	NA
Owenia_fusiformis	OFUSG01353.1	2.64887	-0.00238912	0.0132431	-0.0787606	0.937223	NA
Owenia_fusiformis	OFUSG01354.1	0	NA	NA	NA	NA	NA
Owenia_fusiformis	OFUSG01355.1	8.26955	0.00636648	0.0213853	0.856201	0.391887	NA
Owenia_fusiformis	OFUSG01356.1	2.82026	-0.00250085	0.0158929	-0.350114	0.726253	NA
Owenia_fusiformis	OFUSG01357.1	2.93315	0.00273471	0.0132659	0.104529	0.916749	NA
Owenia_fusiformis	OFUSG01358.1	3984.9	-0.00125161	0.110841	0.0306092	0.975581	0.999942
Owenia_fusiformis	OFUSG01359.1	2768.56	-0.155201	0.116225	-1.32958	0.183655	0.999942
Owenia_fusiformis	OFUSG01360.1	545.647	0.00634289	0.120202	0.0468531	0.96263	0.999942
Owenia_fusiformis	OFUSG01361.1	41.9067	0.00939461	0.0534568	0.192745	0.847159	0.999942
Owenia_fusiformis	OFUSG01362.1	2227.71	-0.0634098	0.112865	-0.559048	0.576129	0.999942
Owenia_fusiformis	OFUSG01363.1	3640.18	-0.0215367	0.106209	-0.209057	0.834403	0.999942
Owenia_fusiformis	OFUSG01364.1	34540.4	-0.0121444	0.0610889	-0.197929	0.8431	0.999942
Owenia_fusiformis	OFUSG01364.2	129.469	-0.0251889	0.0502576	-1.16736	0.243064	0.999942
Owenia_fusiformis	OFUSG01365.1	675.96	-0.0782653	0.122875	-0.637141	0.524033	0.999942
Owenia_fusiformis	OFUSG01366.1	1230.33	-0.0201594	0.122802	-0.144863	0.884819	0.999942
Owenia_fusiformis	OFUSG01367.1	18.3223	-0.00296744	0.0398596	-0.0740736	0.940952	0.999942
Owenia_fusiformis	OFUSG01368.1	4.80797	-0.00732265	0.021948	-0.460775	0.64496	NA
Owenia_fusiformis	OFUSG01369.1	203.638	0.059063	0.0981745	0.562786	0.57358	0.999942
Owenia_fusiformis	OFUSG01370.1	107.67	-0.0702402	0.0802865	-0.864038	0.387567	0.999942
Owenia_fusiformis	OFUSG01371.1	0	NA	NA	NA	NA	NA
Owenia_fusiformis	OFUSG01372.1	42.7518	0.0444764	0.0565161	0.795046	0.426587	0.999942
Owenia_fusiformis	OFUSG01372.2	47.6913	-0.0456603	0.0464653	-1.72804	0.0839816	0.999942
Owenia_fusiformis	OFUSG01373.1	12.9298	0.0137649	0.0342358	0.490759	0.623597	0.999942
Owenia_fusiformis	OFUSG01374.1	0.488244	-0.0067583	0.0123513	-0.365965	0.714391	NA
Owenia_fusiformis	OFUSG01375.1	5.15381	0.000961387	0.0195051	0.612757	0.540037	NA
Owenia_fusiformis	OFUSG01376.1	0	NA	NA	NA	NA	NA
Owenia_fusiformis	OFUSG01377.1	0	NA	NA	NA	NA	NA
Owenia_fusiformis	OFUSG01378.1	1331.94	-0.0343571	0.121694	-0.281728	0.778152	0.999942
Owenia_fusiformis	OFUSG01379.1	16.4398	0.0205369	0.0368405	0.525335	0.599351	0.999942
Owenia_fusiformis	OFUSG01380.1	151.704	-0.128961	0.0908727	-1.38238	0.166856	0.999942
Owenia_fusiformis	OFUSG01381.1	7.03057	-0.00967754	0.0253881	-0.613826	0.53933	NA
Owenia_fusiformis	OFUSG01381.2	0	NA	NA	NA	NA	NA
Owenia_fusiformis	OFUSG01382.1	98.4273	0.0135932	0.0744325	0.122951	0.902146	0.999942
Owenia_fusiformis	OFUSG01383.1	2670.64	0.0834911	0.1088	0.775889	0.437815	0.999942
Owenia_fusiformis	OFUSG01384.1	41.0089	-0.0308789	0.0556186	-0.561581	0.574402	0.999942
Owenia_fusiformis	OFUSG01385.1	3.67189	-0.00832239	0.0133099	-0.707457	0.479283	NA
Owenia_fusiformis	OFUSG01385.2	32.1645	-0.00345622	0.0492023	0.0862797	0.931244	0.999942
Owenia_fusiformis	OFUSG01386.1	0	NA	NA	NA	NA	NA
Owenia_fusiformis	OFUSG01387.1	22.5985	-0.00307852	0.0419888	0.14457	0.88505	0.999942
Owenia_fusiformis	OFUSG01388.1	16.5607	0.027868	0.0376154	0.780468	0.435115	0.999942
Owenia_fusiformis	OFUSG01389.1	8.46013	-0.0127946	0.0232571	-1.14493	0.25224	NA
Owenia_fusiformis	OFUSG01390.1	83.3671	0.0173631	0.0727825	0.2829	0.777253	0.999942
Owenia_fusiformis	OFUSG01391.1	558.22	0.00531307	0.12102	0.0851498	0.932142	0.999942
Owenia_fusiformis	OFUSG01392.1	2437.01	-0.109509	0.115484	-0.923131	0.355939	0.999942
Owenia_fusiformis	OFUSG01393.1	6.244	0.0166645	0.0187669	1.6198	0.105275	NA
Owenia_fusiformis	OFUSG01394.1	16.6278	0.00786515	0.0372397	0.27629	0.782326	0.999942
Owenia_fusiformis	OFUSG01395.1	536.359	0.0173734	0.121513	0.138806	0.889604	0.999942
Owenia_fusiformis	OFUSG01396.1	264.988	-0.00306584	0.106041	0.0015673	0.998749	0.999942
Owenia_fusiformis	OFUSG01397.1	751.498	-0.0485299	0.12402	-0.388439	0.697691	0.999942
Owenia_fusiformis	OFUSG01398.1	56.3742	0.0196237	0.0627144	0.270897	0.78647	0.999942
Owenia_fusiformis	OFUSG01399.1	49.8168	-0.0536246	0.0594274	-0.887394	0.374867	0.999942
Owenia_fusiformis	OFUSG01400.1	2360.81	0.0950702	0.114487	0.840619	0.400561	0.999942
Owenia_fusiformis	OFUSG01401.1	210.05	0.104796	0.101019	1.03912	0.298747	0.999942
Owenia_fusiformis	OFUSG01402.1	35.9203	-0.00446196	0.0524914	-0.104527	0.916751	0.999942
Owenia_fusiformis	OFUSG01403.1	523.52	-0.0565115	0.120956	-0.4801	0.631156	0.999942
Owenia_fusiformis	OFUSG01404.1	23.5035	0.0157644	0.0437396	0.394158	0.693464	0.999942
Owenia_fusiformis	OFUSG01405.1	2906	0.0788234	0.109563	0.7096	0.477952	0.999942
Owenia_fusiformis	OFUSG01405.2	33.7734	-0.00853087	0.0134699	-1.07071	0.284299	0.999942
Owenia_fusiformis	OFUSG01406.1	17.6451	0.000131565	0.0375326	-0.162285	0.871081	0.999942
Owenia_fusiformis	OFUSG01407.1	636.018	0.0472658	0.117485	0.398272	0.69043	0.999942
Owenia_fusiformis	OFUSG01408.1	16.6458	0.00425192	0.0376676	0.150352	0.880487	0.999942
Owenia_fusiformis	OFUSG01409.1	795.847	0.0783205	0.124176	0.628244	0.529844	0.999942
Owenia_fusiformis	OFUSG01410.1	2358.78	-0.0833773	0.11113	-0.750029	0.453237	0.999942
Owenia_fusiformis	OFUSG01411.1	5.82504	-0.0097978	0.0245351	-0.542811	0.58726	NA
Owenia_fusiformis	OFUSG01412.1	7.52613	-0.00347727	0.0268704	-0.2982	0.765551	NA
Owenia_fusiformis	OFUSG01413.1	102.113	0.09236	0.0795818	1.17678	0.239285	0.999942
Owenia_fusiformis	OFUSG01414.1	84.5166	-0.0124132	0.0648004	-0.363936	0.715906	0.999942
Owenia_fusiformis	OFUSG01415.1	672.237	0.023207	0.116281	0.104811	0.916526	0.999942
Owenia_fusiformis	OFUSG01415.2	988.131	-0.0213611	0.124188	-0.18234	0.855316	0.999942
Owenia_fusiformis	OFUSG01416.1	217.792	-0.0190012	0.10198	-0.169385	0.865494	0.999942
Owenia_fusiformis	OFUSG01417.1	1072.8	0.00138757	0.123492	0.0135156	0.989216	0.999942
Owenia_fusiformis	OFUSG01417.2	25291.5	-0.132559	0.0625744	-2.11847	0.0341357	0.833107
Owenia_fusiformis	OFUSG01418.1	19.4704	-0.0500712	0.0321908	-3.0763	0.00209584	0.176145
Owenia_fusiformis	OFUSG01418.2	0	NA	NA	NA	NA	NA
Owenia_fusiformis	OFUSG01418.3	622.651	0.327946	0.12299	2.68634	0.00722386	0.381436
Owenia_fusiformis	OFUSG01418.4	517.88	-0.0892269	0.110263	-0.757595	0.448694	0.999942
Owenia_fusiformis	OFUSG01418.5	710.788	0.0623178	0.11736	0.534948	0.592686	0.999942
Owenia_fusiformis	OFUSG01419.1	3684.36	0.112081	0.115736	0.937594	0.348453	0.999942
Owenia_fusiformis	OFUSG01420.1	11.8799	0.0215851	0.0326435	0.767672	0.442682	0.999942
Owenia_fusiformis	OFUSG01421.1	300.643	-0.133959	0.110499	-1.22116	0.222025	0.999942
Owenia_fusiformis	OFUSG01422.1	7.2769	0.00681781	0.027231	0.288323	0.773099	NA
Owenia_fusiformis	OFUSG01423.1	0	NA	NA	NA	NA	NA
Owenia_fusiformis	OFUSG01423.2	0	NA	NA	NA	NA	NA
Owenia_fusiformis	OFUSG01423.3	0	NA	NA	NA	NA	NA
Owenia_fusiformis	OFUSG01423.4	0	NA	NA	NA	NA	NA
Owenia_fusiformis	OFUSG01423.5	76.2055	0.00784744	0.0697997	-0.0445612	0.964457	0.999942
Owenia_fusiformis	OFUSG01424.1	433.208	0.0368158	0.118337	0.314621	0.75305	0.999942
Owenia_fusiformis	OFUSG01425.1	0	NA	NA	NA	NA	NA
Owenia_fusiformis	OFUSG01425.2	212.401	-0.0192152	0.101352	-0.189058	0.850047	0.999942
Owenia_fusiformis	OFUSG01426.1	10.5015	0.0081934	0.0285636	0.717069	0.473332	NA
Owenia_fusiformis	OFUSG01427.1	35.2165	-0.00482213	0.0516128	0.0126873	0.989877	0.999942
Owenia_fusiformis	OFUSG01428.1	72976.4	-0.0550719	0.0580418	-0.950691	0.341761	0.999942
Owenia_fusiformis	OFUSG01429.1	22.5015	0.00759627	0.0348614	0.158312	0.874211	0.999942
Owenia_fusiformis	OFUSG01429.2	0	NA	NA	NA	NA	NA
Owenia_fusiformis	OFUSG01429.3	448.991	0.0303888	0.118225	0.305565	0.759936	0.999942
Owenia_fusiformis	OFUSG01430.1	18893.1	0.166657	0.075779	2.20199	0.0276663	0.759213
Owenia_fusiformis	OFUSG01431.1	570.73	-0.0230578	0.121475	-0.169578	0.865342	0.999942
Owenia_fusiformis	OFUSG01431.2	2453.66	0.00334344	0.110673	0.0295578	0.97642	0.999942
Owenia_fusiformis	OFUSG01432.1	14.9735	0.0123362	0.0345573	0.497779	0.61864	0.999942
Owenia_fusiformis	OFUSG01432.2	2.62714	0.00071399	0.0144298	-0.310825	0.755934	NA
Owenia_fusiformis	OFUSG01433.1	33.2337	0.00372622	0.0501099	0.129598	0.896884	0.999942
Owenia_fusiformis	OFUSG01434.1	52.9621	-0.00436309	0.0615227	-0.0883847	0.929571	0.999942
Owenia_fusiformis	OFUSG01434.2	60.043	-0.0710945	0.0648419	-1.13313	0.257162	0.999942
Owenia_fusiformis	OFUSG01435.1	13.0621	-0.00631713	0.0330503	-0.488233	0.625385	0.999942
Owenia_fusiformis	OFUSG01436.1	854.785	-0.0653439	0.124222	-0.519712	0.603264	0.999942
Owenia_fusiformis	OFUSG01437.1	259.595	-0.0013253	0.10677	0.000248593	0.999802	0.999942
Owenia_fusiformis	OFUSG01438.1	4778.66	-0.116715	0.0946235	-1.23548	0.216652	0.999942
Owenia_fusiformis	OFUSG01439.1	5078.18	-0.0652361	0.0927912	-0.702358	0.482456	0.999942
Owenia_fusiformis	OFUSG01440.1	3.23147	0.0091023	0.0139052	1.11073	0.266684	NA
Owenia_fusiformis	OFUSG01441.1	59.0836	0.0528711	0.0618924	0.913448	0.361007	0.999942
Owenia_fusiformis	OFUSG01442.1	25.7476	-0.00959262	0.0450177	-0.192644	0.847238	0.999942
Owenia_fusiformis	OFUSG01443.1	23.0896	-0.00121967	0.04061	0.187718	0.851098	0.999942
Owenia_fusiformis	OFUSG01444.1	1.26219	0.00793869	0.0129855	0.787965	0.430717	NA
Owenia_fusiformis	OFUSG01444.2	5.89108	0.0159198	0.0183474	1.67321	0.0942864	NA
Owenia_fusiformis	OFUSG01444.3	4.39045	-0.012052	0.0159979	-1.3629	0.172915	NA
Owenia_fusiformis	OFUSG01445.1	133.1	0.0325632	0.0838011	0.345875	0.729437	0.999942
Owenia_fusiformis	OFUSG01446.1	3631.7	0.0530682	0.115574	0.446338	0.655353	0.999942
Owenia_fusiformis	OFUSG01447.1	164.939	0.0775891	0.0877492	0.957022	0.338556	0.999942
Owenia_fusiformis	OFUSG01447.2	534.361	-0.0726535	0.119855	-0.617086	0.537178	0.999942
Owenia_fusiformis	OFUSG01447.3	671.564	-0.0937142	0.11622	-0.721334	0.470704	0.999942
Owenia_fusiformis	OFUSG01448.1	5631	-0.0870943	0.0899372	-0.968483	0.332803	0.999942
Owenia_fusiformis	OFUSG01449.1	1123.36	0.0219065	0.122972	0.173223	0.862476	0.999942
Owenia_fusiformis	OFUSG01450.1	55.3424	0.0120533	0.0609147	0.264597	0.79132	0.999942
Owenia_fusiformis	OFUSG01451.1	11.1649	0.0208642	0.0318566	0.742508	0.45778	0.999942
Owenia_fusiformis	OFUSG01451.2	0	NA	NA	NA	NA	NA
Owenia_fusiformis	OFUSG01451.3	7.44276	0.0139196	0.0220419	1.19923	0.23044	NA
Owenia_fusiformis	OFUSG01452.1	112.416	-0.0142375	0.079344	-0.292771	0.769697	0.999942
Owenia_fusiformis	OFUSG01453.1	43494.5	-0.10951	0.0720656	-1.5229	0.127784	0.999942
Owenia_fusiformis	OFUSG01454.1	2057.3	0.0275067	0.114034	0.241918	0.808843	0.999942
Owenia_fusiformis	OFUSG01455.1	34.8551	-0.00835168	0.051362	-0.171407	0.863904	0.999942
Owenia_fusiformis	OFUSG01456.1	177.247	0.0421513	0.0959904	0.416714	0.676888	0.999942
Owenia_fusiformis	OFUSG01457.1	119.427	0.0136805	0.081532	0.164229	0.869551	0.999942
Owenia_fusiformis	OFUSG01458.1	16.9028	-0.00460899	0.0376841	-0.209435	0.834109	0.999942
Owenia_fusiformis	OFUSG01459.1	3868.52	0.220081	0.100825	2.17928	0.0293108	0.774678
Owenia_fusiformis	OFUSG01460.1	16.5245	-0.0177681	0.0369731	-0.487835	0.625667	0.999942
Owenia_fusiformis	OFUSG01461.1	10.7483	-0.0180708	0.0244735	-1.38359	0.166484	NA
Owenia_fusiformis	OFUSG01461.2	62.8156	0.00664248	0.0598558	0.0246716	0.980317	0.999942
Owenia_fusiformis	OFUSG01461.3	257.994	0.0289523	0.106151	0.291186	0.770909	0.999942
Owenia_fusiformis	OFUSG01461.4	4.23384	0.00836308	0.0133335	0.761654	0.446266	NA
Owenia_fusiformis	OFUSG01462.1	73.9307	0.00854571	0.0134807	1.22382	0.221019	0.999942
Owenia_fusiformis	OFUSG01462.2	29.4308	0.0377106	0.0280337	2.17853	0.0293669	0.775317
Owenia_fusiformis	OFUSG01462.3	444.123	-0.0258436	0.110885	-0.105579	0.915917	0.999942
Owenia_fusiformis	OFUSG01462.4	1343.29	-0.132394	0.12336	-1.11077	0.266666	0.999942
Owenia_fusiformis	OFUSG01463.1	1062.38	0.108635	0.123592	0.893801	0.371428	0.999942
Owenia_fusiformis	OFUSG01464.1	14.953	-0.0111282	0.0364751	-0.353628	0.723618	0.999942
Owenia_fusiformis	OFUSG01465.1	64.3442	0.00634178	0.0665545	0.0476915	0.961962	0.999942
Owenia_fusiformis	OFUSG01466.1	50.6481	0.0527027	0.0604883	0.915934	0.359701	0.999942
Owenia_fusiformis	OFUSG01467.1	73.5431	0.00985085	0.018362	1.52929	0.126192	0.999942
Owenia_fusiformis	OFUSG01467.2	8.01808	-0.0126207	0.0163643	-1.00902	0.312966	NA
Owenia_fusiformis	OFUSG01467.3	124.07	-0.00647916	0.0178052	-1.4672	0.142323	0.999942
Owenia_fusiformis	OFUSG01467.4	0	NA	NA	NA	NA	NA
Owenia_fusiformis	OFUSG01468.1	294.572	-0.0146425	0.108521	-0.17527	0.860867	0.999942
Owenia_fusiformis	OFUSG01467.5	51.7386	0.0535291	0.0416953	2.56276	0.0103845	0.473225
Owenia_fusiformis	OFUSG01469.1	612.797	-0.0567728	0.122912	-0.461543	0.644409	0.999942
Owenia_fusiformis	OFUSG01470.1	3607.98	-0.026288	0.102953	-0.253769	0.799674	0.999942
Owenia_fusiformis	OFUSG01471.1	2483.02	-0.131692	0.112125	-1.17274	0.240901	0.999942
Owenia_fusiformis	OFUSG01472.1	5997.37	0.0935394	0.0885699	1.05619	0.290879	0.999942
Owenia_fusiformis	OFUSG01473.1	1205.9	-0.34081	0.122462	-2.78828	0.00529885	0.31254
Owenia_fusiformis	OFUSG01474.1	20.0846	0.00966078	0.0402933	0.200419	0.841153	0.999942
Owenia_fusiformis	OFUSG01475.1	11.6971	0.0210783	0.0325653	0.698202	0.485051	0.999942
Owenia_fusiformis	OFUSG01476.1	19.0927	0.00428367	0.0404611	0.0928202	0.926046	0.999942
Owenia_fusiformis	OFUSG01477.1	10.1186	-0.00734252	0.0312716	-0.230381	0.817795	NA
Owenia_fusiformis	OFUSG01478.1	1858.31	-0.248803	0.120878	-2.05687	0.0396992	0.878233
Owenia_fusiformis	OFUSG01479.1	2374.18	-0.00409402	0.111019	-0.0374907	0.970094	0.999942
Owenia_fusiformis	OFUSG01480.1	90.5858	-0.00124781	0.016208	-1.08391	0.278406	0.999942
Owenia_fusiformis	OFUSG01480.2	11508.8	0.0768304	0.0746415	1.02848	0.303723	0.999942
Owenia_fusiformis	OFUSG01481.1	877.693	-0.0182798	0.124223	-0.150229	0.880584	0.999942
Owenia_fusiformis	OFUSG01481.2	0	NA	NA	NA	NA	NA
Owenia_fusiformis	OFUSG01481.3	839.149	0.0058085	0.124158	0.0610657	0.951307	0.999942
Owenia_fusiformis	OFUSG01482.1	471.515	-0.0653484	0.111331	-0.71241	0.476211	0.999942
Owenia_fusiformis	OFUSG01482.2	592.775	0.261646	0.121925	2.13393	0.0328481	0.820226
Owenia_fusiformis	OFUSG01483.1	9.19587	-0.0228731	0.0284457	-0.906937	0.36444	NA
Owenia_fusiformis	OFUSG01484.1	194.785	-0.0659709	0.098744	-0.680124	0.496426	0.999942
Owenia_fusiformis	OFUSG01485.1	22.9815	-0.0153715	0.0437023	-0.329593	0.741708	0.999942
Owenia_fusiformis	OFUSG01486.1	3.18384	-0.00686507	0.0195817	-0.330471	0.741044	NA
Owenia_fusiformis	OFUSG01487.1	38.7495	0.0571066	0.052414	1.24155	0.214403	0.999942
Owenia_fusiformis	OFUSG01488.1	215.991	-0.00521838	0.101766	-0.0337419	0.973083	0.999942
Owenia_fusiformis	OFUSG01489.1	0.244	-0.00339033	0.0123206	-0.247793	0.804295	NA
Owenia_fusiformis	OFUSG01490.1	1174.97	-0.149622	0.123775	-1.20561	0.22797	0.999942
Owenia_fusiformis	OFUSG01491.1	1482.91	0.0767733	0.120874	0.638434	0.523191	0.999942
Owenia_fusiformis	OFUSG01492.1	1.84741	0.0016739	0.0131388	0.0628435	0.949891	NA
Owenia_fusiformis	OFUSG01493.1	1097.06	-0.0363906	0.123296	-0.2862	0.774725	0.999942
Owenia_fusiformis	OFUSG01494.1	56.0293	-0.0172515	0.0621178	-0.273733	0.78429	0.999942
Owenia_fusiformis	OFUSG01495.1	7.03548	-0.0114294	0.0215739	-1.11229	0.266013	NA
Owenia_fusiformis	OFUSG01496.1	1.95868	-0.0081254	0.0131582	-0.600379	0.548254	NA
Owenia_fusiformis	OFUSG01497.1	203.125	0.0781283	0.0998918	0.770068	0.44126	0.999942
Owenia_fusiformis	OFUSG01498.1	10.2468	0.0111469	0.031405	0.349778	0.726505	NA
Owenia_fusiformis	OFUSG01499.1	30.1802	0.0224095	0.0437123	0.717498	0.473067	0.999942
Owenia_fusiformis	OFUSG01500.1	6463.13	-0.00293887	0.0867499	-0.0335559	0.973231	0.999942
Owenia_fusiformis	OFUSG01501.1	24.1935	-0.0168813	0.0429186	-0.524662	0.599818	0.999942
Owenia_fusiformis	OFUSG01502.1	7.10184	-0.00813723	0.0270057	-0.24326	0.807804	NA
Owenia_fusiformis	OFUSG01503.1	41.5623	0.0483308	0.0475949	1.20561	0.227968	0.999942
Owenia_fusiformis	OFUSG01504.1	7.84316	-0.0128009	0.0270963	-0.414105	0.678797	NA
Owenia_fusiformis	OFUSG01505.1	5.94716	-0.00266045	0.0194341	-0.704604	0.481057	NA
Owenia_fusiformis	OFUSG01506.1	1630.98	0.0553641	0.118244	0.468172	0.639661	0.999942
Owenia_fusiformis	OFUSG01507.1	2598.67	0.0624317	0.10978	0.569081	0.569302	0.999942
Owenia_fusiformis	OFUSG01508.1	15.3132	-0.0173292	0.0362696	-0.250073	0.802531	0.999942
Owenia_fusiformis	OFUSG01509.1	15.4262	0.01949	0.036604	0.571833	0.567435	0.999942
Owenia_fusiformis	OFUSG01510.1	3701.26	0.100661	0.10271	0.99667	0.318925	0.999942
Owenia_fusiformis	OFUSG01510.2	1660.37	-0.124642	0.122575	-0.938941	0.347761	0.999942
Owenia_fusiformis	OFUSG01511.1	18.131	0.024834	0.0228493	1.63135	0.102817	0.999942
Owenia_fusiformis	OFUSG01511.2	317.333	0.254364	0.110408	2.35059	0.0187436	0.618556
Owenia_fusiformis	OFUSG01511.3	637.484	-0.104086	0.119614	-0.946456	0.343916	0.999942
Owenia_fusiformis	OFUSG01512.1	30.5158	-0.0302684	0.0485902	-0.672018	0.501572	0.999942
Owenia_fusiformis	OFUSG01513.1	3847.05	0.0425749	0.0992889	0.42802	0.668636	0.999942
Owenia_fusiformis	OFUSG01514.1	2542.05	-0.0896383	0.116045	-0.767975	0.442502	0.999942
Owenia_fusiformis	OFUSG01515.1	1567.22	-0.0354457	0.119303	-0.304193	0.760981	0.999942
Owenia_fusiformis	OFUSG01516.1	3079.77	0.0880843	0.11443	0.779881	0.435461	0.999942
Owenia_fusiformis	OFUSG01517.1	2018.78	0.0401144	0.114452	0.35422	0.723174	0.999942
Owenia_fusiformis	OFUSG01518.1	598.728	0.188584	0.121852	1.60059	0.109469	0.999942
Owenia_fusiformis	OFUSG01519.1	17.3632	0.0229751	0.036841	0.863126	0.388068	0.999942
Owenia_fusiformis	OFUSG01520.1	420.881	-0.106924	0.117592	-0.904087	0.365949	0.999942
Owenia_fusiformis	OFUSG01521.1	1.71145	-0.00807	0.0131127	-0.581129	0.561154	NA
Owenia_fusiformis	OFUSG01522.1	68.2407	0.0409648	0.067348	0.639262	0.522652	0.999942
Owenia_fusiformis	OFUSG01523.1	3.17687	0.00188762	0.0132828	0.0707292	0.943613	NA
Owenia_fusiformis	OFUSG01524.1	6.22605	0.0123624	0.0207274	1.11801	0.263565	NA
Owenia_fusiformis	OFUSG01525.1	0.703622	0.00751579	0.0126295	0.456317	0.648162	NA
Owenia_fusiformis	OFUSG01526.1	18.3356	0.0335549	0.0375828	1.11501	0.264846	0.999942
Owenia_fusiformis	OFUSG01527.1	25.9819	-0.0125277	0.0449095	-0.356527	0.721446	0.999942
Owenia_fusiformis	OFUSG01528.1	656.933	-0.117587	0.12334	-0.957438	0.338346	0.999942
Owenia_fusiformis	OFUSG01529.1	656.994	0.195636	0.12227	1.58038	0.114019	0.999942
Owenia_fusiformis	OFUSG01530.1	9.20275	0.0156425	0.03007	0.536742	0.591446	NA
Owenia_fusiformis	OFUSG01530.2	2.55015	-0.00282863	0.0132335	-0.117972	0.90609	NA
Owenia_fusiformis	OFUSG01531.1	186.277	0.0545903	0.095931	0.559373	0.575907	0.999942
Owenia_fusiformis	OFUSG01532.1	53.5982	0.0855432	0.0610954	1.45499	0.145672	0.999942
Owenia_fusiformis	OFUSG01532.2	449.676	0.0784666	0.114725	0.702491	0.482373	0.999942
Owenia_fusiformis	OFUSG01532.3	404.423	-0.100301	0.11711	-0.857443	0.3912	0.999942
Owenia_fusiformis	OFUSG01532.4	101.734	0.0362213	0.0795924	0.460348	0.645267	0.999942
Owenia_fusiformis	OFUSG01533.1	299.806	0.0427777	0.110573	0.38671	0.698971	0.999942
Owenia_fusiformis	OFUSG01534.1	479.199	-0.0654972	0.119536	-0.54637	0.584812	0.999942
Owenia_fusiformis	OFUSG01535.1	9.92112	0.00768966	0.0278343	0.0970881	0.922656	NA
Owenia_fusiformis	OFUSG01536.1	39.3642	-0.00793754	0.0543416	-0.159067	0.873616	0.999942
Owenia_fusiformis	OFUSG01537.1	82.991	0.025257	0.0690522	0.273432	0.784521	0.999942
Owenia_fusiformis	OFUSG01538.1	415.036	0.0340601	0.117182	0.301186	0.763272	0.999942
Owenia_fusiformis	OFUSG01539.1	1457.55	0.0629071	0.120399	0.525789	0.599035	0.999942
Owenia_fusiformis	OFUSG01540.1	130.904	0.0302391	0.0861852	0.319328	0.749478	0.999942
Owenia_fusiformis	OFUSG01541.1	1054.68	0.000817958	0.124224	0.0601013	0.952075	0.999942
Owenia_fusiformis	OFUSG01542.1	2431.18	-0.0478329	0.110752	-0.426626	0.669652	0.999942
Owenia_fusiformis	OFUSG01543.1	14.5856	-0.00231336	0.0359535	0.0242485	0.980654	0.999942
Owenia_fusiformis	OFUSG01544.1	8.85669	-0.013178	0.0270376	-0.803415	0.421735	NA
Owenia_fusiformis	OFUSG01545.1	1.95193	-0.00810573	0.0131577	-0.899699	0.368281	NA
Owenia_fusiformis	OFUSG01546.1	18952.3	0.0962492	0.0760043	1.26582	0.205576	0.999942
Owenia_fusiformis	OFUSG01547.1	2386.96	-0.132153	0.110952	-1.19292	0.2329	0.999942
Owenia_fusiformis	OFUSG01548.1	119.799	0.00542952	0.0838931	0.0680745	0.945726	0.999942
Owenia_fusiformis	OFUSG01549.1	163.318	0.0227373	0.0928652	0.264319	0.791534	0.999942
Owenia_fusiformis	OFUSG01550.1	30.9926	0.0416975	0.0489467	0.982333	0.325936	0.999942
Owenia_fusiformis	OFUSG01551.1	19.6873	-0.0272424	0.023922	-1.70201	0.0887538	0.999942
Owenia_fusiformis	OFUSG01551.2	813.689	0.00293485	0.124152	-0.0238821	0.980947	0.999942
Owenia_fusiformis	OFUSG01551.3	4309.85	-0.0990544	0.0971303	-1.02125	0.307138	0.999942
Owenia_fusiformis	OFUSG01552.1	558.85	-0.0319454	0.121995	-0.264331	0.791525	0.999942
Owenia_fusiformis	OFUSG01553.1	5534.24	0.152139	0.0964462	1.56251	0.118167	0.999942
Owenia_fusiformis	OFUSG01553.2	928.27	-0.184002	0.123787	-1.40864	0.158942	0.999942
Owenia_fusiformis	OFUSG01554.1	28.5214	-0.0172173	0.0464812	-0.527205	0.598051	0.999942
Owenia_fusiformis	OFUSG01555.1	1483.72	-0.0441895	0.119819	-0.370845	0.710753	0.999942
Owenia_fusiformis	OFUSG01556.1	256.423	-0.0349962	0.106216	-0.317474	0.750884	0.999942
Owenia_fusiformis	OFUSG01557.1	237.462	-0.0308019	0.104415	-0.300005	0.764174	0.999942
Owenia_fusiformis	OFUSG01558.1	29.1324	-0.0193757	0.0460424	-0.523661	0.600514	0.999942
Owenia_fusiformis	OFUSG01559.1	544.454	-0.0496058	0.121388	-0.424951	0.670872	0.999942
Owenia_fusiformis	OFUSG01560.1	32.2052	0.00736719	0.0502006	0.107353	0.914509	0.999942
Owenia_fusiformis	OFUSG01561.1	518.187	0.0378223	0.120788	0.30494	0.760412	0.999942
Owenia_fusiformis	OFUSG01562.1	9469.35	-0.0658091	0.0785788	-0.838295	0.401865	0.999942
Owenia_fusiformis	OFUSG01563.1	21.1447	0.00268413	0.0420612	0.070287	0.943965	0.999942
Owenia_fusiformis	OFUSG01564.1	7936.2	-0.0293785	0.0840701	-0.347261	0.728395	0.999942
Owenia_fusiformis	OFUSG01565.1	270.045	-0.0951539	0.107652	-0.896695	0.369882	0.999942
Owenia_fusiformis	OFUSG01566.1	3.97091	0.00821634	0.0152123	0.38283	0.701846	NA
Owenia_fusiformis	OFUSG01567.1	0	NA	NA	NA	NA	NA
Owenia_fusiformis	OFUSG01567.2	40.0908	0.00660033	0.0455038	0.249858	0.802697	0.999942
Owenia_fusiformis	OFUSG01567.3	14.5625	0.0368888	0.0292352	2.1347	0.0327859	0.820226
Owenia_fusiformis	OFUSG01567.4	4.16207	-0.00834931	0.0133307	-0.728134	0.466531	NA
Owenia_fusiformis	OFUSG01567.5	7.95175	-0.0123581	0.0208903	0.120599	0.904008	NA
Owenia_fusiformis	OFUSG01568.1	5290.86	0.171004	0.102242	1.65937	0.0970422	0.999942
Owenia_fusiformis	OFUSG01569.1	27.2401	0.0143518	0.0460516	0.390596	0.696096	0.999942
Owenia_fusiformis	OFUSG01570.1	43.9769	0.0487314	0.05619	0.824199	0.409827	0.999942
Owenia_fusiformis	OFUSG01571.1	969.866	-0.0520531	0.123954	-0.423847	0.671677	0.999942
Owenia_fusiformis	OFUSG01571.2	497.635	0.0877948	0.120067	0.690194	0.490072	0.999942
Owenia_fusiformis	OFUSG01572.1	4760.96	-0.0131243	0.0877309	-0.0511707	0.95919	0.999942
Owenia_fusiformis	OFUSG01572.2	31486.1	-0.167158	0.0621593	-2.68929	0.00716037	0.378907
Owenia_fusiformis	OFUSG01573.1	188.698	0.0789849	0.0975841	0.840577	0.400585	0.999942
Owenia_fusiformis	OFUSG01574.1	141.802	-0.0979086	0.079014	-1.67247	0.0944317	0.999942
Owenia_fusiformis	OFUSG01574.2	44.1911	0.0558817	0.0381355	2.77087	0.00559062	0.325637
Owenia_fusiformis	OFUSG01575.1	21.2402	0.0126952	0.0420267	0.220112	0.825784	0.999942
Owenia_fusiformis	OFUSG01576.1	1159.34	-0.0825273	0.12313	-0.652589	0.514021	0.999942
Owenia_fusiformis	OFUSG01577.1	1179.52	-0.0526817	0.122898	-0.420054	0.674446	0.999942
Owenia_fusiformis	OFUSG01578.1	315.18	0.0518643	0.109898	0.409682	0.682039	0.999942
Owenia_fusiformis	OFUSG01579.1	817.581	0.01592	0.124214	0.119262	0.905068	0.999942
Owenia_fusiformis	OFUSG01580.1	276.759	-0.107305	0.108051	-1.00367	0.315537	0.999942
Owenia_fusiformis	OFUSG01581.1	3746.32	0.0680463	0.103641	0.643758	0.519732	0.999942
Owenia_fusiformis	OFUSG01582.1	861.372	0.159914	0.123907	1.27851	0.201068	0.999942
Owenia_fusiformis	OFUSG01583.1	386.309	0.0219902	0.115959	0.205486	0.837193	0.999942
Owenia_fusiformis	OFUSG01584.1	45.3853	0.0366362	0.0558585	0.810609	0.41759	0.999942
Owenia_fusiformis	OFUSG01585.1	1026.75	-0.0752511	0.1237	-0.602462	0.546867	0.999942
Owenia_fusiformis	OFUSG01586.1	14.7213	-0.000882899	0.025218	0.858364	0.390692	0.999942
Owenia_fusiformis	OFUSG01587.1	0	NA	NA	NA	NA	NA
Owenia_fusiformis	OFUSG01588.1	4.06566	0.0112782	0.0154671	1.31455	0.188661	NA
Owenia_fusiformis	OFUSG01589.1	2015.19	0.0615828	0.118649	0.517478	0.604823	0.999942
Owenia_fusiformis	OFUSG01590.1	0.733077	-0.00750411	0.0126578	-0.59427	0.552331	NA
Owenia_fusiformis	OFUSG01591.1	2.93072	-0.0082654	0.0132655	-0.671039	0.502196	NA
Owenia_fusiformis	OFUSG01592.1	2.58444	-0.00112949	0.0132368	-0.046996	0.962516	NA
Owenia_fusiformis	OFUSG01593.1	8.005	0.019697	0.0225397	1.38312	0.166629	NA
Owenia_fusiformis	OFUSG01594.1	26.0907	-0.0123524	0.045816	-0.2499	0.802665	0.999942
Owenia_fusiformis	OFUSG01595.1	247.426	0.0345871	0.105132	0.325369	0.744902	0.999942
Owenia_fusiformis	OFUSG01596.1	66.1884	-0.0294313	0.06711	-0.47197	0.636948	0.999942
Owenia_fusiformis	OFUSG01597.1	24.7185	-0.0196044	0.0407093	-0.521576	0.601966	0.999942
Owenia_fusiformis	OFUSG01598.1	2.9339	-0.00826566	0.0132658	-0.67092	0.502271	NA
Owenia_fusiformis	OFUSG01599.1	1.41062	0.00800185	0.0130375	0.575744	0.564788	NA
Owenia_fusiformis	OFUSG01600.1	19.228	0.0141634	0.0396097	0.329551	0.74174	0.999942
Owenia_fusiformis	OFUSG01601.1	81.2921	0.00937176	0.0182457	-0.660972	0.50863	0.999942
Owenia_fusiformis	OFUSG01601.2	446.883	0.0535416	0.0994646	0.336651	0.73638	0.999942
Owenia_fusiformis	OFUSG01602.1	45.2927	-0.000382241	0.0559434	0.0667835	0.946754	0.999942
Owenia_fusiformis	OFUSG01603.1	12.8909	0.00933865	0.0343208	0.264045	0.791745	0.999942
Owenia_fusiformis	OFUSG01604.1	8.62497	-0.00526968	0.0291045	-0.200149	0.841364	NA
Owenia_fusiformis	OFUSG01605.1	10.0948	0.0119692	0.0303824	0.276566	0.782113	NA
Owenia_fusiformis	OFUSG01606.1	35.6943	-0.0218992	0.0524165	-0.429018	0.66791	0.999942
Owenia_fusiformis	OFUSG01607.1	52.7899	-0.0101137	0.0616176	-0.178411	0.8584	0.999942
Owenia_fusiformis	OFUSG01608.1	1119.91	0.0195944	0.123181	0.161661	0.871573	0.999942
Owenia_fusiformis	OFUSG01609.1	21.414	0.0332871	0.0400185	0.867961	0.385416	0.999942
Owenia_fusiformis	OFUSG01609.2	0	NA	NA	NA	NA	NA
Owenia_fusiformis	OFUSG01610.1	10.436	-0.0218736	0.0251407	-1.4936	0.13528	NA
Owenia_fusiformis	OFUSG01611.1	3423.92	-0.185755	0.102855	-1.8068	0.0707938	0.999942
Owenia_fusiformis	OFUSG01612.1	273.523	0.137434	0.105615	1.34633	0.178198	0.999942
Owenia_fusiformis	OFUSG01613.1	6363.98	-0.146726	0.0876315	-1.67523	0.0938889	0.999942
Owenia_fusiformis	OFUSG01614.1	2695.91	-0.13527	0.114751	-1.18845	0.234658	0.999942
Owenia_fusiformis	OFUSG01615.1	60.627	0.054958	0.0605428	1.00176	0.31646	0.999942
Owenia_fusiformis	OFUSG01615.2	30.8245	-0.0180747	0.0337934	-1.66659	0.0955951	0.999942
Owenia_fusiformis	OFUSG01616.1	30.8039	-0.0242378	0.0492748	-0.487799	0.625692	0.999942
Owenia_fusiformis	OFUSG01616.2	21.5609	0.0298619	0.0424184	0.717991	0.472763	0.999942
Owenia_fusiformis	OFUSG01617.1	69.5981	-0.0515752	0.0688449	-0.755452	0.449978	0.999942
Owenia_fusiformis	OFUSG01618.1	2704.37	0.0636874	0.111814	0.559203	0.576023	0.999942
Owenia_fusiformis	OFUSG01619.1	1227.71	0.0762322	0.122664	0.617832	0.536686	0.999942
Owenia_fusiformis	OFUSG01620.1	6.31748	0.00251188	0.0189554	0.065784	0.94755	NA
Owenia_fusiformis	OFUSG01620.2	15.1051	0.0370814	0.0292642	2.12935	0.0332257	0.822648
Owenia_fusiformis	OFUSG01621.1	6.2197	-0.000379288	0.0200763	-0.633392	0.526478	NA
Owenia_fusiformis	OFUSG01621.2	2.51956	0.00823392	0.0132287	0.650655	0.515269	NA
Owenia_fusiformis	OFUSG01622.1	2292.82	-0.0515311	0.112164	-0.456745	0.647855	0.999942
Owenia_fusiformis	OFUSG01623.1	1.16798	0.00789573	0.0129498	0.543622	0.586702	NA
Owenia_fusiformis	OFUSG01624.1	0	NA	NA	NA	NA	NA
Owenia_fusiformis	OFUSG01625.1	2.80631	0.00826771	0.0132562	0.693028	0.488292	NA
Owenia_fusiformis	OFUSG01626.1	9.4623	0.0118153	0.02402	1.16931	0.24228	NA
Owenia_fusiformis	OFUSG01627.1	615.296	-0.150972	0.122689	-1.22081	0.222158	0.999942
Owenia_fusiformis	OFUSG01628.1	1.23641	0.00166567	0.0129773	0.274817	0.783457	NA
Owenia_fusiformis	OFUSG01629.1	8.95937	0.0142404	0.0294134	0.580704	0.56144	NA
Owenia_fusiformis	OFUSG01630.1	5.50441	-0.0131482	0.0233693	-0.712916	0.475898	NA
Owenia_fusiformis	OFUSG01631.1	2285.75	-0.0364594	0.114809	-0.307181	0.758706	0.999942
Owenia_fusiformis	OFUSG01632.1	6522.72	-0.171186	0.0864491	-1.98027	0.0476729	0.940985
Owenia_fusiformis	OFUSG01633.1	1406.45	0.112031	0.121421	0.922689	0.356169	0.999942
Owenia_fusiformis	OFUSG01634.1	2167.44	-0.048317	0.112824	-0.427421	0.669073	0.999942
Owenia_fusiformis	OFUSG01635.1	373.195	-0.0739204	0.110973	-0.513063	0.607907	0.999942
Owenia_fusiformis	OFUSG01635.2	26015.9	-0.0380031	0.0625679	-0.607639	0.543427	0.999942
Owenia_fusiformis	OFUSG01636.1	1099.47	-0.180347	0.123802	-1.46736	0.142279	0.999942
Owenia_fusiformis	OFUSG01637.1	3468.81	0.0906285	0.102254	0.88817	0.374449	0.999942
Owenia_fusiformis	OFUSG01638.1	29.9808	-0.00652791	0.0478774	-0.0914466	0.927138	0.999942
Owenia_fusiformis	OFUSG01639.1	0.733566	-0.00750314	0.0126575	-0.435172	0.663438	NA
Owenia_fusiformis	OFUSG01640.1	203.853	-0.0197119	0.098909	-0.232076	0.816479	0.999942
Owenia_fusiformis	OFUSG01641.1	1684.68	0.0752622	0.117875	0.6395	0.522498	0.999942
Owenia_fusiformis	OFUSG01642.1	118.842	-0.107737	0.0839262	-1.3035	0.192403	0.999942
Owenia_fusiformis	OFUSG01643.1	1743.59	-0.104419	0.118109	-0.874721	0.381726	0.999942
Owenia_fusiformis	OFUSG01644.1	24.6069	0.0238917	0.0448754	0.585714	0.558068	0.999942
Owenia_fusiformis	OFUSG01645.1	119.212	-0.0399993	0.0836114	-0.448683	0.653661	0.999942
Owenia_fusiformis	OFUSG01646.1	84.2617	0.0704266	0.0739033	0.963317	0.335388	0.999942
Owenia_fusiformis	OFUSG01647.1	901.062	-0.149764	0.124206	-1.22306	0.221305	0.999942
Owenia_fusiformis	OFUSG01648.1	51.1578	0.0298115	0.060873	0.495421	0.620303	0.999942
Owenia_fusiformis	OFUSG01649.1	41.5365	-0.0401662	0.0456968	-1.14968	0.250275	0.999942
Owenia_fusiformis	OFUSG01650.1	796.761	0.0244775	0.124121	0.198629	0.842553	0.999942
Owenia_fusiformis	OFUSG01651.1	73.7758	-0.00146833	0.0667858	-0.0278225	0.977804	0.999942
Owenia_fusiformis	OFUSG01652.1	2431.54	-0.0711297	0.110467	-0.641885	0.520948	0.999942
Owenia_fusiformis	OFUSG01653.1	1.70962	-0.00806956	0.0131123	-0.581233	0.561084	NA
Owenia_fusiformis	OFUSG01654.1	4242.62	-0.312027	0.0974354	-3.20295	0.00136028	0.131369
Owenia_fusiformis	OFUSG01655.1	4.93293	-0.0150094	0.0233354	-0.7245	0.468759	NA
Owenia_fusiformis	OFUSG01655.2	4.93293	-0.0150094	0.0233354	-0.7245	0.468759	NA
Owenia_fusiformis	OFUSG01656.1	12.5525	-0.00930856	0.0341116	-0.290109	0.771733	0.999942
Owenia_fusiformis	OFUSG01657.1	4.88411	0.00474645	0.0183811	0.740255	0.459146	NA
Owenia_fusiformis	OFUSG01658.1	53.41	-0.0238163	0.0617944	-0.409855	0.681912	0.999942
Owenia_fusiformis	OFUSG01659.1	273.282	0.0398321	0.10444	0.392128	0.694964	0.999942
Owenia_fusiformis	OFUSG01660.1	0	NA	NA	NA	NA	NA
Owenia_fusiformis	OFUSG01661.1	4.63916	-0.0124973	0.0162883	-1.28014	0.200496	NA
Owenia_fusiformis	OFUSG01662.1	3.67009	0.00137515	0.020336	0.0675971	0.946106	NA
Owenia_fusiformis	OFUSG01663.1	76.0428	-0.0222028	0.0712752	-0.311784	0.755205	0.999942
Owenia_fusiformis	OFUSG01664.1	1.11981	0.00785995	0.0129201	0.512404	0.608369	NA
Owenia_fusiformis	OFUSG01664.2	0.73361	-0.00750352	0.0126575	-0.428763	0.668095	NA
Owenia_fusiformis	OFUSG01665.1	3629.13	0.0509802	0.100855	0.505564	0.613163	0.999942
Owenia_fusiformis	OFUSG01666.1	634.335	-0.0851935	0.123129	-0.699815	0.484043	0.999942
Owenia_fusiformis	OFUSG01667.1	6.31481	-0.00967621	0.0255082	-0.445779	0.655757	NA
Owenia_fusiformis	OFUSG01668.1	1455.42	-0.0311992	0.122428	-0.234667	0.814467	0.999942
Owenia_fusiformis	OFUSG01669.1	1407.63	-0.030676	0.1209	-0.245047	0.80642	0.999942
Owenia_fusiformis	OFUSG01670.1	1221.37	0.0241693	0.122969	0.16655	0.867724	0.999942
Owenia_fusiformis	OFUSG01671.1	4.34021	-0.00572342	0.0186554	-0.649738	0.515862	NA
Owenia_fusiformis	OFUSG01672.1	3.82125	0.00246407	0.0150205	0.108669	0.913465	NA
Owenia_fusiformis	OFUSG01673.1	2.42383	-0.00634398	0.0148769	-0.61941	0.535646	NA
Owenia_fusiformis	OFUSG01674.1	25.6475	0.00831472	0.0447474	0.223796	0.822916	0.999942
Owenia_fusiformis	OFUSG01675.1	6.83253	0.00330423	0.0222406	-0.457712	0.647159	NA
Owenia_fusiformis	OFUSG01676.1	1.04558	0.000499815	0.0128869	0.0160563	0.987189	NA
Owenia_fusiformis	OFUSG01677.1	214.143	0.0379026	0.100954	0.354572	0.72291	0.999942
Owenia_fusiformis	OFUSG01678.1	10.361	-0.0091979	0.0230954	-0.963874	0.335109	NA
Owenia_fusiformis	OFUSG01679.1	5.86131	-0.0169177	0.0247643	-0.808415	0.418852	NA
Owenia_fusiformis	OFUSG01680.1	306.665	0.0130433	0.105282	0.0630863	0.949698	0.999942
Owenia_fusiformis	OFUSG01681.1	3.12306	0.0108753	0.0165275	0.984207	0.325014	NA
Owenia_fusiformis	OFUSG01682.1	1010.96	0.0457885	0.123693	0.369507	0.71175	0.999942
Owenia_fusiformis	OFUSG01683.1	24.5476	-0.0111025	0.0449115	-0.273228	0.784678	0.999942
Owenia_fusiformis	OFUSG01684.1	4.73502	0.00838481	0.0133497	0.784919	0.432501	NA
Owenia_fusiformis	OFUSG01685.1	4.21881	-0.00230766	0.0176496	0.456044	0.648359	NA
Owenia_fusiformis	OFUSG01686.1	0	NA	NA	NA	NA	NA
Owenia_fusiformis	OFUSG01687.1	9.45995	0.0102993	0.0238785	1.11212	0.266087	NA
Owenia_fusiformis	OFUSG01688.1	130.987	-0.0815521	0.087022	-0.928168	0.35332	0.999942
Owenia_fusiformis	OFUSG01689.1	46.4767	0.0106368	0.0576025	0.0965306	0.923099	0.999942
Owenia_fusiformis	OFUSG01690.1	1265.11	-0.0638581	0.122074	-0.514445	0.606941	0.999942
Owenia_fusiformis	OFUSG01691.1	177.36	0.0127557	0.0946149	0.124298	0.901079	0.999942
[truncated: 29,980 more rows]

## Sheet: Fig 2i
Figure 2i. Raw data for control vs rBMP volcano plots in Owenia
Species	Gene_ID	basal_mean	log2FoldChange	lfcSE	stat	pvalue	padj
Owenia_fusiformis	OFUSG00001.1	9.75476	0.0446068	0.350405	0.0609368	0.95141	1
Owenia_fusiformis	OFUSG00001.2	2.19404	0	0.142872	0	1	NA
Owenia_fusiformis	OFUSG00001.3	2.70664	-0.0274573	0.143388	-0.508941	0.610794	NA
Owenia_fusiformis	OFUSG00001.4	1.75338	0	0.142502	0	1	NA
Owenia_fusiformis	OFUSG00001.5	2.86965	0	0.143562	0	1	NA
Owenia_fusiformis	OFUSG00002.1	4.98049	-0.0752287	0.422145	-0.194978	0.845411	NA
Owenia_fusiformis	OFUSG00003.1	194.968	-0.0318805	0.262486	-0.118462	0.905702	1
Owenia_fusiformis	OFUSG00003.2	232.47	-0.268002	0.315915	-0.867947	0.385423	1
Owenia_fusiformis	OFUSG00004.1	8.08754	0.0161944	0.417757	0.0506773	0.959583	1
Owenia_fusiformis	OFUSG00005.1	20.2167	0.129221	0.4485	0.252341	0.800778	1
Owenia_fusiformis	OFUSG00006.1	9841.59	0.0824902	0.0982274	0.839833	0.401002	1
Owenia_fusiformis	OFUSG00007.1	379.145	0.0355965	0.19593	0.183989	0.854022	1
Owenia_fusiformis	OFUSG00008.1	408.846	0.097691	0.307528	0.318216	0.750321	1
Owenia_fusiformis	OFUSG00009.1	179.411	0.0347562	0.270982	0.133147	0.894077	1
Owenia_fusiformis	OFUSG00010.1	15.7864	0.139188	0.435885	0.547011	0.584371	1
Owenia_fusiformis	OFUSG00011.1	5.02065	-0.0708638	0.35046	-0.29688	0.766558	NA
Owenia_fusiformis	OFUSG00012.1	790.146	0.215008	0.184397	1.16645	0.243432	1
Owenia_fusiformis	OFUSG00013.1	1089.81	0.16228	0.125285	1.2945	0.195493	1
Owenia_fusiformis	OFUSG00014.1	130.295	0.170087	0.254624	0.654927	0.512515	1
Owenia_fusiformis	OFUSG00015.1	5.31364	-0.144523	0.237605	-1.00075	0.316948	NA
Owenia_fusiformis	OFUSG00015.2	3.70577	0.089287	0.205123	0.77569	0.437932	NA
Owenia_fusiformis	OFUSG00016.1	153.74	-0.26268	0.297629	-0.899965	0.368139	1
Owenia_fusiformis	OFUSG00017.1	3.86586	0.666892	0.3404	1.57933	0.11426	NA
Owenia_fusiformis	OFUSG00018.1	81.1393	-0.818709	0.415756	-1.90826	0.056358	1
Owenia_fusiformis	OFUSG00019.1	1309.11	0.0817232	0.193312	0.422931	0.672346	1
Owenia_fusiformis	OFUSG00020.1	269.518	-0.207513	0.244779	-0.836627	0.402802	1
Owenia_fusiformis	OFUSG00021.1	815.844	-0.0776537	0.161055	-0.485908	0.627032	1
Owenia_fusiformis	OFUSG00022.1	94.4103	-0.187776	0.306242	-0.634674	0.525641	1
Owenia_fusiformis	OFUSG00023.1	37.1374	0.123319	0.440631	0.296497	0.76685	1
Owenia_fusiformis	OFUSG00024.1	122.977	-0.167604	0.289273	-0.576901	0.564006	1
Owenia_fusiformis	OFUSG00025.1	7305.97	-0.0456449	0.0978996	-0.466076	0.641161	1
Owenia_fusiformis	OFUSG00026.1	1430.44	0.0766569	0.147557	0.519123	0.603675	1
Owenia_fusiformis	OFUSG00027.1	1195.85	-0.0492349	0.12942	-0.381636	0.702731	1
Owenia_fusiformis	OFUSG00027.2	228.928	-0.0460823	0.336608	-0.170346	0.864738	1
Owenia_fusiformis	OFUSG00028.1	5.42905	0.17726	0.431029	0.434332	0.664047	NA
Owenia_fusiformis	OFUSG00029.1	19.1989	-0.223307	0.448318	-0.466295	0.641004	1
Owenia_fusiformis	OFUSG00030.1	109.632	-0.0472549	0.304596	-0.157379	0.874946	1
Owenia_fusiformis	OFUSG00031.1	792.208	-0.0616512	0.180852	-0.342787	0.731759	1
Owenia_fusiformis	OFUSG00032.1	0.52169	0.0570923	0.137725	0.38529	0.700023	NA
Owenia_fusiformis	OFUSG00033.1	714.449	-0.230054	0.316198	-0.712089	0.476409	1
Owenia_fusiformis	OFUSG00033.2	123.831	0.223387	0.333843	0.767304	0.442901	1
Owenia_fusiformis	OFUSG00034.1	7692.77	-0.064156	0.122739	-0.52321	0.600828	1
Owenia_fusiformis	OFUSG00035.1	1232.12	0.118849	0.129793	0.91513	0.360123	1
Owenia_fusiformis	OFUSG00036.1	350.937	-0.0922	0.179428	-0.511668	0.608884	1
Owenia_fusiformis	OFUSG00036.2	12.4184	-0.289137	0.408419	-0.674254	0.50015	1
Owenia_fusiformis	OFUSG00037.1	20.1197	0.0960477	0.439435	0.208447	0.83488	1
Owenia_fusiformis	OFUSG00038.1	245.043	0.208629	0.220693	0.946581	0.343852	1
Owenia_fusiformis	OFUSG00039.1	22.8102	-0.1309	0.153861	-0.338992	0.734616	1
Owenia_fusiformis	OFUSG00039.2	507.006	0.0702124	0.214674	0.327219	0.743503	1
Owenia_fusiformis	OFUSG00040.1	710.503	0.111834	0.202086	0.548837	0.583117	1
Owenia_fusiformis	OFUSG00041.1	0.330138	0.109639	0.136267	0.546441	0.584763	NA
Owenia_fusiformis	OFUSG00042.1	12.6631	-0.141504	0.442453	-0.343932	0.730898	1
Owenia_fusiformis	OFUSG00043.1	1.68454	0.030294	0.170929	0.425336	0.670592	NA
Owenia_fusiformis	OFUSG00043.2	0.973976	0	0.140604	0	1	NA
Owenia_fusiformis	OFUSG00043.3	1.74895	0.0889274	0.178311	0.898722	0.368801	NA
Owenia_fusiformis	OFUSG00043.4	13.1073	-0.278721	0.448213	-0.638655	0.523048	1
Owenia_fusiformis	OFUSG00044.1	9.9504	-0.0405522	0.444199	-0.0817273	0.934864	1
Owenia_fusiformis	OFUSG00045.1	1379.06	0.141144	0.223572	0.635046	0.525399	1
Owenia_fusiformis	OFUSG00046.1	4342.7	0.110158	0.127862	0.861441	0.388995	1
Owenia_fusiformis	OFUSG00047.1	11.4054	-0.0593138	0.435396	-0.128351	0.897871	1
Owenia_fusiformis	OFUSG00048.1	14.5808	0.168402	0.425645	0.371455	0.710299	1
Owenia_fusiformis	OFUSG00049.1	1233.64	0.204262	0.206269	0.99237	0.321017	1
Owenia_fusiformis	OFUSG00050.1	90.405	0.343974	0.442319	1.22092	0.222116	1
Owenia_fusiformis	OFUSG00050.2	745.34	0.085188	0.147287	0.576348	0.56438	1
Owenia_fusiformis	OFUSG00051.1	151.002	-0.165502	0.284202	-0.574098	0.565901	1
Owenia_fusiformis	OFUSG00052.1	3.92698	0.104632	0.348494	-0.167079	0.867308	NA
Owenia_fusiformis	OFUSG00053.1	295.845	-0.0352219	0.283473	-0.124511	0.900911	1
Owenia_fusiformis	OFUSG00054.1	985.062	-0.1206	0.198842	-0.605391	0.544919	1
Owenia_fusiformis	OFUSG00055.1	292.048	0.0176095	0.228651	0.0775505	0.938186	1
Owenia_fusiformis	OFUSG00056.1	2716.55	-0.010689	0.176216	-0.0631276	0.949665	1
Owenia_fusiformis	OFUSG00057.1	8.10688	-0.357834	0.391454	-0.763069	0.445422	1
Owenia_fusiformis	OFUSG00057.2	0.575801	-0.0669574	0.13832	-0.418972	0.675236	NA
Owenia_fusiformis	OFUSG00058.1	1.77225	0.0190317	0.242422	-0.316537	0.751595	NA
Owenia_fusiformis	OFUSG00059.1	11.085	0.0597143	0.377337	0.159774	0.873059	1
Owenia_fusiformis	OFUSG00060.1	322.878	0.0146412	0.277076	0.0522354	0.958341	1
Owenia_fusiformis	OFUSG00061.1	4599.6	0.154712	0.160652	0.963292	0.335401	1
Owenia_fusiformis	OFUSG00062.1	156.771	0.00903577	0.308407	0.0284796	0.97728	1
Owenia_fusiformis	OFUSG00063.1	755.984	-0.184662	0.197553	-0.926558	0.354156	1
Owenia_fusiformis	OFUSG00064.1	6.73324	-0.237929	0.290328	-0.897303	0.369558	NA
Owenia_fusiformis	OFUSG00064.2	125.65	0.177761	0.294303	0.607742	0.543359	1
Owenia_fusiformis	OFUSG00064.3	0.0875117	0	0.136267	0	1	NA
Owenia_fusiformis	OFUSG00064.4	180.168	-0.321209	0.31181	-1.07454	0.282582	1
Owenia_fusiformis	OFUSG00065.1	113.717	-0.062472	0.379229	-0.188254	0.850678	1
Owenia_fusiformis	OFUSG00066.1	10.2796	-0.06259	0.448395	-0.157941	0.874503	1
Owenia_fusiformis	OFUSG00067.1	686.3	-0.101274	0.12855	-0.786971	0.431299	1
Owenia_fusiformis	OFUSG00068.1	19422.5	-0.00130751	0.0924209	-0.0153508	0.987752	1
Owenia_fusiformis	OFUSG00069.1	299.728	-0.013064	0.198777	-0.056609	0.954857	1
Owenia_fusiformis	OFUSG00069.2	15.8681	0.264375	0.39615	2.48393	0.012994	0.59486
Owenia_fusiformis	OFUSG00070.1	41.673	-0.752857	0.441201	-1.7519	0.0797908	1
Owenia_fusiformis	OFUSG00071.1	120.353	-0.0406524	0.328498	-0.114806	0.908599	1
Owenia_fusiformis	OFUSG00072.1	1.57569	-0.0157495	0.174417	-0.229348	0.818598	NA
Owenia_fusiformis	OFUSG00073.1	0.245165	0	0.136267	0	1	NA
Owenia_fusiformis	OFUSG00074.1	6.04019	-0.213096	0.354172	-1.65336	0.0982567	NA
Owenia_fusiformis	OFUSG00075.1	15.5055	0.449085	0.447788	0.999339	0.317631	1
Owenia_fusiformis	OFUSG00076.1	85.7673	-0.193237	0.30852	-0.625477	0.531658	1
Owenia_fusiformis	OFUSG00077.1	491.272	-0.0451734	0.227237	-0.201721	0.840135	1
Owenia_fusiformis	OFUSG00078.1	16.329	-0.216244	0.44312	-0.480746	0.630697	1
Owenia_fusiformis	OFUSG00079.1	1167.98	0.0301184	0.138955	0.215532	0.829353	1
Owenia_fusiformis	OFUSG00080.1	2.64918	-0.283838	0.278709	-1.1415	0.25366	NA
Owenia_fusiformis	OFUSG00081.1	84.4646	-0.42712	0.44871	-0.848707	0.396044	1
Owenia_fusiformis	OFUSG00081.2	93.4391	0.079139	0.429527	0.230969	0.817339	1
Owenia_fusiformis	OFUSG00082.1	15.1671	-0.15594	0.448566	-0.371852	0.710003	1
Owenia_fusiformis	OFUSG00083.1	10.337	0.366576	0.44574	0.836499	0.402874	1
Owenia_fusiformis	OFUSG00084.1	6494.18	-0.00718629	0.132505	-0.0534024	0.957411	1
Owenia_fusiformis	OFUSG00085.1	477.049	-0.0532509	0.186765	-0.283726	0.77662	1
Owenia_fusiformis	OFUSG00086.1	7.0344	0.0125756	0.435208	0.0209352	0.983297	NA
Owenia_fusiformis	OFUSG00087.1	16.5999	-0.301842	0.447644	-0.546426	0.584773	1
Owenia_fusiformis	OFUSG00088.1	21.8963	-0.130805	0.442519	-0.264281	0.791564	1
Owenia_fusiformis	OFUSG00089.1	3.27881	0.182324	0.37617	0.437863	0.661485	NA
Owenia_fusiformis	OFUSG00090.1	166.606	-0.237488	0.353537	-0.64845	0.516694	1
Owenia_fusiformis	OFUSG00090.2	212.63	-0.076032	0.324879	-0.202595	0.839451	1
Owenia_fusiformis	OFUSG00091.1	7.64502	-0.489545	0.447415	-0.87972	0.379011	1
Owenia_fusiformis	OFUSG00092.1	86.4789	0.233721	0.409733	0.535224	0.592495	1
Owenia_fusiformis	OFUSG00092.2	141.502	-0.202742	0.324448	-0.612801	0.540008	1
Owenia_fusiformis	OFUSG00093.1	12.5957	-0.214949	0.431097	-0.48006	0.631184	1
Owenia_fusiformis	OFUSG00094.1	3.17295	0.0590029	0.369048	0.17175	0.863634	NA
Owenia_fusiformis	OFUSG00095.1	61.9982	-0.118091	0.44015	-0.308956	0.757355	1
Owenia_fusiformis	OFUSG00096.1	140.17	0.0569747	0.416691	0.0977637	0.92212	1
Owenia_fusiformis	OFUSG00096.2	1.30501	-0.261365	0.141708	-0.998767	0.317908	NA
Owenia_fusiformis	OFUSG00096.3	162.751	0.0382946	0.249568	0.153037	0.878369	1
Owenia_fusiformis	OFUSG00097.1	7.1723	0.123231	0.438193	0.288537	0.772936	1
Owenia_fusiformis	OFUSG00098.1	1.14259	-0.0336919	0.234569	-0.198989	0.842271	NA
Owenia_fusiformis	OFUSG00099.1	0.232027	-0.0277929	0.136267	-0.157194	0.875092	NA
Owenia_fusiformis	OFUSG00100.1	0.888411	0.0838411	0.172977	0.818368	0.413147	NA
Owenia_fusiformis	OFUSG00101.1	25.5755	0.350791	0.445328	0.688921	0.490873	1
Owenia_fusiformis	OFUSG00102.1	43.3815	-0.347151	0.448602	-0.992559	0.320925	1
Owenia_fusiformis	OFUSG00103.1	2.22363	-0.0984798	0.287216	-0.531448	0.595108	NA
Owenia_fusiformis	OFUSG00104.1	10567	-0.021439	0.15107	-0.142226	0.886901	1
Owenia_fusiformis	OFUSG00105.1	55.7798	-0.0110838	0.407343	-0.0209283	0.983303	1
Owenia_fusiformis	OFUSG00106.1	20.4645	-0.388538	0.445934	-0.819632	0.412426	1
Owenia_fusiformis	OFUSG00107.1	604.272	-0.0669343	0.22075	-0.293563	0.769092	1
Owenia_fusiformis	OFUSG00108.1	1752.01	0.00068123	0.196513	-5.59692e-06	0.999996	1
Owenia_fusiformis	OFUSG00109.1	37.0415	-0.0307233	0.444471	0.034231	0.972693	1
Owenia_fusiformis	OFUSG00110.1	1406.45	0.0370963	0.159673	0.230448	0.817743	1
Owenia_fusiformis	OFUSG00111.1	75.9011	0.158394	0.335146	0.467115	0.640418	1
Owenia_fusiformis	OFUSG00112.1	10.1394	0.778168	0.448532	1.61372	0.106588	1
Owenia_fusiformis	OFUSG00113.1	5.91609	0.176912	0.412851	0.519812	0.603195	NA
Owenia_fusiformis	OFUSG00113.2	0.11812	0	0.136267	0	1	NA
Owenia_fusiformis	OFUSG00114.1	18.1751	-0.119572	0.429339	-0.447462	0.654542	1
Owenia_fusiformis	OFUSG00115.1	62.6529	0.112869	0.422302	0.258206	0.796248	1
Owenia_fusiformis	OFUSG00116.1	3135.52	-0.124546	0.155246	-0.803508	0.421681	1
Owenia_fusiformis	OFUSG00117.1	40.117	0.145784	0.417748	0.356135	0.721739	1
Owenia_fusiformis	OFUSG00118.1	44.4539	-0.00278539	0.360297	-0.00428701	0.996579	1
Owenia_fusiformis	OFUSG00119.1	69.5664	0.176573	0.373032	0.498832	0.617898	1
Owenia_fusiformis	OFUSG00120.1	35.7339	0.256169	0.448343	0.657452	0.51089	1
Owenia_fusiformis	OFUSG00121.1	7.96041	0.163279	0.417942	0.571306	0.567792	1
Owenia_fusiformis	OFUSG00120.2	17.3715	-0.473672	0.44843	-0.928854	0.352965	1
Owenia_fusiformis	OFUSG00122.1	0.424154	0.124772	0.13703	0.515209	0.606407	NA
Owenia_fusiformis	OFUSG00123.1	23.3396	-0.29523	0.444518	-0.608757	0.542686	1
Owenia_fusiformis	OFUSG00124.1	8.49565	-0.116959	0.397515	-0.219204	0.826491	1
Owenia_fusiformis	OFUSG00125.1	0.857699	0	0.139986	0	1	NA
Owenia_fusiformis	OFUSG00122.2	2.2547	0.00241757	0.178112	-0.114006	0.909233	NA
Owenia_fusiformis	OFUSG00126.1	0.648356	-0.0232096	0.138822	-0.179312	0.857693	NA
Owenia_fusiformis	OFUSG00127.1	2718.96	-0.0448313	0.113573	-0.395474	0.692493	1
Owenia_fusiformis	OFUSG00127.2	0	NA	NA	NA	NA	NA
Owenia_fusiformis	OFUSG00128.1	4.11196	0	0.203395	0	1	NA
Owenia_fusiformis	OFUSG00128.2	269.429	-0.274025	0.240554	-1.14088	0.253921	1
Owenia_fusiformis	OFUSG00129.1	1673.28	-0.0104547	0.0888401	-0.117025	0.90684	1
Owenia_fusiformis	OFUSG00130.1	57.9573	-0.381313	0.441965	-0.867166	0.385851	1
Owenia_fusiformis	OFUSG00131.1	30.2967	-0.248279	0.443505	-0.729654	0.465602	1
Owenia_fusiformis	OFUSG00132.1	224.657	0.0456892	0.269754	0.177816	0.858868	1
Owenia_fusiformis	OFUSG00133.1	6.2561	-0.0206056	0.344996	-0.0915804	0.927031	NA
Owenia_fusiformis	OFUSG00134.1	2438.02	0.0270142	0.410129	0.0639887	0.948979	1
Owenia_fusiformis	OFUSG00135.1	76.4767	-0.126	0.385187	-0.341433	0.732778	1
Owenia_fusiformis	OFUSG00136.1	19.689	0.0879757	0.391238	0.183142	0.854687	1
Owenia_fusiformis	OFUSG00136.2	7.34811	-0.0550674	0.180067	-1.19082	0.233724	1
Owenia_fusiformis	OFUSG00137.1	4.84465	0.177454	0.412401	0.536574	0.591562	NA
Owenia_fusiformis	OFUSG00138.1	45.6432	-0.0939787	0.364754	-0.260413	0.794545	1
Owenia_fusiformis	OFUSG00139.1	67.2614	0.0220595	0.328182	0.0671176	0.946488	1
Owenia_fusiformis	OFUSG00140.1	16.3059	0.0155381	0.427715	0.0408683	0.967401	1
Owenia_fusiformis	OFUSG00141.1	68.0559	-0.0754634	0.410846	-0.206701	0.836243	1
Owenia_fusiformis	OFUSG00142.1	437.413	-0.078823	0.154746	-0.508369	0.611194	1
Owenia_fusiformis	OFUSG00143.1	18.2513	0.1068	0.447778	0.276865	0.781884	1
Owenia_fusiformis	OFUSG00144.1	13.3553	-0.070701	0.448454	-0.190501	0.848917	1
Owenia_fusiformis	OFUSG00145.1	171.165	-0.420664	0.346814	-1.22554	0.22037	1
Owenia_fusiformis	OFUSG00146.1	31.3284	-0.365305	0.415208	-0.870036	0.384281	1
Owenia_fusiformis	OFUSG00147.1	37.1063	0.357072	0.407305	0.825258	0.409225	1
Owenia_fusiformis	OFUSG00148.1	48.8241	-0.692726	0.398108	-1.72655	0.0842493	1
Owenia_fusiformis	OFUSG00149.1	5.12188	0.121118	0.415128	0.309047	0.757286	NA
Owenia_fusiformis	OFUSG00150.1	14.5387	-0.724551	0.448422	-1.50554	0.132186	1
Owenia_fusiformis	OFUSG00151.1	330.186	-0.374632	0.248449	-1.49812	0.134101	1
Owenia_fusiformis	OFUSG00152.1	7.96375	-0.271815	0.433702	-0.852716	0.393817	1
Owenia_fusiformis	OFUSG00153.1	4.37304	0.0291162	0.390856	0.00821822	0.993443	NA
Owenia_fusiformis	OFUSG00154.1	596.756	0.0295488	0.178112	0.162792	0.870682	1
Owenia_fusiformis	OFUSG00155.1	53.3739	-0.0542658	0.447878	-0.0141245	0.988731	1
Owenia_fusiformis	OFUSG00156.1	4.41675	-0.117732	0.372086	-0.364691	0.715342	NA
Owenia_fusiformis	OFUSG00157.1	258.027	-0.181773	0.26283	-0.69054	0.489855	1
Owenia_fusiformis	OFUSG00158.1	109.231	-0.0917463	0.355426	-0.24554	0.806038	1
Owenia_fusiformis	OFUSG00158.2	104.024	-0.00313966	0.416027	-0.00567333	0.995473	1
Owenia_fusiformis	OFUSG00159.1	918.108	0.258575	0.17636	1.46574	0.142718	1
Owenia_fusiformis	OFUSG00160.1	2156.26	0.0550438	0.119148	0.462362	0.643822	1
Owenia_fusiformis	OFUSG00161.1	59.4121	-0.0323633	0.368976	-0.0462427	0.963117	1
Owenia_fusiformis	OFUSG00162.1	5.12042	0.403088	0.426821	1.07249	0.2835	NA
Owenia_fusiformis	OFUSG00163.1	8685.04	-0.0599268	0.181917	-0.328819	0.742293	1
Owenia_fusiformis	OFUSG00164.1	477.174	-0.756454	0.308637	-2.41853	0.0155832	0.660295
Owenia_fusiformis	OFUSG00165.1	5.85308	-0.516124	0.405155	-1.24574	0.212861	NA
Owenia_fusiformis	OFUSG00166.1	1262.67	0.309914	0.236654	1.31078	0.189931	1
Owenia_fusiformis	OFUSG00166.2	751.475	-0.102849	0.360628	-0.276993	0.781785	1
Owenia_fusiformis	OFUSG00167.1	13.7031	0.277297	0.442926	0.888619	0.374208	1
Owenia_fusiformis	OFUSG00168.1	4.44636	-0.27461	0.373708	-0.978088	0.328031	NA
Owenia_fusiformis	OFUSG00169.1	11.5987	-0.238773	0.448488	-0.612771	0.540028	1
Owenia_fusiformis	OFUSG00170.1	118.304	0.959482	0.380775	2.45411	0.0141235	0.628423
Owenia_fusiformis	OFUSG00171.1	143.869	-0.0186538	0.294223	-0.0599007	0.952235	1
Owenia_fusiformis	OFUSG00172.1	42.2215	0.115737	0.44859	0.344381	0.73056	1
Owenia_fusiformis	OFUSG00173.1	4000.96	0.0760751	0.120036	0.634317	0.525874	1
Owenia_fusiformis	OFUSG00174.1	328.998	-0.0540595	0.254554	-0.212064	0.832057	1
Owenia_fusiformis	OFUSG00175.1	3849.7	0.0690785	0.164612	0.420265	0.674292	1
Owenia_fusiformis	OFUSG00176.1	19.4479	-0.105009	0.448413	-0.353361	0.723818	1
Owenia_fusiformis	OFUSG00177.1	899.023	0.00410423	0.15524	0.0227781	0.981827	1
Owenia_fusiformis	OFUSG00178.1	79.1053	-0.307859	0.401404	-0.776113	0.437683	1
Owenia_fusiformis	OFUSG00179.1	263.886	0.165462	0.208635	0.781834	0.434312	1
Owenia_fusiformis	OFUSG00180.1	9.35729	0.0220293	0.371955	0.134684	0.892862	1
Owenia_fusiformis	OFUSG00181.1	47.0592	-0.107989	0.409189	-0.342347	0.73209	1
Owenia_fusiformis	OFUSG00182.1	466.347	-0.0240767	0.204323	-0.123109	0.902021	1
Owenia_fusiformis	OFUSG00183.1	12.7139	0.306065	0.446755	0.852501	0.393936	1
Owenia_fusiformis	OFUSG00184.1	23.869	-0.475265	0.448171	-1.09433	0.273812	1
Owenia_fusiformis	OFUSG00185.1	4.4582	0.24357	0.198633	0.503088	0.614903	NA
Owenia_fusiformis	OFUSG00185.2	1389.56	-0.0599117	0.170216	-0.352359	0.724569	1
Owenia_fusiformis	OFUSG00186.1	287.854	-0.184542	0.233627	-0.796767	0.425586	1
Owenia_fusiformis	OFUSG00187.1	17.7612	0.21688	0.448365	0.520581	0.602659	1
Owenia_fusiformis	OFUSG00188.1	597.01	0.0696741	0.159288	0.439404	0.660369	1
Owenia_fusiformis	OFUSG00189.1	1443.3	0.0370198	0.227709	0.16899	0.865804	1
Owenia_fusiformis	OFUSG00190.1	1796.31	0.122785	0.143651	0.852328	0.394032	1
Owenia_fusiformis	OFUSG00191.1	37.5634	0.578151	0.436594	1.34739	0.177854	1
Owenia_fusiformis	OFUSG00192.1	1042.03	-0.102336	0.198065	-0.516852	0.605259	1
Owenia_fusiformis	OFUSG00193.1	6.23431	-0.268261	0.355057	-0.836242	0.403019	NA
Owenia_fusiformis	OFUSG00194.1	13.3301	-0.141215	0.448222	-0.397266	0.691172	1
Owenia_fusiformis	OFUSG00195.1	3.58409	0.0019729	0.321312	0.0346304	0.972374	NA
Owenia_fusiformis	OFUSG00196.1	7.52076	0.430657	0.415224	1.2219	0.221744	1
Owenia_fusiformis	OFUSG00197.1	2760.49	-0.0578267	0.0955929	-0.605259	0.545007	1
Owenia_fusiformis	OFUSG00197.2	29205.5	-0.0281103	0.0707359	-0.397386	0.691083	1
Owenia_fusiformis	OFUSG00198.1	508.525	-0.0937135	0.184828	-0.50236	0.615414	1
Owenia_fusiformis	OFUSG00199.1	771.485	-0.0636985	0.191216	-0.332874	0.73923	1
Owenia_fusiformis	OFUSG00200.1	42.497	-0.0467247	0.448	-0.0811965	0.935286	1
Owenia_fusiformis	OFUSG00201.1	444.178	0.150792	0.184972	0.807234	0.419532	1
Owenia_fusiformis	OFUSG00202.1	6.67052	0.0196774	0.40172	0.0882707	0.929662	NA
Owenia_fusiformis	OFUSG00203.1	935.374	0.0708364	0.13729	0.515549	0.606169	1
Owenia_fusiformis	OFUSG00204.1	38.5911	0.293304	0.404767	0.725358	0.468233	1
Owenia_fusiformis	OFUSG00205.1	20.2014	0.118004	0.447994	0.396652	0.691624	1
Owenia_fusiformis	OFUSG00206.1	13.018	0.371708	0.445522	1.07917	0.280512	1
Owenia_fusiformis	OFUSG00207.1	158.202	0.193655	0.232854	0.833255	0.404701	1
Owenia_fusiformis	OFUSG00208.1	1305.47	0.0559583	0.13382	0.415331	0.6779	1
Owenia_fusiformis	OFUSG00209.1	10.4755	-0.107331	0.448643	-0.182787	0.854965	1
Owenia_fusiformis	OFUSG00210.1	871.341	0.076175	0.159713	0.47559	0.634367	1
Owenia_fusiformis	OFUSG00211.1	53.5694	-0.0327485	0.404831	-0.0672411	0.94639	1
Owenia_fusiformis	OFUSG00212.1	1009.13	0.0401132	0.140948	0.281369	0.778427	1
Owenia_fusiformis	OFUSG00213.1	22.4609	-0.315192	0.441756	-0.554916	0.578952	1
Owenia_fusiformis	OFUSG00213.2	435.918	-0.00683691	0.203515	-0.0329282	0.973732	1
Owenia_fusiformis	OFUSG00214.1	1319.84	-0.0296832	0.252608	-0.113625	0.909535	1
Owenia_fusiformis	OFUSG00215.1	310.906	0.286638	0.188757	1.51854	0.128879	1
Owenia_fusiformis	OFUSG00216.1	127.872	0.21527	0.307982	0.70468	0.48101	1
Owenia_fusiformis	OFUSG00217.1	50.3168	-0.369148	0.371626	-1.03213	0.302013	1
Owenia_fusiformis	OFUSG00218.1	3303.35	0.00641074	0.0989534	0.0647188	0.948398	1
Owenia_fusiformis	OFUSG00218.2	8.19372	-0.336264	0.369821	-1.03241	0.301879	1
Owenia_fusiformis	OFUSG00219.1	666.922	0.15774	0.244369	0.648753	0.516498	1
Owenia_fusiformis	OFUSG00220.1	42.7326	-0.0290478	0.422811	-0.0443793	0.964602	1
Owenia_fusiformis	OFUSG00221.1	333.168	0.0514983	0.321788	0.193757	0.846366	1
Owenia_fusiformis	OFUSG00221.2	146.611	-0.149019	0.395357	-0.344415	0.730534	1
Owenia_fusiformis	OFUSG00222.1	9435.4	-0.326265	0.121046	-2.69517	0.00703526	0.399498
Owenia_fusiformis	OFUSG00223.1	20.5916	-0.387941	0.44851	-0.718783	0.472274	1
Owenia_fusiformis	OFUSG00224.1	19.972	0.0932125	0.441011	0.187843	0.850999	1
Owenia_fusiformis	OFUSG00225.1	116.452	0.319945	0.377265	0.866444	0.386247	1
Owenia_fusiformis	OFUSG00225.2	633.061	-0.0464043	0.2662	-0.168783	0.865967	1
Owenia_fusiformis	OFUSG00226.1	1851.42	-0.0188129	0.142785	-0.131011	0.895767	1
Owenia_fusiformis	OFUSG00227.1	10.6927	0.20103	0.43317	0.471054	0.637602	1
Owenia_fusiformis	OFUSG00228.1	7.25604	-0.0545655	0.411782	-0.319126	0.749631	1
Owenia_fusiformis	OFUSG00229.1	0.313287	0.0744436	0.136267	0.426738	0.66957	NA
Owenia_fusiformis	OFUSG00229.2	3.02933	-0.2601	0.332683	-0.947633	0.343316	NA
Owenia_fusiformis	OFUSG00230.1	4.56052	0	0.289938	0	1	NA
Owenia_fusiformis	OFUSG00231.1	72.1455	-0.0298157	0.438167	-0.00530214	0.99577	1
Owenia_fusiformis	OFUSG00232.1	1103.4	0.0270011	0.152158	0.177001	0.859507	1
Owenia_fusiformis	OFUSG00233.1	114.506	0.192439	0.310771	0.63244	0.527099	1
Owenia_fusiformis	OFUSG00234.1	55.4008	-0.15285	0.36172	-0.418647	0.675474	1
Owenia_fusiformis	OFUSG00234.2	15.0616	-0.139241	0.410746	-0.347861	0.727945	1
Owenia_fusiformis	OFUSG00235.1	1.94424	0.141824	0.317666	0.293044	0.769489	NA
Owenia_fusiformis	OFUSG00236.1	57.241	-0.167732	0.406036	-1.86055	0.0628076	1
Owenia_fusiformis	OFUSG00236.2	851.346	0.0626583	0.207867	0.291956	0.77032	1
Owenia_fusiformis	OFUSG00237.1	1289.79	0.10037	0.243345	0.415206	0.677991	1
Owenia_fusiformis	OFUSG00238.1	4.49405	-0.0151851	0.34799	0.0515658	0.958875	NA
Owenia_fusiformis	OFUSG00239.1	3.24249	0.779634	0.357705	1.64885	0.0991777	NA
Owenia_fusiformis	OFUSG00240.1	1779.72	0.0644419	0.162156	0.396721	0.691573	1
Owenia_fusiformis	OFUSG00241.1	19.0018	0.146458	0.448623	0.349887	0.726423	1
Owenia_fusiformis	OFUSG00242.1	429.341	-0.0274934	0.22988	-0.122109	0.902813	1
Owenia_fusiformis	OFUSG00243.1	1857.52	0.00378534	0.145438	0.0265263	0.978838	1
Owenia_fusiformis	OFUSG00244.1	4.62853	0.0493405	0.373346	0.17696	0.85954	NA
Owenia_fusiformis	OFUSG00245.1	18381.4	-0.0534391	0.127488	-0.420335	0.674241	1
Owenia_fusiformis	OFUSG00246.1	10.3483	-0.132218	0.414881	-0.305936	0.759653	1
Owenia_fusiformis	OFUSG00247.1	1.57281	-0.0384936	0.219909	-0.282432	0.777612	NA
Owenia_fusiformis	OFUSG00248.1	19.2032	0.695792	0.447974	1.67709	0.0935242	1
Owenia_fusiformis	OFUSG00249.1	0.527305	0	0.137151	0	1	NA
Owenia_fusiformis	OFUSG00250.1	563.259	0.16857	0.198653	0.850452	0.395074	1
Owenia_fusiformis	OFUSG00251.1	2733.23	-0.0191567	0.18561	-0.101619	0.919059	1
Owenia_fusiformis	OFUSG00251.2	8.13276	0.0332072	0.32893	0.403161	0.68683	1
Owenia_fusiformis	OFUSG00252.1	937.385	-0.0303543	0.109685	-0.276244	0.782361	1
Owenia_fusiformis	OFUSG00253.1	20.6445	0.109919	0.445727	0.153586	0.877936	1
Owenia_fusiformis	OFUSG00254.1	35.6727	-0.129013	0.410527	-0.285962	0.774908	1
Owenia_fusiformis	OFUSG00255.1	65.3434	0.21547	0.331161	0.633478	0.526421	1
Owenia_fusiformis	OFUSG00256.1	644.707	0.108914	0.200628	0.546079	0.585012	1
Owenia_fusiformis	OFUSG00257.1	1142.45	0.0633623	0.156299	0.404433	0.685894	1
Owenia_fusiformis	OFUSG00258.1	644.024	0.0549705	0.166667	0.32649	0.744053	1
Owenia_fusiformis	OFUSG00259.1	5.26931	0.214095	0.392338	0.639526	0.522481	NA
Owenia_fusiformis	OFUSG00259.2	67.7063	-0.127759	0.382108	-0.328383	0.742622	1
Owenia_fusiformis	OFUSG00260.1	1068.24	0.0334645	0.199388	0.170371	0.864718	1
Owenia_fusiformis	OFUSG00261.1	103.526	0.091498	0.32922	0.266726	0.78968	1
Owenia_fusiformis	OFUSG00262.1	751.266	0.0874647	0.194778	0.445843	0.655711	1
Owenia_fusiformis	OFUSG00263.1	697.05	0.0852519	0.215332	0.396308	0.691878	1
Owenia_fusiformis	OFUSG00264.1	22.7093	0.209485	0.431274	0.510304	0.609838	1
Owenia_fusiformis	OFUSG00265.1	17.356	0.281151	0.448704	0.553923	0.579632	1
Owenia_fusiformis	OFUSG00266.1	554.335	0.334058	0.371552	0.866615	0.386153	1
Owenia_fusiformis	OFUSG00266.2	9343.02	-0.12634	0.120309	-1.04964	0.293883	1
Owenia_fusiformis	OFUSG00267.1	2.84706	0.00898088	0.15825	0.0994167	0.920807	NA
Owenia_fusiformis	OFUSG00268.1	94.0689	-0.0134048	0.31894	-0.0383127	0.969438	1
Owenia_fusiformis	OFUSG00269.1	4633.93	0.0136084	0.0960299	0.141985	0.887092	1
Owenia_fusiformis	OFUSG00270.1	52.7924	0.161828	0.400499	0.42976	0.66737	1
Owenia_fusiformis	OFUSG00271.1	2113.92	0.094298	0.16291	0.577619	0.563522	1
Owenia_fusiformis	OFUSG00272.1	105.149	0.211277	0.3538	0.611629	0.540784	1
Owenia_fusiformis	OFUSG00273.1	1012.23	-0.0959124	0.224823	-0.433046	0.664981	1
Owenia_fusiformis	OFUSG00274.1	1.78	0.0370932	0.286919	0.302123	0.762558	NA
Owenia_fusiformis	OFUSG00275.1	5.42653	0.0607905	0.345516	0.143465	0.885923	NA
Owenia_fusiformis	OFUSG00276.1	1.59277	-0.044761	0.302722	-0.342395	0.732054	NA
Owenia_fusiformis	OFUSG00277.1	3.36551	0.0403106	0.364665	0.3181	0.750409	NA
Owenia_fusiformis	OFUSG00278.1	163.418	-0.226205	0.21372	-1.06306	0.287756	1
Owenia_fusiformis	OFUSG00279.1	18.7949	-0.161793	0.286431	-2.37177	0.0177029	0.710395
Owenia_fusiformis	OFUSG00279.2	33.5647	-0.742611	0.448617	-1.81023	0.0702604	1
Owenia_fusiformis	OFUSG00279.3	33.7698	0.468751	0.37419	1.06693	0.286003	1
Owenia_fusiformis	OFUSG00280.1	7.09479	0.299989	0.417078	1.08976	0.275819	1
Owenia_fusiformis	OFUSG00281.1	61.6242	-0.190045	0.401829	-0.537484	0.590934	1
Owenia_fusiformis	OFUSG00282.1	12447.6	0.0263239	0.109732	0.240619	0.80985	1
Owenia_fusiformis	OFUSG00283.1	49.6398	-0.141257	0.42906	-0.298013	0.765693	1
Owenia_fusiformis	OFUSG00284.1	14.8895	0.0950575	0.448681	0.148038	0.882313	1
Owenia_fusiformis	OFUSG00285.1	800.874	-0.0593159	0.167533	-0.351914	0.724903	1
Owenia_fusiformis	OFUSG00286.1	358.387	0.283449	0.216081	1.3047	0.191994	1
Owenia_fusiformis	OFUSG00286.2	219.706	-0.138156	0.314615	-0.43828	0.661183	1
Owenia_fusiformis	OFUSG00286.3	65.6072	0.0795721	0.407723	0.105335	0.91611	1
Owenia_fusiformis	OFUSG00287.1	98.4643	0.284558	0.303793	0.930384	0.352172	1
Owenia_fusiformis	OFUSG00288.1	1.25123	0	0.141462	0	1	NA
Owenia_fusiformis	OFUSG00289.1	20.1302	0.475353	0.423462	1.1184	0.263398	1
Owenia_fusiformis	OFUSG00288.2	45.3213	0.0628879	0.403719	1.48233	0.138254	1
Owenia_fusiformis	OFUSG00290.1	22.3355	-0.0327936	0.44321	-0.127969	0.898173	1
Owenia_fusiformis	OFUSG00291.1	1.25883	0.363817	0.279679	1.12436	0.260862	NA
Owenia_fusiformis	OFUSG00292.1	12.8213	0.239414	0.445976	0.617202	0.537101	1
Owenia_fusiformis	OFUSG00292.2	2.80834	-0.162286	0.277224	-0.425275	0.670637	NA
Owenia_fusiformis	OFUSG00293.1	2.74156	0.000119207	0.283997	0.282833	0.777305	NA
Owenia_fusiformis	OFUSG00294.1	2.47395	0.0191551	0.143485	0.0520686	0.958474	NA
Owenia_fusiformis	OFUSG00294.2	19.9845	-0.191814	0.438662	-0.480926	0.630569	1
Owenia_fusiformis	OFUSG00294.3	2.26056	0.0785868	0.143268	0.572587	0.566924	NA
Owenia_fusiformis	OFUSG00295.1	592.249	0.0641969	0.180851	0.352968	0.724113	1
Owenia_fusiformis	OFUSG00295.2	17.8889	0.0976142	0.389823	0.372708	0.709366	1
Owenia_fusiformis	OFUSG00295.3	0	NA	NA	NA	NA	NA
Owenia_fusiformis	OFUSG00295.4	23.9479	0.18776	0.340029	0.696424	0.486164	1
Owenia_fusiformis	OFUSG00296.1	4.81123	-0.0883982	0.397968	-0.320106	0.748888	NA
Owenia_fusiformis	OFUSG00297.1	26.5537	-0.0549704	0.448548	-0.181607	0.855891	1
Owenia_fusiformis	OFUSG00298.1	8.78846	-0.231032	0.441853	-0.670949	0.502253	1
Owenia_fusiformis	OFUSG00299.1	21.0152	0.0176727	0.448671	0.0880596	0.929829	1
Owenia_fusiformis	OFUSG00300.1	2011.32	-0.0990111	0.20387	-0.484236	0.628218	1
Owenia_fusiformis	OFUSG00301.1	7704.54	-0.144429	0.0934004	-1.54622	0.122052	1
Owenia_fusiformis	OFUSG00302.1	641.051	0.037831	0.22138	0.171528	0.863809	1
Owenia_fusiformis	OFUSG00302.2	356.82	-0.0478994	0.324442	-0.177794	0.858885	1
Owenia_fusiformis	OFUSG00303.1	703.943	-0.0194714	0.161271	-0.121986	0.90291	1
Owenia_fusiformis	OFUSG00304.1	729.086	-0.062579	0.163938	-0.379573	0.704262	1
Owenia_fusiformis	OFUSG00305.1	95.9618	0.231502	0.298712	0.768656	0.442098	1
Owenia_fusiformis	OFUSG00306.1	18.6883	0.545485	0.448336	1.73866	0.0820945	1
Owenia_fusiformis	OFUSG00307.1	0.533069	0.035727	0.13777	0.294677	0.768241	NA
Owenia_fusiformis	OFUSG00307.2	14.9179	0.204177	0.448176	0.506007	0.612851	1
Owenia_fusiformis	OFUSG00308.1	14.5469	1.1513	0.436163	2.26085	0.0237683	0.85945
Owenia_fusiformis	OFUSG00309.1	757.523	0.149113	0.304049	0.507622	0.611719	1
Owenia_fusiformis	OFUSG00310.1	342.283	0.133116	0.403666	0.501589	0.615957	1
Owenia_fusiformis	OFUSG00310.2	1224.8	0.0581885	0.297254	0.194831	0.845525	1
Owenia_fusiformis	OFUSG00311.1	15.7389	0.452731	0.448634	1.06663	0.286138	1
Owenia_fusiformis	OFUSG00312.1	510.567	-0.254111	0.314442	-0.823623	0.410154	1
Owenia_fusiformis	OFUSG00312.2	643.225	0.0735209	0.263785	0.2868	0.774265	1
Owenia_fusiformis	OFUSG00313.1	67.2117	0.000908822	0.405888	-0.0273157	0.978208	1
Owenia_fusiformis	OFUSG00314.1	58.6254	0.0349832	0.417962	0.0141334	0.988724	1
Owenia_fusiformis	OFUSG00315.1	3.42318	0.0970698	0.357347	0.364533	0.71546	NA
Owenia_fusiformis	OFUSG00316.1	40.2754	-0.0136991	0.423337	-0.0481029	0.961634	1
Owenia_fusiformis	OFUSG00317.1	0.696053	-0.0730855	0.13848	-0.367812	0.713013	NA
Owenia_fusiformis	OFUSG00318.1	0.563029	0	0.137844	0	1	NA
Owenia_fusiformis	OFUSG00319.1	538.997	0.0903797	0.239485	0.380108	0.703866	1
Owenia_fusiformis	OFUSG00320.1	1.46751	-0.181044	0.241461	-0.361822	0.717485	NA
Owenia_fusiformis	OFUSG00321.1	2.45159	-0.205781	0.210498	-1.02459	0.305556	NA
Owenia_fusiformis	OFUSG00322.1	1187.62	-0.0211499	0.153371	-0.137654	0.890514	1
Owenia_fusiformis	OFUSG00323.1	891.744	0.142258	0.160434	0.887179	0.374983	1
Owenia_fusiformis	OFUSG00324.1	8459.75	0.0231025	0.0969347	0.238322	0.811632	1
Owenia_fusiformis	OFUSG00325.1	39.7303	0.202527	0.400172	0.513259	0.60777	1
Owenia_fusiformis	OFUSG00326.1	1119.06	-0.0111159	0.102933	-0.109016	0.91319	1
Owenia_fusiformis	OFUSG00327.1	1.44595	0.295347	0.238367	0.959362	0.337376	NA
Owenia_fusiformis	OFUSG00328.1	1070.74	-0.0183757	0.204355	-0.0845099	0.932651	1
Owenia_fusiformis	OFUSG00329.1	20.3799	-0.254068	0.445833	-0.627067	0.530615	1
Owenia_fusiformis	OFUSG00330.1	3496	0.033845	0.170754	0.195717	0.844831	1
Owenia_fusiformis	OFUSG00331.1	23.2839	0.355344	0.446274	0.708716	0.478501	1
Owenia_fusiformis	OFUSG00332.1	35.7172	0.115619	0.427457	0.226268	0.820993	1
Owenia_fusiformis	OFUSG00333.1	493.488	-0.0291829	0.199431	-0.147719	0.882565	1
Owenia_fusiformis	OFUSG00334.1	2.87589	-0.0441745	0.366075	-0.232263	0.816334	NA
Owenia_fusiformis	OFUSG00335.1	3958.77	0.0578239	0.163918	0.352666	0.724339	1
Owenia_fusiformis	OFUSG00336.1	400.095	0.0749677	0.268828	0.278674	0.780495	1
Owenia_fusiformis	OFUSG00337.1	364.595	-0.17904	0.243696	-0.732043	0.464142	1
Owenia_fusiformis	OFUSG00338.1	6.59377	0.0717644	0.387755	0.522147	0.601568	NA
Owenia_fusiformis	OFUSG00339.1	40.7875	0.259432	0.431693	0.512158	0.60854	1
Owenia_fusiformis	OFUSG00340.1	2.42479	0	0.241213	0	1	NA
Owenia_fusiformis	OFUSG00341.1	0.530576	-0.0461916	0.13792	-0.306858	0.758952	NA
Owenia_fusiformis	OFUSG00342.1	195.481	-0.152003	0.27448	-0.539287	0.589689	1
Owenia_fusiformis	OFUSG00343.1	1699.01	0.0422161	0.138813	0.304464	0.760774	1
Owenia_fusiformis	OFUSG00344.1	134.482	0.146369	0.334727	0.435439	0.663244	1
Owenia_fusiformis	OFUSG00344.2	327.114	-0.124704	0.296238	-0.389337	0.697027	1
Owenia_fusiformis	OFUSG00344.3	61.8013	0.00844847	0.36817	0.0158628	0.987344	1
Owenia_fusiformis	OFUSG00345.1	7831.12	-0.0357367	0.139052	-0.256624	0.797469	1
Owenia_fusiformis	OFUSG00346.1	2364.87	-0.026716	0.141143	-0.187247	0.851467	1
Owenia_fusiformis	OFUSG00347.1	629.669	0.0822541	0.208317	0.390383	0.696253	1
Owenia_fusiformis	OFUSG00347.2	0.901856	-0.250957	0.140381	-0.874748	0.381711	NA
Owenia_fusiformis	OFUSG00348.1	682.747	-0.251613	0.141192	-1.78725	0.0738969	1
Owenia_fusiformis	OFUSG00349.1	955.025	0.098904	0.16188	0.605025	0.545162	1
Owenia_fusiformis	OFUSG00350.1	47.4242	-1.45457	0.422705	-3.39849	0.000677578	0.0755994
Owenia_fusiformis	OFUSG00351.1	1577.44	-0.0550712	0.115375	-0.477488	0.633015	1
Owenia_fusiformis	OFUSG00352.1	30.1817	0.353382	0.408396	0.847747	0.396579	1
Owenia_fusiformis	OFUSG00353.1	80.4864	-0.200445	0.401865	-0.42945	0.667596	1
Owenia_fusiformis	OFUSG00354.1	11.4465	0.440711	0.448666	1.03211	0.302022	1
Owenia_fusiformis	OFUSG00354.2	0	NA	NA	NA	NA	NA
Owenia_fusiformis	OFUSG00355.1	1.50475	0.0687962	0.222776	0.208637	0.834731	NA
Owenia_fusiformis	OFUSG00356.1	5.87746	-0.109789	0.388019	-0.240538	0.809913	NA
Owenia_fusiformis	OFUSG00357.1	603.663	0.00112346	0.211389	0.00128106	0.998978	1
Owenia_fusiformis	OFUSG00358.1	0.269009	0	0.136267	0	1	NA
Owenia_fusiformis	OFUSG00359.1	302.726	0.0546253	0.340595	0.160417	0.872553	1
Owenia_fusiformis	OFUSG00360.1	2565.47	0.00687872	0.157894	0.0396966	0.968335	1
Owenia_fusiformis	OFUSG00361.1	1.65147	-0.140698	0.304096	-0.638283	0.523289	NA
Owenia_fusiformis	OFUSG00362.1	575.799	-0.0211713	0.195759	-0.11566	0.907922	1
Owenia_fusiformis	OFUSG00363.1	4045.84	0.0734422	0.147457	0.496243	0.619723	1
Owenia_fusiformis	OFUSG00364.1	537.541	-0.012593	0.165952	-0.0764315	0.939076	1
Owenia_fusiformis	OFUSG00365.1	3.1376	0.112009	0.337256	0.300973	0.763435	NA
Owenia_fusiformis	OFUSG00366.1	1400.48	0.0302348	0.159997	0.187249	0.851465	1
Owenia_fusiformis	OFUSG00367.1	673.325	0.00379207	0.216271	0.0152299	0.987849	1
Owenia_fusiformis	OFUSG00368.1	10.7447	-0.382808	0.447018	-0.755873	0.449726	1
Owenia_fusiformis	OFUSG00369.1	5.82745	0.0743975	0.417091	0.209542	0.834025	NA
Owenia_fusiformis	OFUSG00370.1	87.8458	0.213661	0.301206	0.704183	0.481319	1
Owenia_fusiformis	OFUSG00371.1	159.751	-0.117685	0.287282	-0.428575	0.668233	1
Owenia_fusiformis	OFUSG00372.1	79.2503	0.426927	0.408215	1.05968	0.289289	1
Owenia_fusiformis	OFUSG00373.1	89.1361	0.359485	0.332448	1.06405	0.287306	1
Owenia_fusiformis	OFUSG00374.1	2.68833	-0.108054	0.308837	-0.240052	0.81029	NA
Owenia_fusiformis	OFUSG00375.1	2.51662	0.0616697	0.296921	0.163713	0.869957	NA
Owenia_fusiformis	OFUSG00376.1	4.05874	-0.0452882	0.364633	-0.0306199	0.975573	NA
Owenia_fusiformis	OFUSG00377.1	520.612	0.136595	0.315097	0.400139	0.689054	1
Owenia_fusiformis	OFUSG00377.2	2666.95	0.194541	0.220604	0.87939	0.37919	1
Owenia_fusiformis	OFUSG00377.3	3451.2	-0.206181	0.28872	-0.712838	0.475946	1
Owenia_fusiformis	OFUSG00378.1	605.068	-0.00746983	0.361333	0.000940125	0.99925	1
Owenia_fusiformis	OFUSG00378.2	114.081	-0.206768	0.394129	-0.480964	0.630542	1
Owenia_fusiformis	OFUSG00378.3	16.1572	0.0470194	0.144917	0.109375	0.912905	1
Owenia_fusiformis	OFUSG00379.1	11068.8	-0.00395286	0.118121	-0.0332286	0.973492	1
Owenia_fusiformis	OFUSG00380.1	11.0707	0.0146623	0.423319	0.146307	0.883679	1
Owenia_fusiformis	OFUSG00381.1	808.976	0.0567625	0.11288	0.503226	0.614806	1
Owenia_fusiformis	OFUSG00382.1	3548.6	0.00882957	0.119188	0.0733046	0.941564	1
Owenia_fusiformis	OFUSG00383.1	4124.54	0.0205785	0.112448	0.181892	0.855668	1
Owenia_fusiformis	OFUSG00384.1	18.5243	0.287107	0.447474	0.659613	0.509502	1
Owenia_fusiformis	OFUSG00385.1	0.13173	-0.0273679	0.136267	-0.217612	0.827732	NA
Owenia_fusiformis	OFUSG00386.1	2.15346	0.0499592	0.265968	0.586988	0.557211	NA
Owenia_fusiformis	OFUSG00387.1	2.01879	-0.183895	0.306873	-0.654142	0.51302	NA
Owenia_fusiformis	OFUSG00388.1	12.0702	-0.00571782	0.442405	-0.161891	0.871392	1
Owenia_fusiformis	OFUSG00389.1	8.59204	-0.047343	0.439777	-0.044909	0.96418	1
Owenia_fusiformis	OFUSG00390.1	147.001	-0.0717543	0.365493	-0.218119	0.827336	1
Owenia_fusiformis	OFUSG00391.1	2.56652	-0.0618581	0.31571	-0.194456	0.845819	NA
Owenia_fusiformis	OFUSG00392.1	267.85	-0.206282	0.407823	-0.374046	0.70837	1
Owenia_fusiformis	OFUSG00392.2	75.1321	-0.174997	0.303822	-0.575497	0.564955	1
Owenia_fusiformis	OFUSG00393.1	4.46683	-0.263695	0.375998	-0.956812	0.338662	NA
Owenia_fusiformis	OFUSG00394.1	1525.02	-0.351609	0.249039	-1.40566	0.159824	1
Owenia_fusiformis	OFUSG00395.1	224.868	-0.0839568	0.281981	-0.290082	0.771753	1
Owenia_fusiformis	OFUSG00396.1	30.0972	0.182229	0.420069	0.429685	0.667425	1
Owenia_fusiformis	OFUSG00397.1	226.841	-0.0246947	0.212096	-0.121391	0.903382	1
Owenia_fusiformis	OFUSG00398.1	39.9852	-0.158609	0.412262	-0.371611	0.710183	1
Owenia_fusiformis	OFUSG00398.2	860.078	0.0445122	0.209955	0.207782	0.835399	1
Owenia_fusiformis	OFUSG00399.1	1260.69	-0.0760213	0.202237	-0.371952	0.709928	1
Owenia_fusiformis	OFUSG00400.1	95.3442	0.127066	0.356693	0.356238	0.721663	1
Owenia_fusiformis	OFUSG00401.1	0.915896	0.0388642	0.144413	0.306256	0.759409	NA
Owenia_fusiformis	OFUSG00402.1	0.9674	0	0.140627	0	1	NA
Owenia_fusiformis	OFUSG00402.2	0.202809	0	0.136267	0	1	NA
Owenia_fusiformis	OFUSG00403.1	8.07326	0.281585	0.41487	0.508806	0.610888	1
Owenia_fusiformis	OFUSG00404.1	1290.14	0.271015	0.121785	2.2264	0.0259872	0.901554
Owenia_fusiformis	OFUSG00405.1	0.487612	0.0322304	0.13742	0.272446	0.785279	NA
Owenia_fusiformis	OFUSG00406.1	317.373	0.605036	0.193106	3.13065	0.00174421	0.150688
Owenia_fusiformis	OFUSG00406.2	40.7989	-0.233856	0.424011	-0.512781	0.608105	1
Owenia_fusiformis	OFUSG00407.1	489.917	-0.0450478	0.168547	-0.268939	0.787977	1
Owenia_fusiformis	OFUSG00408.1	14.8177	0.0458195	0.43368	0.0998952	0.920428	1
Owenia_fusiformis	OFUSG00409.1	339.521	-0.260591	0.226254	-1.15038	0.249989	1
Owenia_fusiformis	OFUSG00410.1	1.55292	-0.11923	0.261637	-0.215653	0.829259	NA
Owenia_fusiformis	OFUSG00411.1	682.396	-0.00449086	0.182678	-0.0328843	0.973767	1
Owenia_fusiformis	OFUSG00412.1	12.8369	0.368144	0.417382	0.756859	0.449134	1
Owenia_fusiformis	OFUSG00413.1	1251.47	0.0506737	0.136743	0.367892	0.712954	1
Owenia_fusiformis	OFUSG00414.1	2.16102	0.0432456	0.243178	0.20638	0.836494	NA
Owenia_fusiformis	OFUSG00415.1	19.7973	-0.028807	0.446183	-0.0527757	0.957911	1
Owenia_fusiformis	OFUSG00416.1	0.665421	-0.163703	0.138901	-0.520761	0.602533	NA
Owenia_fusiformis	OFUSG00417.1	15.0863	-0.224369	0.443875	-0.536357	0.591712	1
Owenia_fusiformis	OFUSG00418.1	259.407	0.064988	0.270087	0.239404	0.810792	1
Owenia_fusiformis	OFUSG00419.1	485.859	0.146315	0.163519	0.893896	0.371378	1
Owenia_fusiformis	OFUSG00420.1	2861.63	0.0191814	0.104058	0.184089	0.853944	1
Owenia_fusiformis	OFUSG00421.1	1745.03	0.0411199	0.104885	0.389819	0.696671	1
Owenia_fusiformis	OFUSG00422.1	476.626	0.0814443	0.165925	0.492352	0.62247	1
Owenia_fusiformis	OFUSG00423.1	1151.65	-0.216054	0.234377	-0.917827	0.35871	1
Owenia_fusiformis	OFUSG00424.1	12.8599	0.536338	0.445527	1.22172	0.221812	1
Owenia_fusiformis	OFUSG00425.1	7.771	0.723215	0.423703	1.77286	0.0762527	1
Owenia_fusiformis	OFUSG00426.1	566.902	0.116201	0.213713	0.538659	0.590122	1
Owenia_fusiformis	OFUSG00426.2	292.173	0.116999	0.200951	0.586509	0.557534	1
Owenia_fusiformis	OFUSG00427.1	32.4692	-0.455868	0.443714	-0.924803	0.355069	1
Owenia_fusiformis	OFUSG00428.1	1178.01	0.113171	0.126545	0.894507	0.371051	1
Owenia_fusiformis	OFUSG00429.1	4689.02	0.0306752	0.122926	0.249774	0.802762	1
Owenia_fusiformis	OFUSG00430.1	12.9879	-0.200289	0.424974	-0.392062	0.695012	1
Owenia_fusiformis	OFUSG00431.1	20.3254	0.0747001	0.437284	0.239194	0.810955	1
Owenia_fusiformis	OFUSG00432.1	423.624	0.219345	0.213435	1.02084	0.307331	1
Owenia_fusiformis	OFUSG00433.1	235.344	0.0318223	0.329943	0.0932097	0.925737	1
Owenia_fusiformis	OFUSG00434.1	1709.7	0.134586	0.140938	0.949854	0.342187	1
Owenia_fusiformis	OFUSG00435.1	1.28073	0.0184631	0.228991	0.0323553	0.974189	NA
Owenia_fusiformis	OFUSG00436.1	1517.74	4.91918e-05	0.173645	0.00190161	0.998483	1
Owenia_fusiformis	OFUSG00436.2	1104.88	-0.0893687	0.156361	-0.571182	0.567876	1
Owenia_fusiformis	OFUSG00437.1	4.28365	0.126481	0.347439	0.418598	0.67551	NA
Owenia_fusiformis	OFUSG00438.1	3.97772	-0.110983	0.300489	-1.35116	0.176644	NA
Owenia_fusiformis	OFUSG00439.1	0.892317	0	0.14639	0	1	NA
Owenia_fusiformis	OFUSG00440.1	1054.31	0.0558111	0.216691	0.255849	0.798068	1
Owenia_fusiformis	OFUSG00441.1	191.687	0.0389855	0.283129	0.129322	0.897103	1
Owenia_fusiformis	OFUSG00442.1	1692.42	-0.0486458	0.159473	-0.30697	0.758866	1
Owenia_fusiformis	OFUSG00443.1	343.945	0.0587893	0.359483	0.212594	0.831644	1
Owenia_fusiformis	OFUSG00443.2	0	NA	NA	NA	NA	NA
Owenia_fusiformis	OFUSG00443.3	12.7962	0.0602136	0.432018	0.2715	0.786006	1
Owenia_fusiformis	OFUSG00443.4	1300.52	0.0707238	0.247839	0.285333	0.775389	1
Owenia_fusiformis	OFUSG00444.1	2.41072	-0.0553114	0.306679	-0.479375	0.631672	NA
Owenia_fusiformis	OFUSG00445.1	758.163	0.0737545	0.150348	0.490923	0.623481	1
Owenia_fusiformis	OFUSG00446.1	1549.46	0.167331	0.202193	0.827662	0.407862	1
Owenia_fusiformis	OFUSG00447.1	1277.25	0.11783	0.124005	0.951321	0.341441	1
Owenia_fusiformis	OFUSG00448.1	38.7548	0.238514	0.398233	0.6221	0.533876	1
Owenia_fusiformis	OFUSG00449.1	955.975	-0.075955	0.139892	-0.540699	0.588715	1
Owenia_fusiformis	OFUSG00450.1	2264.83	-0.00288728	0.0946406	-0.0304513	0.975707	1
Owenia_fusiformis	OFUSG00451.1	197.293	-0.107918	0.279835	-0.386099	0.699424	1
Owenia_fusiformis	OFUSG00452.1	878.8	-0.145703	0.129835	-1.1216	0.262034	1
Owenia_fusiformis	OFUSG00453.1	4398.9	-0.0402399	0.194824	-0.208466	0.834865	1
Owenia_fusiformis	OFUSG00454.1	260.09	-0.0231004	0.270708	-0.0862803	0.931244	1
Owenia_fusiformis	OFUSG00455.1	275.049	0.163459	0.230266	0.704843	0.480908	1
Owenia_fusiformis	OFUSG00456.1	2991.97	0.206661	0.182007	1.13018	0.2584	1
Owenia_fusiformis	OFUSG00457.1	6791.96	-0.0914214	0.135692	-0.674083	0.500258	1
Owenia_fusiformis	OFUSG00458.1	170.76	0.114221	0.21408	0.53425	0.593169	1
Owenia_fusiformis	OFUSG00459.1	156.098	-0.652239	0.375606	-1.69151	0.0907404	1
Owenia_fusiformis	OFUSG00460.1	2.48672	-0.155092	0.278912	-1.41052	0.158386	NA
Owenia_fusiformis	OFUSG00461.1	68.923	0.032076	0.386126	0.0762074	0.939254	1
Owenia_fusiformis	OFUSG00462.1	106.494	-0.345477	0.321068	-1.08678	0.277133	1
Owenia_fusiformis	OFUSG00463.1	426.055	0.029799	0.170565	0.173259	0.862448	1
Owenia_fusiformis	OFUSG00464.1	4049.91	-0.0864415	0.107214	-0.806018	0.420233	1
Owenia_fusiformis	OFUSG00465.1	93.5479	0.310012	0.321249	0.955513	0.339318	1
Owenia_fusiformis	OFUSG00466.1	53.5096	0.25529	0.347482	0.745736	0.455827	1
Owenia_fusiformis	OFUSG00467.1	1776.08	-0.0366449	0.108589	-0.336874	0.736212	1
Owenia_fusiformis	OFUSG00468.1	49.3917	0.095805	0.382451	0.250897	0.801894	1
Owenia_fusiformis	OFUSG00469.1	1531.11	0.0686362	0.109689	0.625892	0.531386	1
Owenia_fusiformis	OFUSG00470.1	102.47	0.573464	0.305251	1.89197	0.0584952	1
Owenia_fusiformis	OFUSG00471.1	707.911	-0.000862485	0.168219	-0.00733294	0.994149	1
Owenia_fusiformis	OFUSG00472.1	804.041	0.0746561	0.119013	0.626357	0.531081	1
Owenia_fusiformis	OFUSG00473.1	2013.15	0.0486604	0.147813	0.327864	0.743015	1
Owenia_fusiformis	OFUSG00474.1	1612.21	-0.0286688	0.197664	-0.140618	0.888172	1
Owenia_fusiformis	OFUSG00475.1	500.465	-0.0141202	0.20565	-0.0676784	0.946042	1
Owenia_fusiformis	OFUSG00476.1	27.5681	0.16281	0.431491	0.359965	0.718873	1
Owenia_fusiformis	OFUSG00477.1	2.04424	0.163248	0.280812	0.369865	0.711483	NA
Owenia_fusiformis	OFUSG00478.1	21.1329	-0.0729121	0.439534	-0.0648546	0.94829	1
Owenia_fusiformis	OFUSG00479.1	68.5662	-0.0900486	0.356259	-0.233819	0.815125	1
Owenia_fusiformis	OFUSG00480.1	32.4293	0.418682	0.442069	1.21895	0.222863	1
Owenia_fusiformis	OFUSG00481.1	8.90804	0.444318	0.437996	0.882949	0.377264	1
Owenia_fusiformis	OFUSG00482.1	6.26641	0.144241	0.402428	0.370215	0.711222	NA
Owenia_fusiformis	OFUSG00483.1	10.4024	-0.0507435	0.409023	-0.116875	0.906959	1
Owenia_fusiformis	OFUSG00484.1	0.73298	0	0.139458	0	1	NA
Owenia_fusiformis	OFUSG00485.1	18.1318	0.15737	0.432891	0.350485	0.725975	1
Owenia_fusiformis	OFUSG00486.1	7049	-0.311221	0.391458	-0.762513	0.445754	1
Owenia_fusiformis	OFUSG00487.1	40.2912	-0.333531	0.420462	-0.740554	0.458964	1
Owenia_fusiformis	OFUSG00487.2	1.27765	-0.021278	0.220801	-0.181449	0.856015	NA
Owenia_fusiformis	OFUSG00488.1	57.8107	-0.27576	0.375342	-0.714418	0.474969	1
Owenia_fusiformis	OFUSG00489.1	14.4156	0.181914	0.444922	0.486871	0.62635	1
Owenia_fusiformis	OFUSG00490.1	0.19299	-0.0271092	0.136267	-0.193647	0.846452	NA
Owenia_fusiformis	OFUSG00491.1	4.41586	-0.0525716	0.396044	-0.309585	0.756877	NA
Owenia_fusiformis	OFUSG00492.1	0.968678	0.194363	0.179777	0.432723	0.665216	NA
Owenia_fusiformis	OFUSG00493.1	1.81813	-0.200826	0.273021	-0.679901	0.496567	NA
Owenia_fusiformis	OFUSG00494.1	23.0644	-0.526387	0.432011	-1.1896	0.234204	1
Owenia_fusiformis	OFUSG00495.1	12.8434	-0.531766	0.447437	-1.02394	0.305864	1
Owenia_fusiformis	OFUSG00496.1	10.7016	-0.192155	0.438195	-0.363937	0.715905	1
Owenia_fusiformis	OFUSG00496.2	0.808079	0	0.139642	0	1	NA
Owenia_fusiformis	OFUSG00497.1	181.555	0.376397	0.329703	1.12213	0.261806	1
Owenia_fusiformis	OFUSG00498.1	314.707	-0.189718	0.368072	-0.669345	0.503275	1
Owenia_fusiformis	OFUSG00498.2	124.972	-0.81793	0.447532	-1.95072	0.0510898	1
Owenia_fusiformis	OFUSG00498.3	70.2269	-0.427031	0.438551	-0.943429	0.345461	1
Owenia_fusiformis	OFUSG00499.1	38.2148	0.114374	0.42837	0.249845	0.802708	1
Owenia_fusiformis	OFUSG00500.1	13.6533	-0.158824	0.448641	-0.392027	0.695038	1
Owenia_fusiformis	OFUSG00501.1	6.68387	-0.259592	0.400443	-0.650264	0.515521	NA
Owenia_fusiformis	OFUSG00502.1	0.730175	0.104835	0.168049	0.703256	0.481896	NA
Owenia_fusiformis	OFUSG00503.1	5.75672	-0.244434	0.426355	-0.560464	0.575163	NA
Owenia_fusiformis	OFUSG00504.1	167.052	-0.208453	0.231157	-0.902413	0.366837	1
Owenia_fusiformis	OFUSG00505.1	48.0629	0.0317301	0.346713	0.11747	0.906487	1
Owenia_fusiformis	OFUSG00506.1	2.33348	0.144733	0.278112	1.26225	0.206858	NA
Owenia_fusiformis	OFUSG00507.1	189.415	1.1818	0.353135	3.32589	0.000881356	0.0913921
Owenia_fusiformis	OFUSG00508.1	23.8477	0.609634	0.441715	1.17129	0.241481	1
Owenia_fusiformis	OFUSG00509.1	2.52905	-0.0725873	0.281316	-0.707845	0.479041	NA
Owenia_fusiformis	OFUSG00509.2	4.60601	0.296287	0.398987	0.596105	0.551105	NA
Owenia_fusiformis	OFUSG00510.1	132.501	0.77061	0.33696	2.28286	0.0224384	0.823472
Owenia_fusiformis	OFUSG00511.1	499.095	1.3866	0.202732	6.81892	9.1728e-12	8.48599e-09
Owenia_fusiformis	OFUSG00512.1	435.201	-0.127272	0.199506	-0.640056	0.522136	1
Owenia_fusiformis	OFUSG00513.1	480.532	-0.0771283	0.176995	-0.437569	0.661699	1
Owenia_fusiformis	OFUSG00514.1	283.011	0.0601355	0.231849	0.251093	0.801742	1
Owenia_fusiformis	OFUSG00515.1	41.9283	-0.117719	0.448276	-0.215972	0.82901	1
Owenia_fusiformis	OFUSG00516.1	5756.45	-0.049868	0.0710552	-0.701658	0.482893	1
Owenia_fusiformis	OFUSG00517.1	334.784	-0.105443	0.278593	-0.371724	0.710099	1
Owenia_fusiformis	OFUSG00517.2	278.506	0.355866	0.296449	1.1864	0.235463	1
Owenia_fusiformis	OFUSG00518.1	624.365	0.26673	0.195478	1.3638	0.172631	1
Owenia_fusiformis	OFUSG00519.1	103.041	0.219242	0.428426	0.542125	0.587732	1
Owenia_fusiformis	OFUSG00519.2	549.51	0.118445	0.205882	0.574634	0.565539	1
Owenia_fusiformis	OFUSG00520.1	3.31063	0.0211111	0.306248	0.141801	0.887237	NA
Owenia_fusiformis	OFUSG00521.1	305.312	-0.0133734	0.222418	-0.0563438	0.955068	1
Owenia_fusiformis	OFUSG00522.1	3131.18	-0.0291176	0.163694	-0.178001	0.858723	1
Owenia_fusiformis	OFUSG00523.1	32.8466	-0.086612	0.44867	-0.206625	0.836302	1
Owenia_fusiformis	OFUSG00523.2	0.573272	-0.11056	0.138323	-0.60939	0.542266	NA
Owenia_fusiformis	OFUSG00524.1	23.597	0.0782525	0.443544	0.224689	0.822222	1
Owenia_fusiformis	OFUSG00524.2	2.46036	-0.0304737	0.143364	-0.596217	0.55103	NA
Owenia_fusiformis	OFUSG00525.1	4.99856	-0.454753	0.427465	-1.08647	0.277273	NA
Owenia_fusiformis	OFUSG00526.1	6.54524	-0.164061	0.40722	-1.02917	0.303401	NA
Owenia_fusiformis	OFUSG00527.1	2355.83	-0.0667606	0.173593	-0.38654	0.699097	1
Owenia_fusiformis	OFUSG00528.1	1.76815	0	0.143672	0	1	NA
Owenia_fusiformis	OFUSG00528.2	1.85129	-0.0277697	0.250262	-0.311245	0.755615	NA
Owenia_fusiformis	OFUSG00529.1	150.93	0.449605	0.281342	1.60607	0.108259	1
Owenia_fusiformis	OFUSG00530.1	129.274	0.0481345	0.3187	0.166943	0.867415	1
Owenia_fusiformis	OFUSG00531.1	100.848	-0.0750506	0.394178	-0.177535	0.859088	1
Owenia_fusiformis	OFUSG00532.1	327.565	-0.0466839	0.173359	-0.273604	0.784389	1
Owenia_fusiformis	OFUSG00533.1	17.5014	-0.163582	0.445747	-0.491931	0.622768	1
Owenia_fusiformis	OFUSG00534.1	4482.51	0.0803764	0.107053	0.750527	0.452937	1
Owenia_fusiformis	OFUSG00535.1	171.526	0.00616327	0.264898	0.0261213	0.979161	1
Owenia_fusiformis	OFUSG00536.1	85.3038	0.169384	0.369656	0.451204	0.651843	1
Owenia_fusiformis	OFUSG00537.1	2206.08	-0.0181376	0.138784	-0.130516	0.896159	1
Owenia_fusiformis	OFUSG00538.1	928.825	0.397459	0.231441	1.72579	0.0843854	1
Owenia_fusiformis	OFUSG00539.1	185.708	0.352173	0.276176	1.26677	0.205239	1
Owenia_fusiformis	OFUSG00540.1	553.083	-0.06194	0.193678	-0.3161	0.751926	1
Owenia_fusiformis	OFUSG00541.1	2.9554	0.0532332	0.31775	0.58174	0.560742	NA
Owenia_fusiformis	OFUSG00542.1	815.189	0.0205082	0.158265	0.128324	0.897893	1
Owenia_fusiformis	OFUSG00543.1	2152.07	-0.0950652	0.117077	-0.811953	0.416819	1
Owenia_fusiformis	OFUSG00544.1	1032.24	0.0489507	0.163704	0.29821	0.765543	1
Owenia_fusiformis	OFUSG00545.1	7129.37	0.127724	0.103517	1.23391	0.217235	1
Owenia_fusiformis	OFUSG00546.1	618.03	0.458065	0.225221	2.02888	0.0424705	1
Owenia_fusiformis	OFUSG00547.1	2.64414	0.359289	0.381836	0.768921	0.44194	NA
Owenia_fusiformis	OFUSG00548.1	33.6724	-0.323063	0.406004	-0.724636	0.468675	1
Owenia_fusiformis	OFUSG00549.1	20.6476	0.104357	0.448678	0.0494089	0.960593	1
Owenia_fusiformis	OFUSG00550.1	7.40141	0.0538248	0.422884	0.0629995	0.949767	1
Owenia_fusiformis	OFUSG00551.1	18.1009	0.0542388	0.437323	0.130902	0.895853	1
Owenia_fusiformis	OFUSG00552.1	73.5632	-0.108385	0.361611	-0.288718	0.772797	1
Owenia_fusiformis	OFUSG00553.1	34.1446	0.0126866	0.442911	0.0363429	0.971009	1
Owenia_fusiformis	OFUSG00554.1	19.695	0.237552	0.430199	0.547698	0.583899	1
Owenia_fusiformis	OFUSG00554.2	1.03337	-0.255404	0.140867	-0.90766	0.364058	NA
Owenia_fusiformis	OFUSG00555.1	0.59379	-0.11806	0.138259	-0.642397	0.520616	NA
Owenia_fusiformis	OFUSG00556.1	0.629704	0.0161447	0.138858	0.148664	0.881819	NA
Owenia_fusiformis	OFUSG00557.1	1179.21	0.0920169	0.221317	0.412622	0.679883	1
Owenia_fusiformis	OFUSG00558.1	18.9889	0.246879	0.43972	0.533477	0.593704	1
Owenia_fusiformis	OFUSG00559.1	4.19791	-0.589237	0.394162	-1.60123	0.109327	NA
Owenia_fusiformis	OFUSG00559.2	0.770344	0.0796281	0.139841	0.637651	0.523701	NA
Owenia_fusiformis	OFUSG00560.1	0.325489	0.108677	0.136267	0.576644	0.56418	NA
Owenia_fusiformis	OFUSG00561.1	0.528795	-0.0679457	0.137852	-0.295235	0.767815	NA
Owenia_fusiformis	OFUSG00562.1	15.0269	-0.219313	0.444701	-0.383517	0.701336	1
Owenia_fusiformis	OFUSG00563.1	6.57775	-0.455465	0.4238	-0.965415	0.334337	NA
Owenia_fusiformis	OFUSG00564.1	17.1486	-0.0606255	0.447996	-0.115766	0.907838	1
Owenia_fusiformis	OFUSG00565.1	1.29738	-0.0478529	0.141572	-0.591369	0.554273	NA
Owenia_fusiformis	OFUSG00566.1	4.62821	0.155247	0.355029	0.531642	0.594974	NA
Owenia_fusiformis	OFUSG00567.1	10.572	-0.0980858	0.408456	-0.248984	0.803373	1
Owenia_fusiformis	OFUSG00568.1	0.0665629	0	0.136267	0	1	NA
Owenia_fusiformis	OFUSG00569.1	0.312208	0.075908	0.136267	0.399088	0.689828	NA
Owenia_fusiformis	OFUSG00570.1	0.121409	-0.0276306	0.136267	-0.188751	0.850288	NA
Owenia_fusiformis	OFUSG00571.1	4.90471	0.18102	0.366968	1.05836	0.289893	NA
Owenia_fusiformis	OFUSG00572.1	10.0416	0.150127	0.428893	0.18669	0.851904	1
Owenia_fusiformis	OFUSG00573.1	419.807	-0.0126709	0.194426	-0.0710231	0.943379	1
Owenia_fusiformis	OFUSG00574.1	10.9938	-0.551569	0.441097	-1.28446	0.19898	1
Owenia_fusiformis	OFUSG00575.1	1392.45	-0.817298	0.298003	-2.70545	0.00682111	0.392355
Owenia_fusiformis	OFUSG00576.1	5.85417	0.089801	0.376437	0.462982	0.643377	NA
Owenia_fusiformis	OFUSG00577.1	7333.95	-0.046652	0.121924	-0.383101	0.701645	1
Owenia_fusiformis	OFUSG00578.1	49.9285	0.337618	0.401176	0.811005	0.417363	1
Owenia_fusiformis	OFUSG00579.1	2.79525	0.0272728	0.270363	0.0582354	0.953561	NA
Owenia_fusiformis	OFUSG00580.1	5.07858	-0.112815	0.413822	-0.230368	0.817806	NA
Owenia_fusiformis	OFUSG00581.1	11.4205	-0.0491107	0.441658	-0.137265	0.890822	1
Owenia_fusiformis	OFUSG00582.1	8.546	-0.562582	0.437632	-1.23302	0.217568	1
Owenia_fusiformis	OFUSG00583.1	2.24158	0.16373	0.247969	1.28195	0.19986	NA
Owenia_fusiformis	OFUSG00584.1	12.9463	-0.0138098	0.437702	0.0410785	0.967233	1
Owenia_fusiformis	OFUSG00585.1	48.1806	0.108084	0.375915	0.281446	0.778368	1
Owenia_fusiformis	OFUSG00586.1	0.874626	0.114369	0.140352	0.589295	0.555663	NA
Owenia_fusiformis	OFUSG00586.2	0.547042	-0.0803958	0.137843	-0.494831	0.620719	NA
Owenia_fusiformis	OFUSG00586.3	0.516097	-0.116509	0.137766	-0.543447	0.586822	NA
Owenia_fusiformis	OFUSG00586.4	0.0887879	0	0.136267	0	1	NA
Owenia_fusiformis	OFUSG00587.1	1136.67	-0.23966	0.211533	-1.13709	0.2555	1
Owenia_fusiformis	OFUSG00588.1	94.3291	-0.189304	0.329777	-0.544808	0.585886	1
Owenia_fusiformis	OFUSG00588.2	119.24	0.354067	0.441507	0.827047	0.40821	1
Owenia_fusiformis	OFUSG00589.1	20.4536	0.0274954	0.347436	0.209424	0.834118	1
Owenia_fusiformis	OFUSG00590.1	5.35677	-0.47008	0.390154	-1.72152	0.0851565	NA
Owenia_fusiformis	OFUSG00591.1	90.4716	0.159154	0.378599	0.487645	0.625801	1
Owenia_fusiformis	OFUSG00592.1	97.509	0.631369	0.399057	1.53928	0.123736	1
Owenia_fusiformis	OFUSG00593.1	0.932683	0.0626645	0.140797	0.154847	0.876942	NA
Owenia_fusiformis	OFUSG00593.2	0.555793	0.0347256	0.138136	0.0466014	0.962831	NA
Owenia_fusiformis	OFUSG00594.1	1.73597	-0.058612	0.27733	-0.157731	0.874668	NA
Owenia_fusiformis	OFUSG00595.1	1.10035	0.135135	0.157163	0.300819	0.763553	NA
Owenia_fusiformis	OFUSG00596.1	28.3663	-0.438022	0.445551	-1.20327	0.228873	1
Owenia_fusiformis	OFUSG00597.1	39.3656	-1.52232	0.448505	-3.55184	0.000382553	0.0479877
Owenia_fusiformis	OFUSG00598.1	2369.53	-0.0339643	0.14595	-0.233051	0.815722	1
Owenia_fusiformis	OFUSG00599.1	493.556	0.00900292	0.281275	0.0328001	0.973834	1
Owenia_fusiformis	OFUSG00600.1	68.5094	0.432604	0.433013	1.15346	0.24872	1
Owenia_fusiformis	OFUSG00601.1	60.5818	1.15637	0.442025	2.19492	0.0281693	0.93072
Owenia_fusiformis	OFUSG00602.1	2.02018	0.0949366	0.278126	0.158225	0.874279	NA
Owenia_fusiformis	OFUSG00603.1	1.53642	-0.0632937	0.244703	-0.482044	0.629775	NA
Owenia_fusiformis	OFUSG00604.1	5.61732	0.127105	0.330814	0.698364	0.484949	NA
Owenia_fusiformis	OFUSG00605.1	861.445	-0.0723327	0.228402	-0.325526	0.744783	1
Owenia_fusiformis	OFUSG00606.1	218.287	0.125218	0.384378	0.339196	0.734462	1
Owenia_fusiformis	OFUSG00607.1	8.84809	0.24358	0.439678	0.56057	0.575091	1
Owenia_fusiformis	OFUSG00608.1	130.469	0.0112283	0.328601	0.044379	0.964602	1
Owenia_fusiformis	OFUSG00609.1	22.1608	-0.456733	0.438603	-0.942232	0.346074	1
Owenia_fusiformis	OFUSG00610.1	154.283	-0.393843	0.366471	-1.05675	0.290625	1
Owenia_fusiformis	OFUSG00611.1	407.073	-0.00354169	0.232288	-0.00536076	0.995723	1
Owenia_fusiformis	OFUSG00612.1	37.2876	0.371723	0.3413	3.34194	0.000831964	0.0883832
Owenia_fusiformis	OFUSG00612.2	55.2339	-0.590255	0.441999	-1.30385	0.192286	1
Owenia_fusiformis	OFUSG00613.1	46.5242	0.0999522	0.412563	0.272386	0.785325	1
Owenia_fusiformis	OFUSG00614.1	613.998	0.000947197	0.226424	0.00557054	0.995555	1
Owenia_fusiformis	OFUSG00615.1	516.287	-0.157353	0.177232	-0.885788	0.375732	1
Owenia_fusiformis	OFUSG00616.1	7.41292	-0.452276	0.435757	-0.929928	0.352408	1
Owenia_fusiformis	OFUSG00617.1	5.98286	0.00473555	0.417976	0.192007	0.847737	NA
Owenia_fusiformis	OFUSG00618.1	19.7448	0.0182973	0.448678	-0.00404943	0.996769	1
Owenia_fusiformis	OFUSG00619.1	959.127	0.0834213	0.216655	0.386213	0.699339	1
Owenia_fusiformis	OFUSG00620.1	5716.16	0.0253148	0.132558	0.192561	0.847303	1
Owenia_fusiformis	OFUSG00621.1	111.042	-0.787544	0.390424	-1.97907	0.0478076	1
Owenia_fusiformis	OFUSG00622.1	1.5779	0.039528	0.185061	0.165941	0.868204	NA
Owenia_fusiformis	OFUSG00623.1	22.4577	-0.227394	0.448595	-0.502997	0.614966	1
Owenia_fusiformis	OFUSG00624.1	5.27199	-0.387232	0.398293	-0.728648	0.466217	NA
Owenia_fusiformis	OFUSG00625.1	0.189416	0	0.136267	0	1	NA
Owenia_fusiformis	OFUSG00626.1	5.4475	-0.186422	0.414311	-0.689403	0.49057	NA
Owenia_fusiformis	OFUSG00627.1	0.529757	0.0562151	0.137783	0.401161	0.688302	NA
Owenia_fusiformis	OFUSG00628.1	9.08681	0.230268	0.422792	0.560644	0.57504	1
Owenia_fusiformis	OFUSG00629.1	1.26338	-0.0723245	0.217022	-0.189148	0.849977	NA
Owenia_fusiformis	OFUSG00629.2	0.487214	0.00152232	0.137741	0.0339682	0.972903	NA
Owenia_fusiformis	OFUSG00630.1	12.7717	0.707507	0.413105	2.10347	0.0354251	1
Owenia_fusiformis	OFUSG00630.2	27.7257	-0.407587	0.448382	-0.929843	0.352452	1
Owenia_fusiformis	OFUSG00631.1	89.9281	-0.0685232	0.440881	-0.135475	0.892236	1
Owenia_fusiformis	OFUSG00632.1	0.692051	0.00933679	0.139248	0.0563233	0.955084	NA
Owenia_fusiformis	OFUSG00633.1	15.8109	0.0899693	0.443217	0.152975	0.878418	1
Owenia_fusiformis	OFUSG00634.1	558.549	-0.605815	0.250403	-2.4109	0.0159134	0.669176
Owenia_fusiformis	OFUSG00635.1	250.345	-0.526674	0.198893	-2.6502	0.00804434	0.440353
Owenia_fusiformis	OFUSG00636.1	10.6328	1.83617	0.420672	3.24247	0.00118499	0.115905
Owenia_fusiformis	OFUSG00637.1	180.898	4.89369	0.365214	12.3714	3.73134e-35	2.76156e-31
Owenia_fusiformis	OFUSG00638.1	24.2818	0.0643137	0.446166	0.15031	0.88052	1
Owenia_fusiformis	OFUSG00639.1	0.14145	0.0418262	0.136267	0.29757	0.766031	NA
Owenia_fusiformis	OFUSG00640.1	0.606317	0.0784949	0.138727	0.571396	0.567731	NA
Owenia_fusiformis	OFUSG00641.1	6.34023	-0.0467357	0.221551	-0.797096	0.425396	NA
Owenia_fusiformis	OFUSG00641.2	2.45351	0.0316399	0.187509	0.656736	0.511351	NA
Owenia_fusiformis	OFUSG00642.1	1.0585	0.0211947	0.158978	0.403404	0.686651	NA
Owenia_fusiformis	OFUSG00643.1	0.801469	0.0547273	0.139985	0.245034	0.80643	NA
Owenia_fusiformis	OFUSG00644.1	37.3545	-0.104299	0.401334	-0.290427	0.771489	1
Owenia_fusiformis	OFUSG00645.1	0.183287	-0.0273671	0.136267	-0.180166	0.857022	NA
Owenia_fusiformis	OFUSG00646.1	0.337219	0.0406708	0.136267	0.343145	0.731489	NA
Owenia_fusiformis	OFUSG00646.2	0	NA	NA	NA	NA	NA
Owenia_fusiformis	OFUSG00647.1	35.7097	-0.316541	0.39667	-0.82595	0.408832	1
Owenia_fusiformis	OFUSG00648.1	3.93825	0.176837	0.37356	0.418719	0.675422	NA
Owenia_fusiformis	OFUSG00649.1	1.51391	-0.0414924	0.177291	-0.218429	0.827095	NA
Owenia_fusiformis	OFUSG00650.1	32.7402	0.218464	0.447007	0.629576	0.528972	1
Owenia_fusiformis	OFUSG00650.2	1.11405	-0.25755	0.141193	-0.930033	0.352354	NA
Owenia_fusiformis	OFUSG00651.1	452.505	0.209328	0.211519	0.990062	0.322144	1
Owenia_fusiformis	OFUSG00652.1	23321.3	-0.13953	0.0928352	-1.50425	0.132517	1
Owenia_fusiformis	OFUSG00652.2	25339.8	-0.0729008	0.0964849	-0.755528	0.449932	1
Owenia_fusiformis	OFUSG00652.3	509.493	-0.032453	0.337711	-0.0959919	0.923527	1
Owenia_fusiformis	OFUSG00653.1	149.728	0.0545315	0.363838	0.187018	0.851646	1
Owenia_fusiformis	OFUSG00654.1	2830.3	-0.0573738	0.17895	-0.316977	0.751261	1
Owenia_fusiformis	OFUSG00655.1	64.9544	0.587362	0.355853	1.67404	0.0941224	1
Owenia_fusiformis	OFUSG00656.1	1054.38	0.0177434	0.193271	0.0901868	0.928139	1
Owenia_fusiformis	OFUSG00656.2	363.977	-0.0655566	0.382589	-0.175661	0.860561	1
Owenia_fusiformis	OFUSG00657.1	3348.81	0.39589	0.238381	1.64467	0.100038	1
Owenia_fusiformis	OFUSG00658.1	77.3703	-0.729922	0.444419	-1.85726	0.0632739	1
Owenia_fusiformis	OFUSG00658.2	35.5364	0.18523	0.203638	2.38599	0.0170331	0.701646
Owenia_fusiformis	OFUSG00658.3	104.623	-0.183386	0.422173	-0.362815	0.716743	1
Owenia_fusiformis	OFUSG00658.4	2362.09	0.125461	0.232449	0.541274	0.588319	1
Owenia_fusiformis	OFUSG00659.1	27.8451	-0.200423	0.295487	-2.77584	0.00550587	0.338413
Owenia_fusiformis	OFUSG00659.2	246.982	-0.278427	0.424523	-0.438984	0.660673	1
Owenia_fusiformis	OFUSG00660.1	2974.35	0.0491127	0.204855	0.239168	0.810975	1
Owenia_fusiformis	OFUSG00661.1	9.84371	0.0259906	0.44857	0.0846823	0.932514	1
Owenia_fusiformis	OFUSG00662.1	2479.6	0.206216	0.172832	1.19086	0.233709	1
Owenia_fusiformis	OFUSG00663.1	328.3	0.0174454	0.269218	0.0617054	0.950797	1
Owenia_fusiformis	OFUSG00664.1	162.177	-0.331047	0.320262	-1.04198	0.297422	1
Owenia_fusiformis	OFUSG00664.2	657.233	-0.0663589	0.148261	-0.446547	0.655202	1
Owenia_fusiformis	OFUSG00665.1	3672.12	-0.0388958	0.199522	-0.194785	0.845561	1
Owenia_fusiformis	OFUSG00666.1	2.53475	0.0102725	0.312879	-0.101408	0.919227	NA
Owenia_fusiformis	OFUSG00667.1	8.24449	-0.20762	0.410778	-0.543263	0.586949	1
Owenia_fusiformis	OFUSG00668.1	367.445	-0.505712	0.340693	-1.4913	0.135884	1
Owenia_fusiformis	OFUSG00669.1	414.72	-0.562729	0.357925	-1.53665	0.124379	1
Owenia_fusiformis	OFUSG00670.1	116.093	-0.171236	0.448041	-0.281158	0.778589	1
Owenia_fusiformis	OFUSG00671.1	5.63862	-0.0312987	0.425951	-0.107883	0.914088	NA
Owenia_fusiformis	OFUSG00672.1	28.1623	-0.0392784	0.439793	-0.107159	0.914663	1
Owenia_fusiformis	OFUSG00673.1	4.19652	-0.0401623	0.360055	-0.227084	0.820358	NA
Owenia_fusiformis	OFUSG00674.1	0.651599	0	0.138601	0	1	NA
Owenia_fusiformis	OFUSG00675.1	4.43215	-0.0133505	0.289262	-0.41194	0.680383	NA
Owenia_fusiformis	OFUSG00676.1	1.4455	0.0885378	0.190458	0.668038	0.504109	NA
Owenia_fusiformis	OFUSG00677.1	548.846	0.139035	0.247833	0.551829	0.581065	1
Owenia_fusiformis	OFUSG00678.1	258.292	0.195615	0.173845	1.12272	0.261556	1
Owenia_fusiformis	OFUSG00679.1	548.243	-0.0931597	0.254183	-0.363939	0.715904	1
Owenia_fusiformis	OFUSG00680.1	32.635	0.494398	0.436859	1.27842	0.2011	1
Owenia_fusiformis	OFUSG00681.1	0	NA	NA	NA	NA	NA
Owenia_fusiformis	OFUSG00681.2	138.053	1.12699	0.283796	3.95734	7.57877e-05	0.0128078
Owenia_fusiformis	OFUSG00682.1	9.57191	-0.0168506	0.352831	-0.167619	0.866883	1
Owenia_fusiformis	OFUSG00683.1	1.13733	0.096206	0.182339	0.884461	0.376447	NA
Owenia_fusiformis	OFUSG00684.1	2369.06	-0.0693894	0.161503	-0.430438	0.666877	1
Owenia_fusiformis	OFUSG00685.1	1.02633	0	0.14084	0	1	NA
Owenia_fusiformis	OFUSG00685.2	18.3283	0.0254794	0.444366	0.0597358	0.952366	1
Owenia_fusiformis	OFUSG00686.1	1481.6	0.116932	0.205823	0.564328	0.572531	1
Owenia_fusiformis	OFUSG00687.1	17.4817	0.217103	0.448657	0.584323	0.559003	1
Owenia_fusiformis	OFUSG00688.1	121.223	-0.0863129	0.252453	-0.556159	0.578102	1
Owenia_fusiformis	OFUSG00688.2	2005.34	0.0979802	0.181601	0.539177	0.589765	1
Owenia_fusiformis	OFUSG00688.3	4029.86	0.101165	0.139561	0.724991	0.468457	1
Owenia_fusiformis	OFUSG00688.4	110.746	-0.0409044	0.435648	-0.0719738	0.942623	1
Owenia_fusiformis	OFUSG00688.5	156.811	0.283165	0.4443	0.514574	0.606851	1
Owenia_fusiformis	OFUSG00689.1	102.607	0.199138	0.41148	0.546766	0.58454	1
Owenia_fusiformis	OFUSG00690.1	36.0246	0.111908	0.428113	0.372081	0.709833	1
Owenia_fusiformis	OFUSG00691.1	240.254	-0.0488823	0.257274	-0.190646	0.848803	1
Owenia_fusiformis	OFUSG00692.1	932.649	-0.145277	0.167991	-0.865202	0.386928	1
Owenia_fusiformis	OFUSG00693.1	2.88626	0.057078	0.235567	0.77098	0.440719	NA
Owenia_fusiformis	OFUSG00694.1	6.76493	0.0578137	0.407786	0.080375	0.935939	NA
Owenia_fusiformis	OFUSG00695.1	3.76871	0.00869874	0.382396	-0.0646173	0.948479	NA
Owenia_fusiformis	OFUSG00696.1	133.868	0.0983178	0.325533	0.298054	0.765662	1
Owenia_fusiformis	OFUSG00697.1	5.17066	0.44136	0.400932	1.14916	0.25049	NA
Owenia_fusiformis	OFUSG00698.1	18.6786	-0.123663	0.446989	-0.249833	0.802717	1
Owenia_fusiformis	OFUSG00699.1	4595.41	0.00447459	0.2703	0.0157909	0.987401	1
Owenia_fusiformis	OFUSG00700.1	0.30691	-0.0605236	0.136319	-0.376383	0.706632	NA
Owenia_fusiformis	OFUSG00701.1	773.004	0.0484737	0.203463	0.239531	0.810694	1
Owenia_fusiformis	OFUSG00702.1	17.5909	-0.0295645	0.442177	-0.0701157	0.944102	1
Owenia_fusiformis	OFUSG00703.1	22.4909	0.413495	0.443211	1.02942	0.303281	1
Owenia_fusiformis	OFUSG00704.1	43.285	-0.363268	0.375442	-1.00088	0.316887	1
Owenia_fusiformis	OFUSG00705.1	1.75084	-0.0307552	0.220712	-0.00382724	0.996946	NA
Owenia_fusiformis	OFUSG00706.1	37.6574	-0.151368	0.390644	-0.366523	0.713975	1
Owenia_fusiformis	OFUSG00707.1	71.3526	0.0632894	0.376462	0.168874	0.865896	1
Owenia_fusiformis	OFUSG00707.2	56.4262	0.0834481	0.446453	0.14044	0.888312	1
Owenia_fusiformis	OFUSG00708.1	139.148	-0.152101	0.301815	-0.501898	0.615739	1
Owenia_fusiformis	OFUSG00709.1	12.8421	-0.134385	0.418252	-0.21342	0.831	1
Owenia_fusiformis	OFUSG00710.1	3.96771	-0.102955	0.155083	-1.15838	0.24671	NA
Owenia_fusiformis	OFUSG00710.2	80.1606	0.0719345	0.440272	0.146943	0.883177	1
Owenia_fusiformis	OFUSG00711.1	113.982	-0.203903	0.310373	-0.702868	0.482138	1
Owenia_fusiformis	OFUSG00712.1	7.38551	-0.0233844	0.444754	-0.00875844	0.993012	1
Owenia_fusiformis	OFUSG00713.1	2.67896	0.288723	0.356176	0.828921	0.407149	NA
Owenia_fusiformis	OFUSG00713.2	0.426879	-0.0641874	0.136952	-0.123371	0.901813	NA
Owenia_fusiformis	OFUSG00712.2	31.9426	-0.128337	0.446907	-0.27456	0.783655	1
Owenia_fusiformis	OFUSG00714.1	2101.2	-0.051676	0.0977069	-0.52828	0.597305	1
Owenia_fusiformis	OFUSG00715.1	526.864	-0.0190435	0.319609	-0.057821	0.953891	1
Owenia_fusiformis	OFUSG00716.1	60.8524	0.149044	0.261657	2.23169	0.0256352	0.896703
Owenia_fusiformis	OFUSG00716.2	42.1282	-0.00930825	0.216408	-0.0504303	0.95978	1
Owenia_fusiformis	OFUSG00716.3	82.2149	-0.347521	0.442827	-0.687624	0.491689	1
Owenia_fusiformis	OFUSG00717.1	997.51	0.233851	0.141826	1.64953	0.0990394	1
Owenia_fusiformis	OFUSG00718.1	2828.89	-0.00241807	0.124799	-0.0188231	0.984982	1
Owenia_fusiformis	OFUSG00719.1	45.684	0.510756	0.359981	1.41468	0.157162	1
Owenia_fusiformis	OFUSG00720.1	239.741	-0.694751	0.347789	-1.94401	0.0518938	1
Owenia_fusiformis	OFUSG00721.1	9.92554	-0.0581743	0.374803	-0.110955	0.911652	1
Owenia_fusiformis	OFUSG00722.1	1.60652	-0.196072	0.217137	-0.438277	0.661185	NA
Owenia_fusiformis	OFUSG00723.1	21268.8	-0.0414075	0.101877	-0.407381	0.683728	1
Owenia_fusiformis	OFUSG00724.1	2158.35	0.0781911	0.127861	0.611884	0.540614	1
Owenia_fusiformis	OFUSG00725.1	6.34349	-0.39333	0.398261	-1.7933	0.0729256	NA
Owenia_fusiformis	OFUSG00726.1	5.19043	-0.469004	0.388518	-1.16621	0.243532	NA
Owenia_fusiformis	OFUSG00727.1	54.4062	-0.505825	0.384921	-1.24866	0.211791	1
Owenia_fusiformis	OFUSG00728.1	6.81978	0.0176595	0.429642	-0.0197257	0.984262	NA
Owenia_fusiformis	OFUSG00729.1	1.5233	-0.11356	0.272234	-0.356907	0.721161	NA
Owenia_fusiformis	OFUSG00730.1	34.7313	-0.322302	0.419661	-0.991465	0.321459	1
Owenia_fusiformis	OFUSG00731.1	1.10682	0.0308051	0.141204	0.387961	0.698045	NA
Owenia_fusiformis	OFUSG00732.1	9.34868	0.346296	0.437408	0.864719	0.387193	1
Owenia_fusiformis	OFUSG00733.1	14.8094	0.206481	0.447124	0.49778	0.618639	1
Owenia_fusiformis	OFUSG00734.1	2385.62	-0.0920494	0.117374	-0.783984	0.43305	1
Owenia_fusiformis	OFUSG00735.1	33.1484	-0.532481	0.446238	-1.43883	0.150198	1
Owenia_fusiformis	OFUSG00736.1	2.90204	0.234288	0.317387	1.23478	0.216914	NA
Owenia_fusiformis	OFUSG00737.1	18.0601	0.265309	0.444758	0.674035	0.500289	1
Owenia_fusiformis	OFUSG00738.1	1.96564	0.165469	0.292898	0.706393	0.479944	NA
Owenia_fusiformis	OFUSG00739.1	11.963	0.0673473	0.144786	1.13945	0.254515	1
Owenia_fusiformis	OFUSG00739.2	115.833	-0.0689614	0.445313	-0.297989	0.765712	1
Owenia_fusiformis	OFUSG00740.1	146.269	0.377031	0.345814	1.09607	0.27305	1
Owenia_fusiformis	OFUSG00741.1	12.3296	0.00205574	0.446644	0.037274	0.970267	1
Owenia_fusiformis	OFUSG00742.1	2269.45	-0.0948441	0.111169	-0.85272	0.393815	1
Owenia_fusiformis	OFUSG00743.1	1.69684	-0.132624	0.282932	-0.508504	0.6111	NA
Owenia_fusiformis	OFUSG00744.1	6530.25	-0.0629237	0.148732	-0.423225	0.672131	1
Owenia_fusiformis	OFUSG00745.1	95.9647	0.237185	0.372651	0.644204	0.519443	1
Owenia_fusiformis	OFUSG00746.1	15.359	0.322946	0.448041	0.779365	0.435764	1
Owenia_fusiformis	OFUSG00747.1	7.0346	0.356212	0.424563	0.93449	0.350051	NA
Owenia_fusiformis	OFUSG00748.1	604.384	-0.105754	0.199769	-0.525336	0.599349	1
Owenia_fusiformis	OFUSG00749.1	0.596332	0.000928102	0.138287	0.0413913	0.966984	NA
Owenia_fusiformis	OFUSG00749.2	0.647672	0.0316033	0.138766	0.336298	0.736646	NA
Owenia_fusiformis	OFUSG00750.1	2.56205	0.0435671	0.273536	0.555824	0.578331	NA
Owenia_fusiformis	OFUSG00751.1	6.86705	0.293145	0.395668	0.691494	0.489255	NA
Owenia_fusiformis	OFUSG00752.1	511.671	-0.01243	0.267464	-0.0420254	0.966478	1
Owenia_fusiformis	OFUSG00753.1	80.1886	0.207531	0.371701	0.639382	0.522574	1
Owenia_fusiformis	OFUSG00754.1	3.35568	0.470693	0.30129	0.948577	0.342836	NA
Owenia_fusiformis	OFUSG00755.1	1.53804	-0.0925398	0.280808	-0.283018	0.777163	NA
Owenia_fusiformis	OFUSG00756.1	3.81392	-0.315005	0.383899	-1.30535	0.191775	NA
Owenia_fusiformis	OFUSG00757.1	97.5232	-0.0065409	0.375312	-0.011184	0.991077	1
Owenia_fusiformis	OFUSG00758.1	2.28004	0.0424373	0.277236	0.288172	0.773215	NA
Owenia_fusiformis	OFUSG00759.1	506.88	0.0504372	0.341436	0.141392	0.88756	1
Owenia_fusiformis	OFUSG00760.1	711.217	-0.10931	0.183387	-0.594688	0.552052	1
Owenia_fusiformis	OFUSG00761.1	5.24684	0.239033	0.429305	0.493661	0.621546	NA
Owenia_fusiformis	OFUSG00762.1	1.3869	-0.0679541	0.263669	-0.43354	0.664622	NA
Owenia_fusiformis	OFUSG00763.1	2.1649	-0.015202	0.331992	0.0188517	0.984959	NA
Owenia_fusiformis	OFUSG00764.1	0.548466	-0.0230105	0.137571	-0.227619	0.819942	NA
Owenia_fusiformis	OFUSG00765.1	0.933767	0.0357352	0.140578	0.471169	0.63752	NA
Owenia_fusiformis	OFUSG00766.1	2.22551	0.106556	0.28611	0.539992	0.589203	NA
Owenia_fusiformis	OFUSG00767.1	20.2443	0.642545	0.438042	1.43449	0.151431	1
Owenia_fusiformis	OFUSG00768.1	16.6281	0.583639	0.44813	1.30825	0.190788	1
Owenia_fusiformis	OFUSG00769.1	357.376	0.0823702	0.228788	0.35863	0.719872	1
Owenia_fusiformis	OFUSG00770.1	790.335	-0.0198085	0.184442	-0.124813	0.900672	1
Owenia_fusiformis	OFUSG00771.1	424.18	0.365486	0.244546	1.49311	0.135409	1
Owenia_fusiformis	OFUSG00772.1	437.826	-0.0262655	0.242731	-0.101284	0.919325	1
Owenia_fusiformis	OFUSG00773.1	2305.75	-0.0106449	0.202829	-0.048653	0.961196	1
Owenia_fusiformis	OFUSG00774.1	441.603	-0.0355542	0.300663	-0.121485	0.903307	1
Owenia_fusiformis	OFUSG00774.2	68.2448	0.0878785	0.316048	0.401477	0.688069	1
Owenia_fusiformis	OFUSG00775.1	19698.4	0.0593898	0.186056	0.324425	0.745617	1
Owenia_fusiformis	OFUSG00776.1	2221.77	-0.0636312	0.0999198	-0.636294	0.524585	1
Owenia_fusiformis	OFUSG00777.1	2330.16	0.0888618	0.166787	0.534157	0.593233	1
Owenia_fusiformis	OFUSG00778.1	929.477	-0.125449	0.157507	-0.797584	0.425112	1
Owenia_fusiformis	OFUSG00779.1	9.99794	0.147374	0.435796	0.157156	0.875122	1
Owenia_fusiformis	OFUSG00780.1	111.238	-0.628197	0.302083	-2.08135	0.037402	1
Owenia_fusiformis	OFUSG00781.1	13.4023	-0.0104944	0.422636	-0.135956	0.891856	1
Owenia_fusiformis	OFUSG00781.2	5.89632	0.0578329	0.413546	0.155448	0.876468	NA
Owenia_fusiformis	OFUSG00782.1	2486.21	-0.0785855	0.188319	-0.417206	0.676527	1
Owenia_fusiformis	OFUSG00783.1	7.56207	0.255932	0.41752	0.594665	0.552068	1
Owenia_fusiformis	OFUSG00784.1	4.47897	0.00262229	0.351142	-0.0358109	0.971433	NA
Owenia_fusiformis	OFUSG00785.1	14.3193	-0.315749	0.437158	-0.66139	0.508362	1
Owenia_fusiformis	OFUSG00786.1	3.76858	0.0533757	0.388528	0.149394	0.881243	NA
Owenia_fusiformis	OFUSG00787.1	4.24843	-0.14009	0.391164	-0.5573	0.577323	NA
Owenia_fusiformis	OFUSG00788.1	12.406	0.0997491	0.444743	0.103144	0.917849	1
Owenia_fusiformis	OFUSG00789.1	87.5434	0.124542	0.383098	0.389082	0.697216	1
Owenia_fusiformis	OFUSG00790.1	3074.32	-0.0827043	0.126405	-0.654244	0.512955	1
Owenia_fusiformis	OFUSG00791.1	42.2094	-0.171	0.417387	-0.383152	0.701607	1
Owenia_fusiformis	OFUSG00792.1	191.03	-0.44208	0.259918	-1.68323	0.0923302	1
Owenia_fusiformis	OFUSG00793.1	3.99826	-0.0403586	0.357925	-0.24867	0.803616	NA
Owenia_fusiformis	OFUSG00794.1	7.16257	-0.298241	0.414802	-0.673109	0.500878	1
Owenia_fusiformis	OFUSG00795.1	2.10859	0.0682846	0.301268	0.481435	0.630207	NA
Owenia_fusiformis	OFUSG00796.1	1.49865	-0.0551852	0.23515	-0.403389	0.686662	NA
Owenia_fusiformis	OFUSG00797.1	3.19279	-0.124702	0.381908	-0.427963	0.668678	NA
Owenia_fusiformis	OFUSG00798.1	5.47433	0.115408	0.292631	0.197602	0.843356	NA
Owenia_fusiformis	OFUSG00799.1	17.2327	0.503424	0.44707	1.19178	0.233349	1
Owenia_fusiformis	OFUSG00800.1	2.71851	0.0256436	0.305415	0.337321	0.735875	NA
Owenia_fusiformis	OFUSG00801.1	15.1026	-0.0705955	0.448118	-0.150187	0.880617	1
Owenia_fusiformis	OFUSG00802.1	2.22063	0.144085	0.256155	0.514034	0.607228	NA
Owenia_fusiformis	OFUSG00803.1	3.71147	0.441396	0.320809	1.36337	0.172765	NA
Owenia_fusiformis	OFUSG00804.1	1.42102	0.0754722	0.156823	0.603882	0.545922	NA
Owenia_fusiformis	OFUSG00805.1	444.344	-0.262623	0.180387	-1.45733	0.145025	1
Owenia_fusiformis	OFUSG00806.1	73.959	-0.113597	0.369822	-0.309817	0.7567	1
Owenia_fusiformis	OFUSG00807.1	2461.62	0.0586816	0.184157	0.318294	0.750262	1
Owenia_fusiformis	OFUSG00808.1	1772.88	-0.0228814	0.174098	-0.132763	0.894381	1
Owenia_fusiformis	OFUSG00809.1	577.067	0.103317	0.175297	0.588727	0.556045	1
Owenia_fusiformis	OFUSG00810.1	18.9305	0.02985	0.441028	0.037916	0.969755	1
Owenia_fusiformis	OFUSG00811.1	7.24312	-0.346829	0.404895	-1.13377	0.256892	1
Owenia_fusiformis	OFUSG00812.1	159.382	-0.189671	0.235458	-0.827524	0.40794	1
Owenia_fusiformis	OFUSG00813.1	11.0531	-0.00825744	0.448257	-0.0163557	0.986951	1
Owenia_fusiformis	OFUSG00814.1	105.002	0.187365	0.303664	0.610103	0.541793	1
Owenia_fusiformis	OFUSG00815.1	1810.24	-0.119156	0.170701	-0.697271	0.485633	1
Owenia_fusiformis	OFUSG00816.1	31.6373	0.0564517	0.446388	0.167723	0.866802	1
Owenia_fusiformis	OFUSG00817.1	9.98707	0.770429	0.435444	2.31404	0.0206657	0.787034
Owenia_fusiformis	OFUSG00818.1	9.99044	0.118715	0.430844	0.186157	0.852322	1
Owenia_fusiformis	OFUSG00819.1	57.6999	0.126862	0.348948	0.361672	0.717597	1
Owenia_fusiformis	OFUSG00820.1	96.3054	0.0320952	0.330093	0.0928701	0.926007	1
Owenia_fusiformis	OFUSG00821.1	90.8366	-0.263849	0.392989	-0.687956	0.491481	1
Owenia_fusiformis	OFUSG00822.1	444.347	-0.488178	0.272143	-1.8154	0.0694628	1
Owenia_fusiformis	OFUSG00823.1	198.017	-0.0722916	0.309148	-0.236294	0.813204	1
Owenia_fusiformis	OFUSG00823.2	5.98748	0	0.240465	0	1	NA
Owenia_fusiformis	OFUSG00824.1	3273.53	-0.0511903	0.162184	-0.318811	0.74987	1
Owenia_fusiformis	OFUSG00825.1	378.157	-0.378873	0.187673	-2.02526	0.0428407	1
Owenia_fusiformis	OFUSG00826.1	15.9949	0.152831	0.441374	0.319471	0.74937	1
Owenia_fusiformis	OFUSG00827.1	8.56892	-0.0928595	0.403098	-0.184728	0.853443	1
Owenia_fusiformis	OFUSG00828.1	7.11563	0.166619	0.394173	0.576196	0.564482	1
Owenia_fusiformis	OFUSG00829.1	5.14662	0.00651564	0.426565	0.0324349	0.974125	NA
Owenia_fusiformis	OFUSG00830.1	66.5786	-0.239489	0.242767	-0.298196	0.765554	1
Owenia_fusiformis	OFUSG00831.1	179.095	-0.252268	0.241901	-1.05936	0.289435	1
Owenia_fusiformis	OFUSG00832.1	7.62213	-0.354865	0.426491	-0.910457	0.362581	1
Owenia_fusiformis	OFUSG00833.1	117.158	-0.583524	0.320418	-1.8215	0.0685314	1
Owenia_fusiformis	OFUSG00834.1	251.179	0.0639225	0.27712	0.230866	0.817419	1
Owenia_fusiformis	OFUSG00835.1	419.385	-0.137786	0.227331	-0.597472	0.550192	1
Owenia_fusiformis	OFUSG00836.1	52.2222	0.106837	0.405585	0.251303	0.80158	1
Owenia_fusiformis	OFUSG00837.1	1636.54	0.0602555	0.132658	0.45436	0.64957	1
Owenia_fusiformis	OFUSG00838.1	129.425	-0.023804	0.350926	-0.0709485	0.943439	1
Owenia_fusiformis	OFUSG00839.1	430.104	0.0807461	0.153891	0.52466	0.599819	1
Owenia_fusiformis	OFUSG00840.1	141.766	0.14458	0.268951	0.537732	0.590762	1
Owenia_fusiformis	OFUSG00840.2	123.076	-0.0821315	0.393493	-0.213209	0.831164	1
Owenia_fusiformis	OFUSG00841.1	0	NA	NA	NA	NA	NA
Owenia_fusiformis	OFUSG00841.2	16.1812	-0.887102	0.447886	-2.00031	0.0454672	1
Owenia_fusiformis	OFUSG00842.1	698.295	-0.510051	0.317786	-1.57908	0.114318	1
Owenia_fusiformis	OFUSG00843.1	2326.47	0.0900453	0.19763	0.455632	0.648655	1
Owenia_fusiformis	OFUSG00844.1	2470.33	-0.146988	0.22688	-0.646871	0.517716	1
Owenia_fusiformis	OFUSG00845.1	44.0851	0.222257	0.418992	0.534451	0.593029	1
Owenia_fusiformis	OFUSG00846.1	0.193485	0	0.136267	0	1	NA
Owenia_fusiformis	OFUSG00847.1	141.572	0.0784262	0.315289	0.243558	0.807573	1
Owenia_fusiformis	OFUSG00847.2	19.4939	-0.230021	0.44832	-0.531889	0.594803	1
Owenia_fusiformis	OFUSG00848.1	4.02977	0.516609	0.391556	1.89013	0.0587409	NA
Owenia_fusiformis	OFUSG00849.1	2.06818	0.179955	0.311526	0.429481	0.667573	NA
Owenia_fusiformis	OFUSG00850.1	6.84117	0.122994	0.405429	0.307243	0.758659	NA
Owenia_fusiformis	OFUSG00851.1	5.98772	-0.14542	0.428006	-0.267213	0.789305	NA
Owenia_fusiformis	OFUSG00852.1	0.929969	0.0309607	0.140474	0.295271	0.767787	NA
Owenia_fusiformis	OFUSG00853.1	15.6127	-0.104846	0.4458	-0.234799	0.814364	1
Owenia_fusiformis	OFUSG00854.1	0.442138	0	0.137109	0	1	NA
Owenia_fusiformis	OFUSG00855.1	8.07642	-0.0583082	0.437173	-0.366567	0.713942	1
Owenia_fusiformis	OFUSG00856.1	576.808	-0.0438687	0.294344	-0.152209	0.879022	1
Owenia_fusiformis	OFUSG00856.2	13.7475	0.190092	0.354913	0.383609	0.701268	1
Owenia_fusiformis	OFUSG00857.1	4.52643	-0.393556	0.41455	-1.00233	0.316184	NA
Owenia_fusiformis	OFUSG00858.1	52.9116	0.164964	0.390658	0.403425	0.686636	1
Owenia_fusiformis	OFUSG00859.1	13.6775	0.0820428	0.442085	0.181259	0.856164	1
Owenia_fusiformis	OFUSG00860.1	5.76571	0.412348	0.416659	0.825817	0.408908	NA
Owenia_fusiformis	OFUSG00861.1	27.9682	-0.416794	0.447958	-0.661012	0.508605	1
Owenia_fusiformis	OFUSG00862.1	13.673	-0.520695	0.447211	-1.31008	0.190168	1
Owenia_fusiformis	OFUSG00863.1	8.78533	0.104492	0.411382	0.40088	0.688508	1
Owenia_fusiformis	OFUSG00864.1	3.49538	0.125936	0.314308	0.00659107	0.994741	NA
Owenia_fusiformis	OFUSG00865.1	4.06604	0.493364	0.382831	1.45933	0.144475	NA
Owenia_fusiformis	OFUSG00866.1	2280.34	0.0147758	0.110405	0.134012	0.893393	1
Owenia_fusiformis	OFUSG00867.1	1234.2	0.0977983	0.141262	0.692454	0.488652	1
Owenia_fusiformis	OFUSG00868.1	16.8406	-0.220243	0.39991	-0.357661	0.720597	1
Owenia_fusiformis	OFUSG00868.2	12.3394	0.219002	0.288176	2.54742	0.0108523	0.537842
Owenia_fusiformis	OFUSG00869.1	393.135	-0.338001	0.446351	-0.753567	0.45111	1
Owenia_fusiformis	OFUSG00869.2	148.355	-0.137115	0.270455	-2.87269	0.00406993	0.280588
Owenia_fusiformis	OFUSG00869.3	208.324	0.176919	0.270833	0.61455	0.538852	1
Owenia_fusiformis	OFUSG00869.4	56.3979	0.0118319	0.434634	-0.0501218	0.960025	1
Owenia_fusiformis	OFUSG00869.5	285.91	0.163278	0.43394	0.362975	0.716623	1
Owenia_fusiformis	OFUSG00870.1	42.3869	-0.234411	0.425983	-0.535984	0.59197	1
Owenia_fusiformis	OFUSG00870.2	9.18953	-0.00530406	0.323767	-0.520678	0.602591	1
Owenia_fusiformis	OFUSG00871.1	6.59138	0.728096	0.403914	2.15221	0.0313809	NA
Owenia_fusiformis	OFUSG00871.2	96.3784	0.0658865	0.386265	0.201544	0.840273	1
Owenia_fusiformis	OFUSG00871.3	6.91997	0	0.369055	0	1	NA
Owenia_fusiformis	OFUSG00872.1	13.2598	-0.143384	0.448571	-0.33081	0.740788	1
Owenia_fusiformis	OFUSG00873.1	420.015	-0.240997	0.186452	-1.28854	0.197558	1
Owenia_fusiformis	OFUSG00874.1	11.8149	-0.0868621	0.448642	-0.279241	0.780059	1
Owenia_fusiformis	OFUSG00875.1	4.1218	0.0407213	0.360244	0.0818804	0.934742	NA
Owenia_fusiformis	OFUSG00876.1	20.1451	0.0900381	0.413931	0.119428	0.904936	1
Owenia_fusiformis	OFUSG00877.1	1196.02	-0.0412937	0.150052	-0.274691	0.783553	1
Owenia_fusiformis	OFUSG00878.1	8355.65	-0.0363922	0.0731326	-0.497639	0.618739	1
Owenia_fusiformis	OFUSG00879.1	0.600055	0	0.138452	0	1	NA
Owenia_fusiformis	OFUSG00880.1	4.79826	-0.0132962	0.144205	-0.62884	0.529454	NA
Owenia_fusiformis	OFUSG00880.2	7.20929	0.140254	0.363619	0.76942	0.441644	1
Owenia_fusiformis	OFUSG00881.1	658.281	0.0105965	0.162839	0.0647691	0.948358	1
Owenia_fusiformis	OFUSG00882.1	1061.7	0.0498692	0.141502	0.352196	0.724691	1
Owenia_fusiformis	OFUSG00883.1	8.74685	0.0754464	0.403281	0.48534	0.627435	1
Owenia_fusiformis	OFUSG00884.1	228.2	0.0877361	0.217505	0.40748	0.683655	1
Owenia_fusiformis	OFUSG00885.1	16.7506	-0.177232	0.448678	-0.382996	0.701722	1
Owenia_fusiformis	OFUSG00886.1	84.9013	-0.0631809	0.389899	-0.109306	0.91296	1
Owenia_fusiformis	OFUSG00887.1	252.863	0.189659	0.269958	0.696929	0.485847	1
Owenia_fusiformis	OFUSG00888.1	1074.25	0.0685856	0.162608	0.420475	0.674139	1
Owenia_fusiformis	OFUSG00889.1	12403.9	-0.0598967	0.190199	-0.304954	0.760401	1
Owenia_fusiformis	OFUSG00890.1	224.633	-0.0109849	0.261786	-0.0406234	0.967596	1
Owenia_fusiformis	OFUSG00891.1	279.211	0.0532624	0.280152	0.189067	0.85004	1
Owenia_fusiformis	OFUSG00891.2	29.1458	-0.0439998	0.18635	-0.229906	0.818165	1
Owenia_fusiformis	OFUSG00892.1	60.4968	-0.0520583	0.446747	-0.0761177	0.939325	1
Owenia_fusiformis	OFUSG00893.1	37.4362	0.0962007	0.44187	0.218549	0.827001	1
Owenia_fusiformis	OFUSG00894.1	44.8515	0.667955	0.445796	1.28409	0.199109	1
Owenia_fusiformis	OFUSG00895.1	264.974	0.347502	0.26884	1.29092	0.19673	1
Owenia_fusiformis	OFUSG00895.2	71.0365	-0.0847316	0.436664	-0.161475	0.87172	1
Owenia_fusiformis	OFUSG00896.1	0.498127	-0.0234124	0.137268	-0.219371	0.826361	NA
Owenia_fusiformis	OFUSG00897.1	370.598	-0.123936	0.273988	-0.459035	0.646209	1
Owenia_fusiformis	OFUSG00898.1	277.207	0.26015	0.224814	1.14992	0.250176	1
Owenia_fusiformis	OFUSG00899.1	25.142	-0.1955	0.440382	-0.364244	0.715676	1
Owenia_fusiformis	OFUSG00900.1	2713.73	0.0218628	0.152889	0.130049	0.896528	1
Owenia_fusiformis	OFUSG00901.1	346.934	0.193749	0.28028	0.697713	0.485357	1
Owenia_fusiformis	OFUSG00902.1	2999.63	0.102606	0.0918086	1.11776	0.263669	1
Owenia_fusiformis	OFUSG00903.1	660.58	0.0153187	0.274194	0.0602832	0.95193	1
Owenia_fusiformis	OFUSG00904.1	761.132	0.18222	0.14158	1.28785	0.197797	1
Owenia_fusiformis	OFUSG00905.1	23.4937	-0.0488453	0.425978	-0.10279	0.91813	1
Owenia_fusiformis	OFUSG00906.1	488.593	0.42092	0.167061	2.52051	0.0117184	0.560741
Owenia_fusiformis	OFUSG00907.1	1162.04	0.255458	0.166409	1.5341	0.125005	1
Owenia_fusiformis	OFUSG00908.1	190.012	-0.415917	0.378557	-1.22825	0.219354	1
Owenia_fusiformis	OFUSG00909.1	214.044	0.0325534	0.318133	0.104078	0.917108	1
Owenia_fusiformis	OFUSG00910.1	63.0424	0.501709	0.328021	1.52989	0.126043	1
Owenia_fusiformis	OFUSG00911.1	1176.69	0.208972	0.198338	1.05607	0.290936	1
Owenia_fusiformis	OFUSG00912.1	2532.07	-0.0173539	0.149815	-0.115095	0.90837	1
Owenia_fusiformis	OFUSG00913.1	109.147	-0.0184235	0.271575	-0.0645835	0.948506	1
Owenia_fusiformis	OFUSG00914.1	4.97591	-0.223872	0.390931	-0.924872	0.355032	NA
Owenia_fusiformis	OFUSG00915.1	623.702	-0.104928	0.272807	-0.377752	0.705615	1
Owenia_fusiformis	OFUSG00915.2	2335.87	0.054102	0.445118	0.114053	0.909196	1
Owenia_fusiformis	OFUSG00915.3	153.425	0.360549	0.446553	0.759781	0.447385	1
Owenia_fusiformis	OFUSG00916.1	415.59	-0.17526	0.205878	-0.847257	0.396852	1
Owenia_fusiformis	OFUSG00917.1	1.32665	-0.0900599	0.199086	-0.382405	0.702161	NA
Owenia_fusiformis	OFUSG00918.1	13.7797	-0.293641	0.448633	-0.52387	0.600369	1
Owenia_fusiformis	OFUSG00919.1	10.9689	-0.165748	0.436737	-0.269028	0.787908	1
Owenia_fusiformis	OFUSG00920.1	247.708	-0.107291	0.197057	-0.545328	0.585528	1
Owenia_fusiformis	OFUSG00921.1	1373.82	0.231384	0.113574	2.03724	0.0416262	1
Owenia_fusiformis	OFUSG00922.1	25.9545	0.351467	0.430431	0.758594	0.448095	1
Owenia_fusiformis	OFUSG00923.1	30.2458	0.0326452	0.406018	0.0991089	0.921052	1
Owenia_fusiformis	OFUSG00924.1	803.645	-0.0933711	0.164647	-0.566367	0.571144	1
Owenia_fusiformis	OFUSG00925.1	10.0186	0.197586	0.448349	0.417673	0.676187	1
Owenia_fusiformis	OFUSG00926.1	57.2704	-0.125661	0.360778	-0.338668	0.73486	1
Owenia_fusiformis	OFUSG00927.1	108.075	0.0190557	0.355075	0.0678014	0.945944	1
Owenia_fusiformis	OFUSG00928.1	615.561	0.0215602	0.164845	0.132087	0.894915	1
Owenia_fusiformis	OFUSG00929.1	107.375	0.272205	0.338811	0.814519	0.415347	1
Owenia_fusiformis	OFUSG00929.2	0	NA	NA	NA	NA	NA
Owenia_fusiformis	OFUSG00930.1	1986.96	0.021482	0.168512	0.124467	0.900945	1
Owenia_fusiformis	OFUSG00931.1	337.525	0.108851	0.336563	0.308358	0.75781	1
Owenia_fusiformis	OFUSG00932.1	2012.05	0.110391	0.142021	0.7783	0.436392	1
Owenia_fusiformis	OFUSG00933.1	351.987	-0.277123	0.24364	-1.13442	0.256618	1
Owenia_fusiformis	OFUSG00933.2	752.576	-0.0671151	0.176372	-0.383055	0.701679	1
Owenia_fusiformis	OFUSG00934.1	22.2782	-0.00719903	0.446735	0.00239779	0.998087	1
Owenia_fusiformis	OFUSG00935.1	85.0253	0.0977454	0.323766	0.308641	0.757595	1
Owenia_fusiformis	OFUSG00936.1	1208.46	-0.033763	0.182976	-0.184084	0.853948	1
Owenia_fusiformis	OFUSG00937.1	5.48282	-0.264582	0.402418	-0.478844	0.632049	NA
Owenia_fusiformis	OFUSG00938.1	13.9709	-0.114078	0.339527	-0.307665	0.758337	1
Owenia_fusiformis	OFUSG00938.2	10.9799	0.186225	0.404261	0.589808	0.55532	1
Owenia_fusiformis	OFUSG00939.1	2131.95	-0.411012	0.23986	-1.7132	0.0866761	1
Owenia_fusiformis	OFUSG00939.2	4834.72	-0.0973237	0.171011	-0.567913	0.570094	1
Owenia_fusiformis	OFUSG00940.1	1120.8	-0.194091	0.138785	-1.39705	0.1624	1
Owenia_fusiformis	OFUSG00941.1	7.25784	-0.159947	0.399535	-0.414241	0.678698	1
Owenia_fusiformis	OFUSG00942.1	4.23457	-0.0856898	0.407156	-0.0832275	0.933671	NA
Owenia_fusiformis	OFUSG00943.1	12.5819	-0.129449	0.356425	-1.09061	0.275443	1
Owenia_fusiformis	OFUSG00944.1	1.79145	0.0024528	0.142739	0.174386	0.861562	NA
Owenia_fusiformis	OFUSG00945.1	0.522374	-0.0271584	0.137617	-0.217256	0.828009	NA
Owenia_fusiformis	OFUSG00946.1	2.60225	-0.190755	0.385015	-0.512796	0.608094	NA
Owenia_fusiformis	OFUSG00947.1	8.98119	-0.704647	0.432285	-1.3528	0.176119	1
Owenia_fusiformis	OFUSG00948.1	35.8409	-0.352739	0.446455	-1.01859	0.3084	1
Owenia_fusiformis	OFUSG00949.1	13.0489	-0.143863	0.406311	-0.333968	0.738404	1
Owenia_fusiformis	OFUSG00950.1	14.2243	-0.225982	0.430827	-0.451506	0.651625	1
Owenia_fusiformis	OFUSG00951.1	17.2513	-0.507323	0.447883	-1.36989	0.170721	1
Owenia_fusiformis	OFUSG00952.1	3.10589	-0.00443398	0.31904	-0.23859	0.811424	NA
Owenia_fusiformis	OFUSG00953.1	888.258	-0.193255	0.253045	-0.767	0.443081	1
Owenia_fusiformis	OFUSG00954.1	4.13069	-0.139149	0.314323	-0.455397	0.648824	NA
Owenia_fusiformis	OFUSG00955.1	0.621032	0.00756399	0.138696	0.271492	0.786012	NA
Owenia_fusiformis	OFUSG00955.2	0.996596	0	0.140648	0	1	NA
Owenia_fusiformis	OFUSG00955.3	2.46918	-0.0538757	0.297721	-0.120726	0.903908	NA
Owenia_fusiformis	OFUSG00956.1	2.67978	0.0470069	0.289278	0.265731	0.790447	NA
Owenia_fusiformis	OFUSG00957.1	42.3578	0.0484594	0.439989	0.146054	0.883879	1
Owenia_fusiformis	OFUSG00957.2	1.7368	-0.0588374	0.143791	-0.5092	0.610612	NA
Owenia_fusiformis	OFUSG00958.1	5.79298	0.295511	0.418849	0.890441	0.373229	NA
Owenia_fusiformis	OFUSG00959.1	0.32485	-0.0618305	0.136299	-0.335599	0.737174	NA
Owenia_fusiformis	OFUSG00960.1	0.565643	0.0116613	0.137962	0.066295	0.947143	NA
Owenia_fusiformis	OFUSG00961.1	2.17285	-0.132564	0.295908	-0.578611	0.562852	NA
Owenia_fusiformis	OFUSG00961.2	25.0302	-0.0891449	0.448437	-0.135984	0.891834	1
Owenia_fusiformis	OFUSG00962.1	5.51553	-0.269755	0.283082	-0.364643	0.715378	NA
Owenia_fusiformis	OFUSG00963.1	12.54	0.0021019	0.440066	0.0469643	0.962542	1
Owenia_fusiformis	OFUSG00964.1	1189.18	0.126356	0.161517	0.779878	0.435463	1
Owenia_fusiformis	OFUSG00965.1	590.828	0.131007	0.216325	0.602875	0.546592	1
Owenia_fusiformis	OFUSG00966.1	2.86816	-0.0661402	0.143596	-0.736059	0.461695	NA
Owenia_fusiformis	OFUSG00966.2	10.9142	0.310539	0.442118	0.624141	0.532535	1
Owenia_fusiformis	OFUSG00967.1	14.9997	0.0954787	0.448165	0.197286	0.843604	1
Owenia_fusiformis	OFUSG00968.1	1242.28	0.135252	0.190184	0.718156	0.472661	1
Owenia_fusiformis	OFUSG00969.1	5570.16	0.0103157	0.0929148	0.111109	0.91153	1
Owenia_fusiformis	OFUSG00970.1	1164.57	0.0690672	0.169309	0.408858	0.682644	1
Owenia_fusiformis	OFUSG00970.2	8.00564	-0.170614	0.435841	-0.38088	0.703292	1
Owenia_fusiformis	OFUSG00970.3	167.968	0.0401861	0.29295	0.137418	0.8907	1
Owenia_fusiformis	OFUSG00971.1	721.331	0.252488	0.159512	1.58247	0.113543	1
Owenia_fusiformis	OFUSG00972.1	7.54016	-0.429745	0.435683	-1.20035	0.230004	1
Owenia_fusiformis	OFUSG00973.1	268.558	0.0685759	0.284908	0.23837	0.811594	1
Owenia_fusiformis	OFUSG00973.2	0.265245	-0.154825	0.136402	-0.556434	0.577914	NA
Owenia_fusiformis	OFUSG00974.1	4.0968	-0.0418592	0.374533	-0.0868099	0.930823	NA
Owenia_fusiformis	OFUSG00975.1	3854.72	-0.0993518	0.136054	-0.731071	0.464736	1
Owenia_fusiformis	OFUSG00976.1	602.19	0.0954672	0.173816	0.548921	0.58306	1
Owenia_fusiformis	OFUSG00977.1	100.912	-0.0617783	0.331389	-0.0714419	0.943046	1
Owenia_fusiformis	OFUSG00977.2	30.111	-0.18715	0.379628	-0.299519	0.764544	1
Owenia_fusiformis	OFUSG00977.3	150.761	-0.109089	0.398607	-0.11408	0.909175	1
Owenia_fusiformis	OFUSG00977.4	373.936	-0.135626	0.317543	-0.42993	0.667247	1
Owenia_fusiformis	OFUSG00978.1	0.513669	0.145752	0.13767	0.668408	0.503873	NA
Owenia_fusiformis	OFUSG00979.1	1.08411	0.0516139	0.14865	0.427279	0.669176	NA
Owenia_fusiformis	OFUSG00980.1	1.17505	0	0.158885	0	1	NA
Owenia_fusiformis	OFUSG00981.1	0	NA	NA	NA	NA	NA
Owenia_fusiformis	OFUSG00982.1	639.679	0.127533	0.263525	0.484593	0.627965	1
Owenia_fusiformis	OFUSG00983.1	114.485	0.109677	0.336424	0.311499	0.755421	1
Owenia_fusiformis	OFUSG00984.1	8.46493	0.251379	0.393544	0.686084	0.49266	1
Owenia_fusiformis	OFUSG00984.2	0.18721	0.109687	0.136267	0.509341	0.610513	NA
Owenia_fusiformis	OFUSG00985.1	0.378603	-0.0202759	0.136548	-0.061724	0.950783	NA
Owenia_fusiformis	OFUSG00986.1	1.07888	0.0391001	0.141217	0.120194	0.904329	NA
Owenia_fusiformis	OFUSG00987.1	2.584	-0.026848	0.163785	-0.206526	0.83638	NA
Owenia_fusiformis	OFUSG00988.1	0.85285	0.094478	0.139963	0.773046	0.439495	NA
Owenia_fusiformis	OFUSG00989.1	0.0837595	0	0.136267	0	1	NA
Owenia_fusiformis	OFUSG00989.2	0.475759	0.03927	0.136526	0.319559	0.749303	NA
Owenia_fusiformis	OFUSG00990.1	1.90789	0.0545624	0.273144	0.163978	0.869749	NA
Owenia_fusiformis	OFUSG00991.1	4.64811	0.181692	0.348107	0.286198	0.774726	NA
Owenia_fusiformis	OFUSG00992.1	111.94	0.207085	0.357543	0.593994	0.552516	1
Owenia_fusiformis	OFUSG00993.1	366.153	0.0818282	0.219792	0.377401	0.705875	1
Owenia_fusiformis	OFUSG00994.1	157.981	0.194241	0.242294	0.801736	0.422706	1
Owenia_fusiformis	OFUSG00995.1	499.066	0.0291121	0.2361	0.122328	0.902639	1
Owenia_fusiformis	OFUSG00996.1	317.727	0.0207647	0.238939	0.0897021	0.928524	1
Owenia_fusiformis	OFUSG00997.1	431.874	0.0800769	0.259921	0.327483	0.743302	1
Owenia_fusiformis	OFUSG00998.1	213.615	0.0633655	0.260593	0.234085	0.814919	1
Owenia_fusiformis	OFUSG00999.1	38.1014	-0.18177	0.418732	-0.434	0.664288	1
Owenia_fusiformis	OFUSG01000.1	7.38197	0.323116	0.389282	0.540098	0.58913	1
Owenia_fusiformis	OFUSG01001.1	4.29553	0.0685647	0.284822	0.215477	0.829395	NA
Owenia_fusiformis	OFUSG01002.1	180.967	0.0568945	0.295776	0.194087	0.846107	1
Owenia_fusiformis	OFUSG01003.1	1.20988	-0.0242459	0.141533	-0.359367	0.71932	NA
Owenia_fusiformis	OFUSG01004.1	8.36043	-0.353213	0.425924	-0.917821	0.358713	1
Owenia_fusiformis	OFUSG01005.1	0.125908	0	0.136267	0	1	NA
Owenia_fusiformis	OFUSG01006.1	0	NA	NA	NA	NA	NA
Owenia_fusiformis	OFUSG01007.1	13.8067	0.298371	0.434296	0.878141	0.379867	1
Owenia_fusiformis	OFUSG01007.2	22.6402	-0.931201	0.43679	-2.29249	0.0218776	0.816546
Owenia_fusiformis	OFUSG27033.1	20.2018	-0.109111	0.432914	-0.316285	0.751786	1
Owenia_fusiformis	OFUSG26992.1	32.0687	0.00912639	0.384063	-0.00985615	0.992136	1
Owenia_fusiformis	OFUSG26968.1	28.9334	0.113045	0.413233	0.247854	0.804248	1
Owenia_fusiformis	OFUSG27013.1	12.4348	-0.0124523	0.448284	-0.0396842	0.968345	1
Owenia_fusiformis	OFUSG27034.1	20.2018	-0.109111	0.432914	-0.316285	0.751786	1
Owenia_fusiformis	OFUSG26993.1	32.0687	0.00912639	0.384063	-0.00985615	0.992136	1
Owenia_fusiformis	OFUSG26969.1	28.9334	0.113045	0.413233	0.247854	0.804248	1
Owenia_fusiformis	OFUSG27014.1	12.4348	-0.0124523	0.448284	-0.0396842	0.968345	1
Owenia_fusiformis	OFUSG27035.1	20.2018	-0.109111	0.432914	-0.316285	0.751786	1
Owenia_fusiformis	OFUSG26994.1	32.0687	0.00912639	0.384063	-0.00985615	0.992136	1
Owenia_fusiformis	OFUSG26970.1	28.9334	0.113045	0.413233	0.247854	0.804248	1
Owenia_fusiformis	OFUSG27015.1	12.4348	-0.0124523	0.448284	-0.0396842	0.968345	1
Owenia_fusiformis	OFUSG27036.1	20.2018	-0.109111	0.432914	-0.316285	0.751786	1
Owenia_fusiformis	OFUSG26995.1	32.0687	0.00912639	0.384063	-0.00985615	0.992136	1
Owenia_fusiformis	OFUSG26971.1	28.9334	0.113045	0.413233	0.247854	0.804248	1
Owenia_fusiformis	OFUSG27016.1	12.4348	-0.0124523	0.448284	-0.0396842	0.968345	1
Owenia_fusiformis	OFUSG27037.1	20.2018	-0.109111	0.432914	-0.316285	0.751786	1
Owenia_fusiformis	OFUSG26996.1	32.0687	0.00912639	0.384063	-0.00985615	0.992136	1
Owenia_fusiformis	OFUSG26972.1	28.9334	0.113045	0.413233	0.247854	0.804248	1
Owenia_fusiformis	OFUSG27017.1	12.4348	-0.0124523	0.448284	-0.0396842	0.968345	1
Owenia_fusiformis	OFUSG27038.1	20.2018	-0.109111	0.432914	-0.316285	0.751786	1
Owenia_fusiformis	OFUSG26997.1	32.0687	0.00912639	0.384063	-0.00985615	0.992136	1
Owenia_fusiformis	OFUSG26973.1	28.9334	0.113045	0.413233	0.247854	0.804248	1
Owenia_fusiformis	OFUSG27018.1	12.4348	-0.0124523	0.448284	-0.0396842	0.968345	1
Owenia_fusiformis	OFUSG27039.1	20.2018	-0.109111	0.432914	-0.316285	0.751786	1
Owenia_fusiformis	OFUSG26998.1	32.0687	0.00912639	0.384063	-0.00985615	0.992136	1
Owenia_fusiformis	OFUSG26974.1	28.9334	0.113045	0.413233	0.247854	0.804248	1
Owenia_fusiformis	OFUSG27019.1	12.4348	-0.0124523	0.448284	-0.0396842	0.968345	1
Owenia_fusiformis	OFUSG27040.1	20.2018	-0.109111	0.432914	-0.316285	0.751786	1
Owenia_fusiformis	OFUSG01008.1	1161.01	0.0987883	0.098994	0.996685	0.318917	1
Owenia_fusiformis	OFUSG01009.1	70.5556	0.0337498	0.372908	0.073874	0.941111	1
Owenia_fusiformis	OFUSG01009.2	0	NA	NA	NA	NA	NA
Owenia_fusiformis	OFUSG01010.1	14.4738	0.0361333	0.437348	0.0703954	0.943879	1
Owenia_fusiformis	OFUSG01011.1	5.22733	-0.0693307	0.412248	-0.539277	0.589696	NA
Owenia_fusiformis	OFUSG01012.1	67.5123	-0.387312	0.400755	-0.980803	0.32669	1
Owenia_fusiformis	OFUSG01013.1	2439.22	0.0325768	0.128185	0.254848	0.798841	1
Owenia_fusiformis	OFUSG01014.1	1.06491	0.0895028	0.259033	0.311138	0.755696	NA
Owenia_fusiformis	OFUSG01015.1	8.96074	0.212128	0.44477	0.416627	0.676952	1
Owenia_fusiformis	OFUSG01016.1	352.905	-0.0200751	0.263515	-0.0683125	0.945537	1
Owenia_fusiformis	OFUSG01017.1	1518.51	-0.16184	0.108922	-1.48589	0.137309	1
Owenia_fusiformis	OFUSG01017.2	32.5444	0.172069	0.318178	0.625117	0.531894	1
Owenia_fusiformis	OFUSG01018.1	10.2168	0.354407	0.446703	0.830214	0.406418	1
Owenia_fusiformis	OFUSG01019.1	13.4245	0.135435	0.447662	0.341525	0.732708	1
Owenia_fusiformis	OFUSG01020.1	60.0455	-0.160589	0.386425	-0.40509	0.685411	1
Owenia_fusiformis	OFUSG01020.2	26.3697	-0.225684	0.403561	-0.552719	0.580456	1
Owenia_fusiformis	OFUSG01021.1	1593.81	-0.0268044	0.155491	-0.171914	0.863505	1
Owenia_fusiformis	OFUSG01022.1	5.5338	0	0.144258	0	1	NA
Owenia_fusiformis	OFUSG01022.2	457.046	0.143456	0.186926	0.76602	0.443664	1
Owenia_fusiformis	OFUSG01023.1	1122.7	0.0461194	0.144218	0.31682	0.75138	1
Owenia_fusiformis	OFUSG01024.1	228.056	0.00934997	0.231721	0.0394527	0.968529	1
Owenia_fusiformis	OFUSG01025.1	169.172	0.0824366	0.257879	0.315772	0.752175	1
Owenia_fusiformis	OFUSG01026.1	619.381	0.125222	0.16666	0.745608	0.455904	1
Owenia_fusiformis	OFUSG01027.1	958.315	-0.175349	0.144848	-1.21085	0.225951	1
Owenia_fusiformis	OFUSG01028.1	251.005	-0.197939	0.216592	-0.915272	0.360049	1
Owenia_fusiformis	OFUSG01029.1	156.862	-0.0473342	0.323051	-0.148598	0.881871	1
Owenia_fusiformis	OFUSG01030.1	665.33	0.0528214	0.169996	0.309073	0.757266	1
Owenia_fusiformis	OFUSG01031.1	3071.19	-0.0827155	0.10428	-0.79275	0.427923	1
Owenia_fusiformis	OFUSG01032.1	218.878	-0.170905	0.341979	-0.54262	0.587392	1
Owenia_fusiformis	OFUSG01032.2	1092.59	0.189791	0.255351	0.743014	0.457473	1
Owenia_fusiformis	OFUSG01032.3	43.6797	-0.166611	0.425081	-0.279332	0.77999	1
Owenia_fusiformis	OFUSG01032.4	169.013	-0.312596	0.448283	-0.607379	0.5436	1
Owenia_fusiformis	OFUSG01032.5	41.796	0.195875	0.448668	0.342091	0.732282	1
Owenia_fusiformis	OFUSG01033.1	30.2202	0.156159	0.430184	0.405886	0.684826	1
Owenia_fusiformis	OFUSG01033.2	3.40541	0	0.143761	0	1	NA
Owenia_fusiformis	OFUSG01034.1	2683.35	0.101219	0.0939356	1.07743	0.28129	1
Owenia_fusiformis	OFUSG01034.2	78.7971	0.184248	0.281467	0.653834	0.513219	1
Owenia_fusiformis	OFUSG01035.1	3188.78	-0.0153256	0.154056	-0.099294	0.920905	1
Owenia_fusiformis	OFUSG01036.1	236.838	-0.154561	0.271353	-0.564267	0.572573	1
Owenia_fusiformis	OFUSG01037.1	215.127	0.124626	0.253694	0.482084	0.629747	1
Owenia_fusiformis	OFUSG01038.1	4.75014	0.208661	0.416999	0.476645	0.633615	NA
Owenia_fusiformis	OFUSG01039.1	4.53073	0.196137	0.422126	0.502111	0.61559	NA
Owenia_fusiformis	OFUSG01040.1	444.899	0.0471888	0.196352	0.238233	0.811701	1
Owenia_fusiformis	OFUSG01041.1	397.162	0.11693	0.171386	0.684614	0.493587	1
Owenia_fusiformis	OFUSG01042.1	7.57867	0.153508	0.430627	0.475853	0.634179	1
Owenia_fusiformis	OFUSG01043.1	173.03	0.00959169	0.289663	0.0361917	0.971129	1
Owenia_fusiformis	OFUSG01044.1	1.90636	-0.0512277	0.197497	-0.532336	0.594493	NA
Owenia_fusiformis	OFUSG01045.1	24.9333	0.325774	0.414577	0.736663	0.461327	1
Owenia_fusiformis	OFUSG01046.1	179.405	-0.0886863	0.341126	-0.248545	0.803713	1
Owenia_fusiformis	OFUSG01047.1	405.878	-0.131438	0.324281	-0.400843	0.688536	1
Owenia_fusiformis	OFUSG01048.1	4553.12	-0.0115616	0.161198	-0.0732209	0.94163	1
Owenia_fusiformis	OFUSG01049.1	1.1697	0.0211774	0.228086	0.0552981	0.955901	NA
Owenia_fusiformis	OFUSG01050.1	2.11763	0.294064	0.350973	0.906688	0.364572	NA
Owenia_fusiformis	OFUSG01051.1	8.10172	0.0227231	0.445408	0.119882	0.904577	1
Owenia_fusiformis	OFUSG01052.1	1.76694	-0.0279834	0.216824	-0.312247	0.754853	NA
Owenia_fusiformis	OFUSG01053.1	3.72406	0.84112	0.368602	1.6218	0.104847	NA
Owenia_fusiformis	OFUSG01054.1	2.65504	0.0529949	0.306546	0.179812	0.8573	NA
Owenia_fusiformis	OFUSG01055.1	975.329	-0.212471	0.15943	-1.3314	0.183058	1
Owenia_fusiformis	OFUSG01056.1	5.35976	-0.163189	0.369067	-0.43445	0.663962	NA
Owenia_fusiformis	OFUSG01057.1	27.2508	-0.10836	0.447539	-0.1222	0.902741	1
Owenia_fusiformis	OFUSG01058.1	3.67995	-0.237638	0.36606	-0.608835	0.542634	NA
Owenia_fusiformis	OFUSG01059.1	3827.13	0.0508773	0.0947055	0.537327	0.591042	1
Owenia_fusiformis	OFUSG01060.1	167.092	0.077525	0.257518	0.30573	0.75981	1
Owenia_fusiformis	OFUSG01061.1	398.105	-0.0119087	0.215436	-0.0541576	0.95681	1
Owenia_fusiformis	OFUSG01062.1	9.51875	-0.174956	0.410683	-0.414152	0.678763	1
Owenia_fusiformis	OFUSG01062.2	9.43059	-0.00789921	0.407537	-0.0348047	0.972236	1
Owenia_fusiformis	OFUSG01063.1	0.461582	0	0.137022	0	1	NA
Owenia_fusiformis	OFUSG01064.1	32.6457	0.163081	0.442644	0.260756	0.794281	1
Owenia_fusiformis	OFUSG01065.1	907.038	-0.164004	0.207848	-0.784529	0.43273	1
Owenia_fusiformis	OFUSG01066.1	2.05406	0.0549062	0.273966	0.601947	0.54721	NA
Owenia_fusiformis	OFUSG01067.1	9.78757	0.274908	0.427464	0.748381	0.45423	1
Owenia_fusiformis	OFUSG01068.1	6.49075	0.258803	0.421421	0.675822	0.499154	NA
Owenia_fusiformis	OFUSG01069.1	363.632	0.16344	0.196963	0.827873	0.407743	1
Owenia_fusiformis	OFUSG01070.1	12.8062	0.25612	0.433938	0.676171	0.498932	1
Owenia_fusiformis	OFUSG01071.1	2478.25	0.0909479	0.141842	0.642499	0.520549	1
Owenia_fusiformis	OFUSG01072.1	1816.61	-0.0173108	0.134741	-0.129613	0.896873	1
Owenia_fusiformis	OFUSG01073.1	4207.85	-0.087602	0.0785333	-1.11576	0.264525	1
Owenia_fusiformis	OFUSG01073.2	93.8879	-0.0537801	0.326382	-0.115608	0.907963	1
Owenia_fusiformis	OFUSG01074.1	185.489	0.085409	0.383347	0.23361	0.815287	1
Owenia_fusiformis	OFUSG01075.1	459.598	0.133704	0.167254	0.798139	0.42479	1
Owenia_fusiformis	OFUSG01076.1	761.507	0.0179055	0.166154	0.103729	0.917385	1
Owenia_fusiformis	OFUSG01077.1	19.0673	0.216044	0.434682	0.456114	0.648308	1
Owenia_fusiformis	OFUSG01078.1	62.7251	0.360641	0.375275	0.961314	0.336394	1
Owenia_fusiformis	OFUSG01079.1	77.3647	-0.0498223	0.424366	-0.129183	0.897212	1
Owenia_fusiformis	OFUSG01080.1	6.71321	0.360934	0.338262	1.22944	0.218907	NA
Owenia_fusiformis	OFUSG01081.1	485.313	0.0915568	0.197179	0.460984	0.64481	1
Owenia_fusiformis	OFUSG01082.1	404.019	0.0397403	0.197167	0.196298	0.844377	1
Owenia_fusiformis	OFUSG01083.1	3.58634	0.320433	0.356309	1.05841	0.28987	NA
Owenia_fusiformis	OFUSG01084.1	30.7881	0.0131339	0.448712	-0.00614931	0.995094	1
Owenia_fusiformis	OFUSG01085.1	844.213	-0.158624	0.248242	-0.63745	0.523832	1
Owenia_fusiformis	OFUSG01086.1	2280.38	-0.149533	0.0853904	-1.75204	0.0797662	1
Owenia_fusiformis	OFUSG01087.1	4.93804	0.158984	0.346193	0.74189	0.458154	NA
Owenia_fusiformis	OFUSG01088.1	1103.26	0.011188	0.160154	0.0707316	0.943611	1
Owenia_fusiformis	OFUSG01089.1	6631.46	-0.0212628	0.151831	-0.140827	0.888007	1
Owenia_fusiformis	OFUSG01090.1	285.201	0.0774925	0.273755	0.297762	0.765885	1
Owenia_fusiformis	OFUSG01091.1	849.078	-0.0250484	0.220662	-0.113083	0.909965	1
Owenia_fusiformis	OFUSG01092.1	19.8481	0.675379	0.448677	1.68416	0.0921514	1
Owenia_fusiformis	OFUSG01093.1	0.649668	0	0.13832	0	1	NA
Owenia_fusiformis	OFUSG01093.2	1733.14	0.0340247	0.118426	0.287739	0.773547	1
Owenia_fusiformis	OFUSG01094.1	253.473	-0.0113797	0.25373	-0.0428765	0.9658	1
Owenia_fusiformis	OFUSG01095.1	718.092	0.00367742	0.157941	0.0231259	0.98155	1
Owenia_fusiformis	OFUSG01096.1	81.2059	0.0832897	0.35294	0.234927	0.814265	1
Owenia_fusiformis	OFUSG01097.1	310.276	-0.0671902	0.250747	-0.260284	0.794645	1
Owenia_fusiformis	OFUSG01098.1	225.403	-0.0272855	0.217049	-0.126558	0.899291	1
Owenia_fusiformis	OFUSG01099.1	509.383	-2.93585e-05	0.134989	-0.00443656	0.99646	1
Owenia_fusiformis	OFUSG01100.1	133.146	0.0293417	0.274338	0.0988605	0.921249	1
Owenia_fusiformis	OFUSG01101.1	57.7766	-0.190784	0.370458	-0.540519	0.588839	1
Owenia_fusiformis	OFUSG01102.1	81.0799	0.107727	0.330057	0.309023	0.757304	1
Owenia_fusiformis	OFUSG01103.1	11.3939	0.097995	0.405778	0.729451	0.465726	1
Owenia_fusiformis	OFUSG01103.2	0.971273	-0.253288	0.140642	-0.892558	0.372094	NA
Owenia_fusiformis	OFUSG01104.1	744.948	-0.0689528	0.10987	-0.628103	0.529936	1
Owenia_fusiformis	OFUSG01105.1	8.56235	-0.652777	0.371458	-1.71417	0.0864972	1
Owenia_fusiformis	OFUSG01106.1	532.182	-0.128796	0.243274	-0.572783	0.566791	1
Owenia_fusiformis	OFUSG01107.1	3911.05	-0.153631	0.397036	-0.366248	0.71418	1
Owenia_fusiformis	OFUSG01108.1	3407.64	0.00159045	0.0974566	0.0139716	0.988853	1
Owenia_fusiformis	OFUSG01109.1	59.4468	0.163204	0.330837	0.482363	0.629548	1
Owenia_fusiformis	OFUSG01110.1	21.8297	0.39085	0.44122	0.980785	0.326699	1
Owenia_fusiformis	OFUSG01110.2	4.54351	0	0.144028	0	1	NA
Owenia_fusiformis	OFUSG01111.1	1201.69	0.0604274	0.172025	0.348611	0.727381	1
Owenia_fusiformis	OFUSG01112.1	12.0597	-0.106955	0.391339	-0.297447	0.766126	1
Owenia_fusiformis	OFUSG01112.2	1.26446	0	0.141465	0	1	NA
Owenia_fusiformis	OFUSG01113.1	100.305	-0.0305828	0.338104	-0.103626	0.917466	1
Owenia_fusiformis	OFUSG01114.1	1.9683	-0.0810328	0.322751	-0.176338	0.860029	NA
Owenia_fusiformis	OFUSG01115.1	0	NA	NA	NA	NA	NA
Owenia_fusiformis	OFUSG01116.1	71.4429	-0.0758112	0.427207	-0.0372326	0.9703	1
Owenia_fusiformis	OFUSG01117.1	89.6674	-0.167207	0.405206	-1.24646	0.212594	1
Owenia_fusiformis	OFUSG01117.2	3.33676	0.0960588	0.143891	0.842448	0.399537	NA
Owenia_fusiformis	OFUSG01117.3	326.81	0.0541412	0.238494	0.221077	0.825032	1
Owenia_fusiformis	OFUSG01117.4	0	NA	NA	NA	NA	NA
Owenia_fusiformis	OFUSG01117.5	35.0619	-0.00259236	0.378161	-0.111897	0.910905	1
Owenia_fusiformis	OFUSG01118.1	287.427	-0.0889147	0.327245	-0.296768	0.766644	1
Owenia_fusiformis	OFUSG01118.2	0.481845	0	0.137045	0	1	NA
Owenia_fusiformis	OFUSG01119.1	70.2879	0.201834	0.351617	0.574739	0.565468	1
Owenia_fusiformis	OFUSG01120.1	14.3709	0.456239	0.444608	0.908013	0.363872	1
Owenia_fusiformis	OFUSG01121.1	6.82814	-0.505391	0.418584	-1.44214	0.149264	NA
Owenia_fusiformis	OFUSG01122.1	4274.56	-0.0122136	0.156277	-0.0769655	0.938651	1
Owenia_fusiformis	OFUSG01123.1	0.67868	0.00482705	0.139338	-0.0155769	0.987572	NA
Owenia_fusiformis	OFUSG01124.1	0.878822	0.107055	0.176318	0.52303	0.600953	NA
Owenia_fusiformis	OFUSG01125.1	16.5524	0.129653	0.444322	0.297349	0.7662	1
Owenia_fusiformis	OFUSG01126.1	70.0635	-0.193091	0.392579	-0.506356	0.612607	1
Owenia_fusiformis	OFUSG01127.1	1.75371	-0.281994	0.324042	-0.600522	0.548158	NA
Owenia_fusiformis	OFUSG01128.1	2.1063	-0.0111151	0.261564	-0.147369	0.882841	NA
Owenia_fusiformis	OFUSG01129.1	17.7551	0.606434	0.446904	1.55876	0.119054	1
Owenia_fusiformis	OFUSG01130.1	0.214766	0	0.136267	0	1	NA
Owenia_fusiformis	OFUSG01131.1	168.719	0.189393	0.30644	0.621614	0.534195	1
Owenia_fusiformis	OFUSG01132.1	430.597	-0.176759	0.210275	-0.840425	0.40067	1
Owenia_fusiformis	OFUSG01133.1	83.0202	0.0711945	0.349953	0.205999	0.836792	1
Owenia_fusiformis	OFUSG01134.1	209.55	-0.0118184	0.28034	-0.0376475	0.969969	1
Owenia_fusiformis	OFUSG01135.1	46.7336	-0.160888	0.425783	-0.397301	0.691146	1
Owenia_fusiformis	OFUSG01136.1	350.375	-0.0423709	0.314964	-0.126512	0.899326	1
Owenia_fusiformis	OFUSG01137.1	1510.81	-0.0655579	0.12249	-0.535235	0.592487	1
Owenia_fusiformis	OFUSG01138.1	54.1742	0.0869604	0.367878	0.221615	0.824614	1
Owenia_fusiformis	OFUSG01139.1	228.256	0.169394	0.217102	0.771161	0.440611	1
Owenia_fusiformis	OFUSG01140.1	984.403	0.0630706	0.180872	0.348935	0.727138	1
Owenia_fusiformis	OFUSG01141.1	356.173	0.836616	0.407329	1.24947	0.211495	1
Owenia_fusiformis	OFUSG01142.1	1237.65	0.190123	0.150429	1.26454	0.206035	1
Owenia_fusiformis	OFUSG01143.1	383.01	-0.0302293	0.349953	-2.99527	0.00274203	0.208498
Owenia_fusiformis	OFUSG01143.2	1649.99	0.107417	0.295697	0.365736	0.714562	1
Owenia_fusiformis	OFUSG01144.1	3.84746	-0.203398	0.29763	-0.672472	0.501283	NA
Owenia_fusiformis	OFUSG01145.1	118.776	-0.440399	0.309208	-1.45816	0.144797	1
Owenia_fusiformis	OFUSG01146.1	560.367	0.0198608	0.29493	0.0778567	0.937942	1
Owenia_fusiformis	OFUSG01147.1	3.08279	-0.222412	0.363872	-0.628135	0.529915	NA
Owenia_fusiformis	OFUSG01146.2	140.536	-0.833105	0.401538	-2.1789	0.0293391	0.955157
Owenia_fusiformis	OFUSG01148.1	1.68722	0.206462	0.295919	0.523382	0.600708	NA
Owenia_fusiformis	OFUSG01149.1	5.8932	-0.177291	0.386077	-0.752218	0.45192	NA
Owenia_fusiformis	OFUSG01150.1	28.259	-0.105342	0.440559	-0.296594	0.766777	1
Owenia_fusiformis	OFUSG01151.1	959.68	0.184919	0.190802	0.968732	0.332679	1
Owenia_fusiformis	OFUSG01152.1	18.9547	-0.504401	0.44795	-1.15094	0.249756	1
Owenia_fusiformis	OFUSG01153.1	1.13644	0.0441706	0.141318	0.269405	0.787618	NA
Owenia_fusiformis	OFUSG01154.1	47.7152	0.186544	0.423372	0.419802	0.67463	1
Owenia_fusiformis	OFUSG01154.2	14.2743	0.574219	0.443805	1.13082	0.25813	1
Owenia_fusiformis	OFUSG01155.1	440.757	-0.00779629	0.200517	-0.0394348	0.968544	1
Owenia_fusiformis	OFUSG01156.1	0.695795	-0.0222648	0.139104	-0.181428	0.856032	NA
Owenia_fusiformis	OFUSG01157.1	0.714384	0	0.138987	0	1	NA
Owenia_fusiformis	OFUSG01158.1	0.864466	-0.0174158	0.139967	-0.200634	0.840985	NA
Owenia_fusiformis	OFUSG01159.1	1.60206	-0.0608494	0.17663	-0.514506	0.606898	NA
Owenia_fusiformis	OFUSG01160.1	0.418252	0	0.136267	0	1	NA
Owenia_fusiformis	OFUSG01160.2	2.88216	-0.099342	0.286232	-0.342202	0.732199	NA
Owenia_fusiformis	OFUSG01161.1	0.0705522	0	0.136267	0	1	NA
Owenia_fusiformis	OFUSG01162.1	0	NA	NA	NA	NA	NA
Owenia_fusiformis	OFUSG01163.1	0.450323	0.0725573	0.136627	0.489356	0.624589	NA
Owenia_fusiformis	OFUSG01164.1	1.5095	-0.0356611	0.190466	-0.745792	0.455793	NA
Owenia_fusiformis	OFUSG01164.2	8.10797	0.00512418	0.430368	0.0129528	0.989665	1
Owenia_fusiformis	OFUSG01165.1	0	NA	NA	NA	NA	NA
Owenia_fusiformis	OFUSG01166.1	0.0668751	0	0.136267	0	1	NA
Owenia_fusiformis	OFUSG01167.1	0	NA	NA	NA	NA	NA
Owenia_fusiformis	OFUSG01168.1	0	NA	NA	NA	NA	NA
Owenia_fusiformis	OFUSG01169.1	0	NA	NA	NA	NA	NA
Owenia_fusiformis	OFUSG01170.1	0.733134	-0.028332	0.196472	0.0206128	0.983555	NA
Owenia_fusiformis	OFUSG01171.1	0.0667638	0	0.136267	0	1	NA
Owenia_fusiformis	OFUSG01172.1	0.0530444	-0.027223	0.136267	-0.186458	0.852086	NA
Owenia_fusiformis	OFUSG01173.1	0	NA	NA	NA	NA	NA
Owenia_fusiformis	OFUSG01173.2	0.388153	0	0.136267	0	1	NA
Owenia_fusiformis	OFUSG01174.1	0.188767	-0.061359	0.136267	-0.292206	0.770129	NA
Owenia_fusiformis	OFUSG01175.1	12.1318	0.566926	0.447357	1.29281	0.196077	1
Owenia_fusiformis	OFUSG01176.1	0.536841	-0.0277816	0.137466	-0.222395	0.824006	NA
Owenia_fusiformis	OFUSG01177.1	1.81378	-0.207945	0.308909	-1.25012	0.211257	NA
Owenia_fusiformis	OFUSG01178.1	1.98951	0.359548	0.316446	1.2593	0.207921	NA
Owenia_fusiformis	OFUSG01179.1	0.95163	0.0405448	0.148482	0.403273	0.686748	NA
Owenia_fusiformis	OFUSG01180.1	0.0541841	-0.0277971	0.136267	-0.189673	0.849566	NA
Owenia_fusiformis	OFUSG01180.2	0	NA	NA	NA	NA	NA
Owenia_fusiformis	OFUSG01181.1	0.608187	0.0589176	0.138267	0.49551	0.62024	NA
Owenia_fusiformis	OFUSG01182.1	12.0335	-0.18906	0.390718	-0.402859	0.687052	1
Owenia_fusiformis	OFUSG01183.1	0.248101	0	0.136267	0	1	NA
Owenia_fusiformis	OFUSG01184.1	2.45331	-0.0206308	0.272387	-0.13332	0.893941	NA
Owenia_fusiformis	OFUSG01185.1	0.263483	0.0077562	0.136267	0.0457062	0.963544	NA
Owenia_fusiformis	OFUSG01186.1	3.87166	-0.0954181	0.393703	-0.130716	0.896	NA
Owenia_fusiformis	OFUSG01187.1	2.08842	0.282432	0.314813	0.501688	0.615887	NA
Owenia_fusiformis	OFUSG01188.1	2.15491	0.094155	0.304682	0.533817	0.593468	NA
Owenia_fusiformis	OFUSG01189.1	8.25819	1.12361	0.444685	2.16499	0.0303885	0.970813
Owenia_fusiformis	OFUSG01190.1	5.42097	-0.0558888	0.33888	-0.164847	0.869065	NA
Owenia_fusiformis	OFUSG01190.2	4.34029	0	0.144111	0	1	NA
Owenia_fusiformis	OFUSG01190.3	0	NA	NA	NA	NA	NA
Owenia_fusiformis	OFUSG01191.1	76.1438	1.99207	0.435181	4.13498	3.54992e-05	0.00736624
Owenia_fusiformis	OFUSG01192.1	1.84094	-0.0247683	0.142719	-0.179639	0.857436	NA
Owenia_fusiformis	OFUSG01193.1	2.03009	-0.0601212	0.292632	-0.311499	0.755421	NA
Owenia_fusiformis	OFUSG01194.1	12.7474	-0.813696	0.448021	-2.19761	0.027977	0.925842
Owenia_fusiformis	OFUSG01195.1	12.5362	-0.0622136	0.443711	-0.32719	0.743524	1
Owenia_fusiformis	OFUSG01196.1	12.6176	0.133935	0.448523	0.453774	0.649992	1
Owenia_fusiformis	OFUSG01197.1	4.76485	0.0852267	0.374407	0.394675	0.693082	NA
Owenia_fusiformis	OFUSG01198.1	920.779	-0.257575	0.200913	-1.28277	0.199571	1
Owenia_fusiformis	OFUSG01199.1	13.0161	-0.346655	0.426659	-1.1817	0.237325	1
Owenia_fusiformis	OFUSG01200.1	86.0878	-0.254769	0.389662	-0.659722	0.509432	1
Owenia_fusiformis	OFUSG01201.1	1.74642	0.0250019	0.266732	0.00528516	0.995783	NA
Owenia_fusiformis	OFUSG01202.1	0.155806	0	0.136267	0	1	NA
Owenia_fusiformis	OFUSG01203.1	1231.54	0.0764284	0.228187	0.327724	0.74312	1
Owenia_fusiformis	OFUSG01204.1	18.3403	0.220856	0.443613	0.50224	0.615498	1
Owenia_fusiformis	OFUSG01205.1	4.94236	-0.00854553	0.159579	-0.15528	0.876601	NA
Owenia_fusiformis	OFUSG01205.2	320.805	-0.0571276	0.233961	-0.245567	0.806017	1
Owenia_fusiformis	OFUSG01206.1	18.6957	-0.664567	0.44303	-1.43415	0.15153	1
Owenia_fusiformis	OFUSG01207.1	308.179	0.180805	0.244235	0.743557	0.457144	1
Owenia_fusiformis	OFUSG01208.1	0.131683	0	0.136267	0	1	NA
Owenia_fusiformis	OFUSG01209.1	3.8011	0.0227733	0.161406	0.185431	0.852891	NA
Owenia_fusiformis	OFUSG01209.2	7.23297	-0.0404294	0.306883	-0.0172145	0.986265	1
Owenia_fusiformis	OFUSG01210.1	138.979	-0.261324	0.244182	-1.0805	0.279918	1
Owenia_fusiformis	OFUSG01211.1	2.83012	-0.100905	0.274888	-0.344385	0.730556	NA
Owenia_fusiformis	OFUSG01212.1	1.53403	-0.062742	0.234587	-0.102109	0.91867	NA
Owenia_fusiformis	OFUSG01213.1	23.0153	0.176079	0.438992	0.364326	0.715615	1
Owenia_fusiformis	OFUSG01214.1	4.291	-0.101693	0.36133	-0.111528	0.911198	NA
Owenia_fusiformis	OFUSG01215.1	718.349	0.347241	0.220721	1.57576	0.115081	1
Owenia_fusiformis	OFUSG01216.1	34.5036	-0.101084	0.426328	-0.238134	0.811777	1
Owenia_fusiformis	OFUSG01217.1	2102.09	0.176081	0.19549	0.903322	0.366355	1
Owenia_fusiformis	OFUSG01218.1	2.80307	-0.0338545	0.232482	-0.223336	0.823274	NA
Owenia_fusiformis	OFUSG01219.1	112.406	-0.0177332	0.281222	-0.0639223	0.949032	1
Owenia_fusiformis	OFUSG01220.1	0.572257	0.0994885	0.13842	0.55779	0.576988	NA
Owenia_fusiformis	OFUSG01221.1	134.586	0.159304	0.294142	0.523719	0.600474	1
Owenia_fusiformis	OFUSG01222.1	4.60453	0.0224141	0.389964	0.0601146	0.952064	NA
Owenia_fusiformis	OFUSG01223.1	261.035	-0.0984592	0.248326	-0.364632	0.715386	1
Owenia_fusiformis	OFUSG01224.1	687.46	-0.142266	0.118044	-1.20235	0.229226	1
Owenia_fusiformis	OFUSG01225.1	32.8766	0.0325332	0.448354	-0.0642927	0.948737	1
Owenia_fusiformis	OFUSG01226.1	2448.99	-0.00652546	0.173086	-0.0423713	0.966203	1
Owenia_fusiformis	OFUSG01227.1	438.107	-0.166201	0.30598	-0.535427	0.592354	1
Owenia_fusiformis	OFUSG01228.1	25.8289	0.0996723	0.425897	0.221931	0.824367	1
Owenia_fusiformis	OFUSG01229.1	6.2701	-0.0874021	0.435122	-0.277309	0.781543	NA
Owenia_fusiformis	OFUSG01230.1	48.4321	-0.0901326	0.371831	-0.254198	0.799343	1
Owenia_fusiformis	OFUSG01231.1	618.525	0.107772	0.23513	0.462047	0.644048	1
Owenia_fusiformis	OFUSG01232.1	2.74442	0.150965	0.246994	1.24019	0.214905	NA
Owenia_fusiformis	OFUSG01233.1	275.171	0.0874213	0.208281	0.413635	0.679142	1
Owenia_fusiformis	OFUSG01234.1	92.2978	0.0160367	0.282153	0.0750198	0.940199	1
Owenia_fusiformis	OFUSG01235.1	431.773	-0.0384908	0.1698	-0.226889	0.82051	1
Owenia_fusiformis	OFUSG01236.1	254.399	0.192262	0.242486	0.788763	0.430251	1
Owenia_fusiformis	OFUSG01237.1	0.140068	0	0.136267	0	1	NA
Owenia_fusiformis	OFUSG01238.1	0.201661	0	0.136267	0	1	NA
Owenia_fusiformis	OFUSG01239.1	0.365329	0	0.136475	0	1	NA
Owenia_fusiformis	OFUSG01240.1	17.0108	0.321783	0.44856	0.894882	0.37085	1
Owenia_fusiformis	OFUSG01241.1	0	NA	NA	NA	NA	NA
Owenia_fusiformis	OFUSG01241.2	23.9283	-0.0273249	0.442931	-0.0590018	0.952951	1
Owenia_fusiformis	OFUSG01242.1	213.476	0.0715924	0.232418	0.301658	0.762913	1
Owenia_fusiformis	OFUSG01243.1	873.374	0.10636	0.192549	0.550309	0.582107	1
Owenia_fusiformis	OFUSG01244.1	386.998	-0.0388976	0.223785	-0.172113	0.863349	1
Owenia_fusiformis	OFUSG01245.1	0.788052	-0.0486602	0.13996	-0.118893	0.90536	NA
Owenia_fusiformis	OFUSG01246.1	6.78915	-0.443383	0.411697	-1.32042	0.186695	NA
Owenia_fusiformis	OFUSG01247.1	6.45278	-0.22921	0.40278	-1.68188	0.0925922	NA
Owenia_fusiformis	OFUSG01248.1	239.402	-0.155927	0.393385	-0.414751	0.678324	1
Owenia_fusiformis	OFUSG01249.1	39.9282	-0.0137833	0.404624	-0.0462569	0.963106	1
Owenia_fusiformis	OFUSG01248.2	187.419	0.496721	0.369614	1.33544	0.181732	1
Owenia_fusiformis	OFUSG01248.3	5.41699	0	0.144226	0	1	NA
Owenia_fusiformis	OFUSG01248.4	19.5009	-0.0463767	0.144953	-0.681275	0.495698	1
Owenia_fusiformis	OFUSG01250.1	2.59498	0.103761	0.367487	0.375201	0.707511	NA
Owenia_fusiformis	OFUSG01251.1	891.334	0.0724021	0.189605	0.381735	0.702658	1
Owenia_fusiformis	OFUSG01252.1	10227.5	0.24342	0.137082	1.77591	0.0757478	1
Owenia_fusiformis	OFUSG01253.1	838.543	-0.0716849	0.167848	-0.429147	0.667816	1
Owenia_fusiformis	OFUSG01254.1	1330.22	0.186021	0.167965	1.10772	0.267982	1
Owenia_fusiformis	OFUSG01255.1	12.8763	-0.339233	0.396993	-2.41262	0.0158382	0.668548
Owenia_fusiformis	OFUSG01256.1	5.81703	0.453056	0.40167	1.1236	0.261184	NA
Owenia_fusiformis	OFUSG01257.1	3301.04	0.0021977	0.107819	0.0205622	0.983595	1
Owenia_fusiformis	OFUSG01258.1	15.1536	-0.111152	0.339283	-0.924918	0.355009	1
Owenia_fusiformis	OFUSG01258.2	10.7709	0.00800642	0.390331	-0.262362	0.793043	1
Owenia_fusiformis	OFUSG01255.2	34.241	0.0821459	0.430551	0.249028	0.803339	1
Owenia_fusiformis	OFUSG01259.1	5.77662	-0.196852	0.386986	-0.463168	0.643244	NA
Owenia_fusiformis	OFUSG01260.1	291.087	0.271824	0.218567	1.24842	0.211879	1
Owenia_fusiformis	OFUSG01261.1	3.07522	0.024527	0.337034	0.103579	0.917503	NA
Owenia_fusiformis	OFUSG01262.1	1892.21	0.0485579	0.12461	0.390951	0.695833	1
Owenia_fusiformis	OFUSG01263.1	196.814	-0.159972	0.257195	-0.619294	0.535722	1
Owenia_fusiformis	OFUSG01264.1	193.964	0.136811	0.243817	0.569695	0.568885	1
Owenia_fusiformis	OFUSG01265.1	93.4808	-0.0374848	0.393175	-0.0675454	0.946148	1
Owenia_fusiformis	OFUSG01266.1	13.8575	0.0825013	0.441928	0.145154	0.884589	1
Owenia_fusiformis	OFUSG01267.1	0.137249	0	0.136267	0	1	NA
Owenia_fusiformis	OFUSG01267.2	0.0691853	0	0.136267	0	1	NA
Owenia_fusiformis	OFUSG01268.1	665.912	0.315709	0.189597	1.66713	0.0954883	1
Owenia_fusiformis	OFUSG01269.1	4.01591	0.0777233	0.323397	-0.0201645	0.983912	NA
Owenia_fusiformis	OFUSG01270.1	3931.94	-0.0673227	0.131838	-0.512251	0.608475	1
Owenia_fusiformis	OFUSG01270.2	1970.08	0.0070154	0.18882	0.0366921	0.970731	1
Owenia_fusiformis	OFUSG01271.1	3.94052	0.116132	0.391916	0.495035	0.620576	NA
Owenia_fusiformis	OFUSG01272.1	42.637	0.115551	0.381377	0.313147	0.754169	1
Owenia_fusiformis	OFUSG01273.1	956.283	-0.0249411	0.168228	-0.154027	0.877588	1
Owenia_fusiformis	OFUSG01273.2	3.12893	0.271557	0.143697	1.25281	0.210274	NA
Owenia_fusiformis	OFUSG01274.1	2.54634	-0.102175	0.264268	-0.82009	0.412165	NA
Owenia_fusiformis	OFUSG01275.1	10.9358	-0.274628	0.445	-0.707042	0.47954	1
Owenia_fusiformis	OFUSG01276.1	9.85716	-0.480089	0.434459	-1.06638	0.286251	1
Owenia_fusiformis	OFUSG01277.1	5.97973	0.318753	0.406694	0.763548	0.445137	NA
Owenia_fusiformis	OFUSG01278.1	930.792	0.0865091	0.18962	0.452434	0.650956	1
Owenia_fusiformis	OFUSG01279.1	909.89	0.125688	0.220494	0.569325	0.569136	1
Owenia_fusiformis	OFUSG01280.1	278.024	0.185989	0.175966	1.0564	0.290784	1
Owenia_fusiformis	OFUSG01281.1	13.0128	0.139082	0.411733	1.05351	0.292109	1
Owenia_fusiformis	OFUSG01282.1	3.16667	-0.0227523	0.347992	-0.0518162	0.958675	NA
Owenia_fusiformis	OFUSG01283.1	0.7646	-0.0402752	0.139773	-0.376649	0.706434	NA
Owenia_fusiformis	OFUSG01284.1	23.1531	-0.281829	0.446845	-0.639966	0.522195	1
Owenia_fusiformis	OFUSG01285.1	4.18543	0.190909	0.388737	0.445904	0.655667	NA
Owenia_fusiformis	OFUSG01286.1	248.619	0.0188495	0.191364	0.0963649	0.923231	1
Owenia_fusiformis	OFUSG01287.1	757.181	0.070635	0.24202	0.289984	0.771829	1
Owenia_fusiformis	OFUSG01288.1	809.361	0.0458308	0.177192	0.254046	0.79946	1
Owenia_fusiformis	OFUSG01289.1	461.088	0.12543	0.223264	0.565699	0.571598	1
Owenia_fusiformis	OFUSG01289.2	495.109	-0.167094	0.340387	-0.463724	0.642845	1
Owenia_fusiformis	OFUSG01290.1	6.95932	-0.119899	0.402744	-0.390542	0.696136	NA
Owenia_fusiformis	OFUSG01291.1	24.6439	-0.766321	0.425945	-1.80505	0.0710676	1
Owenia_fusiformis	OFUSG01292.1	66.9142	-0.0500811	0.32767	-0.150968	0.880001	1
Owenia_fusiformis	OFUSG01293.1	34.4824	0.269026	0.43851	0.585283	0.558357	1
Owenia_fusiformis	OFUSG01294.1	48.9866	-0.252757	0.393231	-0.628678	0.52956	1
Owenia_fusiformis	OFUSG01295.1	44.7951	0.031162	0.379969	0.0921298	0.926595	1
Owenia_fusiformis	OFUSG01296.1	34.8759	0.441568	0.419305	1.04139	0.297694	1
Owenia_fusiformis	OFUSG01297.1	37.9329	-0.472839	0.403511	-1.18011	0.237956	1
Owenia_fusiformis	OFUSG01298.1	11.5691	-0.534631	0.426423	-1.14859	0.250725	1
Owenia_fusiformis	OFUSG01298.2	15.6879	0.0259375	0.445079	0.0159456	0.987278	1
Owenia_fusiformis	OFUSG01299.1	75.1054	-0.123804	0.37735	-0.329888	0.741485	1
Owenia_fusiformis	OFUSG01300.1	313.528	0.0925945	0.20048	0.461568	0.644391	1
Owenia_fusiformis	OFUSG01301.1	572.064	0.0702821	0.19706	0.356932	0.721143	1
Owenia_fusiformis	OFUSG01302.1	0.935153	0.0617874	0.140542	0.439028	0.660641	NA
Owenia_fusiformis	OFUSG01303.1	2.52647	-0.0283599	0.340956	-0.107294	0.914556	NA
Owenia_fusiformis	OFUSG01304.1	23.6263	0.231177	0.436609	0.528753	0.596977	1
Owenia_fusiformis	OFUSG01305.1	19.4048	0.280469	0.448676	0.883307	0.377071	1
Owenia_fusiformis	OFUSG01306.1	1487.18	0.00645021	0.144346	0.0446623	0.964376	1
Owenia_fusiformis	OFUSG01307.1	15.0876	-0.229118	0.448676	-0.535607	0.59223	1
Owenia_fusiformis	OFUSG01308.1	12.5748	0.0376722	0.411746	-0.281222	0.77854	1
Owenia_fusiformis	OFUSG01308.2	144.664	0.220078	0.304202	0.722392	0.470053	1
Owenia_fusiformis	OFUSG01309.1	382.848	-0.0302902	0.234277	-0.149971	0.880788	1
Owenia_fusiformis	OFUSG01310.1	0	NA	NA	NA	NA	NA
Owenia_fusiformis	OFUSG01311.1	1.43594	0.0643127	0.207789	0.1788	0.858094	NA
Owenia_fusiformis	OFUSG01312.1	0.91009	0	0.140098	0	1	NA
Owenia_fusiformis	OFUSG01312.2	5.90914	-0.133435	0.355691	-0.429512	0.667551	NA
Owenia_fusiformis	OFUSG01313.1	4.42124	-0.355943	0.363763	-0.812063	0.416756	NA
Owenia_fusiformis	OFUSG01314.1	15.5347	0.210402	0.447297	0.454346	0.64958	1
Owenia_fusiformis	OFUSG01315.1	5.19874	-0.179829	0.409987	-0.359421	0.71928	NA
Owenia_fusiformis	OFUSG01316.1	3.14304	-0.0754906	0.339846	-0.426971	0.669401	NA
Owenia_fusiformis	OFUSG01315.2	2.5905	0.138759	0.348136	0.686038	0.492689	NA
Owenia_fusiformis	OFUSG01317.1	81.4184	0.0925694	0.37689	0.241594	0.809095	1
Owenia_fusiformis	OFUSG01318.1	3.79299	-0.238318	0.346518	-1.02387	0.305895	NA
Owenia_fusiformis	OFUSG01319.1	50.4612	-0.0948136	0.411584	-0.203573	0.838687	1
Owenia_fusiformis	OFUSG01320.1	6.11327	0.0158434	0.400251	0.128635	0.897647	NA
Owenia_fusiformis	OFUSG01321.1	1.23934	0.0403214	0.141864	0.0786469	0.937313	NA
Owenia_fusiformis	OFUSG01321.2	4.03361	0.0779534	0.330004	0.125096	0.900447	NA
Owenia_fusiformis	OFUSG01322.1	0.891643	-0.0786794	0.211758	-0.209182	0.834306	NA
Owenia_fusiformis	OFUSG01323.1	2.21127	-0.0313136	0.315549	-0.0875689	0.930219	NA
Owenia_fusiformis	OFUSG01324.1	0.196752	0.0405767	0.136267	0.296748	0.766659	NA
Owenia_fusiformis	OFUSG01325.1	19.1348	0.343872	0.448549	0.822024	0.411063	1
Owenia_fusiformis	OFUSG01326.1	42.1499	-0.0595882	0.438941	-0.158509	0.874056	1
Owenia_fusiformis	OFUSG01327.1	5253.33	-0.0787499	0.071679	-1.09868	0.271906	1
Owenia_fusiformis	OFUSG01328.1	19.4768	-0.370898	0.447093	-0.998903	0.317842	1
Owenia_fusiformis	OFUSG01329.1	23.2822	-0.163089	0.444783	-0.361585	0.717662	1
Owenia_fusiformis	OFUSG01330.1	592.153	0.0395693	0.282123	0.13012	0.896471	1
Owenia_fusiformis	OFUSG01331.1	1.58052	-0.00928379	0.142333	-0.169373	0.865503	NA
Owenia_fusiformis	OFUSG01332.1	0.539758	0	0.137483	0	1	NA
Owenia_fusiformis	OFUSG01333.1	0.403855	0.00894795	0.136616	0.0595727	0.952496	NA
Owenia_fusiformis	OFUSG01334.1	6.56824	0.313655	0.402123	0.75768	0.448642	NA
Owenia_fusiformis	OFUSG01335.1	15.142	0.187717	0.441544	0.388617	0.697559	1
Owenia_fusiformis	OFUSG01336.1	142.993	0.0264855	0.254357	0.11352	0.909619	1
Owenia_fusiformis	OFUSG01337.1	1.13048	-0.0875782	0.141262	-0.681025	0.495856	NA
Owenia_fusiformis	OFUSG01337.2	6.55452	-0.127696	0.377551	-0.494002	0.621305	NA
Owenia_fusiformis	OFUSG01337.3	179.196	-0.117424	0.30933	-0.374711	0.707876	1
Owenia_fusiformis	OFUSG01337.4	196.175	0.0829147	0.268799	0.312391	0.754744	1
Owenia_fusiformis	OFUSG01338.1	86.3474	0.0941508	0.309764	0.299561	0.764512	1
Owenia_fusiformis	OFUSG01339.1	107.282	-0.263016	0.409772	-0.537549	0.590889	1
Owenia_fusiformis	OFUSG01340.1	22.8786	0.200143	0.448512	0.397386	0.691083	1
Owenia_fusiformis	OFUSG01340.2	5.06286	-0.495945	0.401565	-1.21655	0.223774	NA
Owenia_fusiformis	OFUSG01341.1	138.744	-0.358008	0.336596	-1.03761	0.299453	1
Owenia_fusiformis	OFUSG01342.1	5.72894	0	0.144353	0	1	NA
Owenia_fusiformis	OFUSG01342.2	128.727	-0.124396	0.245796	-0.494308	0.621089	1
Owenia_fusiformis	OFUSG01343.1	436.349	-0.263751	0.212538	-1.24476	0.213221	1
Owenia_fusiformis	OFUSG01344.1	96.0432	0.153678	0.316874	0.478361	0.632393	1
Owenia_fusiformis	OFUSG01345.1	318.179	-0.110603	0.231433	-0.482276	0.62961	1
Owenia_fusiformis	OFUSG01346.1	103.304	0.156097	0.372761	0.423385	0.672014	1
Owenia_fusiformis	OFUSG01347.1	4.25328	-0.0497629	0.329731	-0.1194	0.904958	NA
Owenia_fusiformis	OFUSG01348.1	10.1144	-0.0906541	0.400375	-0.341485	0.732738	1
Owenia_fusiformis	OFUSG01349.1	77.0535	0.714876	0.328743	2.18479	0.028904	0.943759
Owenia_fusiformis	OFUSG01350.1	915.821	-0.0579058	0.137914	-0.422294	0.67281	1
Owenia_fusiformis	OFUSG01351.1	156.872	0.0843459	0.222068	0.379308	0.704459	1
Owenia_fusiformis	OFUSG01352.1	0.634293	-0.105637	0.137119	-0.529901	0.59618	NA
Owenia_fusiformis	OFUSG01353.1	1.73382	0.011146	0.268753	-0.346898	0.728668	NA
Owenia_fusiformis	OFUSG01354.1	0.301079	0.04079	0.136288	0.149804	0.880919	NA
Owenia_fusiformis	OFUSG01355.1	4.80474	0.0949905	0.391705	0.326945	0.743709	NA
Owenia_fusiformis	OFUSG01356.1	8.21357	0.0572349	0.35388	0.497779	0.61864	1
Owenia_fusiformis	OFUSG01357.1	1.22158	-0.013794	0.141486	-0.217943	0.827474	NA
Owenia_fusiformis	OFUSG01358.1	918.719	0.0176365	0.193702	0.0966267	0.923023	1
Owenia_fusiformis	OFUSG01359.1	1149.79	0.0383601	0.188729	0.202502	0.839524	1
Owenia_fusiformis	OFUSG01360.1	274.044	0.00744876	0.30246	0.0237216	0.981075	1
Owenia_fusiformis	OFUSG01361.1	3.01969	0.0417052	0.386696	-0.00029304	0.999766	NA
Owenia_fusiformis	OFUSG01362.1	716.532	0.0110631	0.138079	0.0802359	0.93605	1
Owenia_fusiformis	OFUSG01363.1	1086.07	-0.150428	0.120319	-1.25329	0.210102	1
Owenia_fusiformis	OFUSG01364.1	10395	0.00229491	0.12808	0.0179859	0.98565	1
Owenia_fusiformis	OFUSG01364.2	199.119	0.0338024	0.295737	0.746963	0.455086	1
Owenia_fusiformis	OFUSG01365.1	313.891	-0.095257	0.227151	-0.417082	0.676618	1
Owenia_fusiformis	OFUSG01366.1	656.188	0.0964035	0.13865	0.696279	0.486254	1
Owenia_fusiformis	OFUSG01367.1	6.72705	0.64927	0.416663	1.97203	0.0486062	NA
Owenia_fusiformis	OFUSG01368.1	1.42224	-0.0900148	0.258066	-0.701384	0.483063	NA
Owenia_fusiformis	OFUSG01369.1	65.2669	-0.0167896	0.424984	-0.0398879	0.968182	1
Owenia_fusiformis	OFUSG01370.1	50.7725	0.142796	0.396763	0.360711	0.718315	1
Owenia_fusiformis	OFUSG01371.1	0	NA	NA	NA	NA	NA
Owenia_fusiformis	OFUSG01372.1	5.99619	-0.283514	0.276653	-1.9344	0.0530638	NA
Owenia_fusiformis	OFUSG01372.2	18.6168	0.196602	0.447879	0.572482	0.566996	1
Owenia_fusiformis	OFUSG01373.1	4.79411	0.189921	0.411438	0.372284	0.709682	NA
Owenia_fusiformis	OFUSG01374.1	0.316685	0	0.136267	0	1	NA
Owenia_fusiformis	OFUSG01375.1	0.385287	0.104029	0.136604	0.554338	0.579347	NA
Owenia_fusiformis	OFUSG01376.1	0.166921	0	0.136267	0	1	NA
Owenia_fusiformis	OFUSG01377.1	0.122078	0.0417921	0.136267	0.28308	0.777115	NA
Owenia_fusiformis	OFUSG01378.1	428.46	-0.131609	0.208357	-0.637641	0.523708	1
Owenia_fusiformis	OFUSG01379.1	8.68034	-0.363801	0.421064	-0.66633	0.5052	1
Owenia_fusiformis	OFUSG01380.1	338.339	1.71075	0.296482	5.66275	1.48966e-08	6.48529e-06
Owenia_fusiformis	OFUSG01381.1	5.1665	-0.130877	0.402978	-0.184936	0.853279	NA
Owenia_fusiformis	OFUSG01381.2	0	NA	NA	NA	NA	NA
Owenia_fusiformis	OFUSG01382.1	59.1702	1.12321	0.422495	2.63727	0.00835775	0.450405
Owenia_fusiformis	OFUSG01383.1	1151.67	-0.378502	0.19756	-1.90945	0.0562042	1
Owenia_fusiformis	OFUSG01384.1	30.0836	0.273153	0.435416	0.629631	0.528936	1
Owenia_fusiformis	OFUSG01385.1	12.6146	0.205535	0.412007	0.499821	0.617201	1
Owenia_fusiformis	OFUSG01385.2	19.7822	-0.181458	0.448609	-0.212981	0.831342	1
Owenia_fusiformis	OFUSG01386.1	1.24202	-0.0405303	0.257569	-0.0820167	0.934633	NA
Owenia_fusiformis	OFUSG01387.1	4.15264	-0.391877	0.376773	-0.772535	0.439797	NA
Owenia_fusiformis	OFUSG01388.1	12.768	0.791458	0.443645	1.53159	0.125624	1
Owenia_fusiformis	OFUSG01389.1	0.72867	-0.0397593	0.139659	-0.17847	0.858354	NA
Owenia_fusiformis	OFUSG01390.1	40.0049	-0.561722	0.448437	-1.19165	0.233397	1
Owenia_fusiformis	OFUSG01391.1	520.292	0.0110859	0.377058	0.036169	0.971148	1
Owenia_fusiformis	OFUSG01392.1	2123.01	-0.0878306	0.437334	-0.173416	0.862325	1
Owenia_fusiformis	OFUSG01393.1	7.0497	0.406338	0.425108	1.1502	0.250063	NA
Owenia_fusiformis	OFUSG01394.1	4.60612	-0.0416773	0.388809	-0.106538	0.915155	NA
Owenia_fusiformis	OFUSG01395.1	123.916	0.174317	0.345081	0.495432	0.620295	1
Owenia_fusiformis	OFUSG01396.1	37.7219	0.0851864	0.401088	0.161355	0.871813	1
Owenia_fusiformis	OFUSG01397.1	280.26	-0.184555	0.297144	-0.620258	0.535088	1
Owenia_fusiformis	OFUSG01398.1	8.28586	-0.148144	0.424611	-0.328221	0.742745	1
Owenia_fusiformis	OFUSG01399.1	4.00099	0.0920587	0.385636	0.48601	0.62696	NA
Owenia_fusiformis	OFUSG01400.1	647.766	0.169773	0.172094	0.987632	0.323333	1
Owenia_fusiformis	OFUSG01401.1	122.109	-0.0960245	0.417305	-0.271684	0.785865	1
Owenia_fusiformis	OFUSG01402.1	12.6359	0.224978	0.444194	0.810943	0.417398	1
Owenia_fusiformis	OFUSG01403.1	211.483	-0.189565	0.255995	-0.759911	0.447308	1
Owenia_fusiformis	OFUSG01404.1	7.51676	-0.192784	0.42621	-0.81086	0.417446	1
Owenia_fusiformis	OFUSG01405.1	1182.17	-0.0819042	0.226023	-0.360404	0.718545	1
Owenia_fusiformis	OFUSG01405.2	26.0242	-0.09764	0.344393	-0.564422	0.572467	1
Owenia_fusiformis	OFUSG01406.1	9.18697	0.173051	0.403409	0.445646	0.655853	1
Owenia_fusiformis	OFUSG01407.1	85.6418	0.14182	0.311009	0.455358	0.648852	1
Owenia_fusiformis	OFUSG01408.1	5.07523	-0.184725	0.41635	-0.391465	0.695454	NA
Owenia_fusiformis	OFUSG01409.1	201.245	0.365089	0.238991	1.52408	0.127489	1
Owenia_fusiformis	OFUSG01410.1	970.008	-0.169138	0.174709	-0.967932	0.333078	1
Owenia_fusiformis	OFUSG01411.1	1.54634	0.0330229	0.215706	0.424286	0.671357	NA
Owenia_fusiformis	OFUSG01412.1	1.44305	0.00424909	0.252473	0.0659987	0.947379	NA
Owenia_fusiformis	OFUSG01413.1	32.2926	0.172856	0.42524	0.370663	0.710888	1
Owenia_fusiformis	OFUSG01414.1	2.52384	-0.159591	0.324049	-0.336081	0.73681	NA
Owenia_fusiformis	OFUSG01415.1	237.251	0.240504	0.37333	0.647805	0.517111	1
Owenia_fusiformis	OFUSG01415.2	282.348	0.105841	0.329223	0.326069	0.744372	1
Owenia_fusiformis	OFUSG01416.1	52.9911	-0.00123444	0.422104	0.0272843	0.978233	1
Owenia_fusiformis	OFUSG01417.1	300.529	-0.147761	0.263079	-0.545378	0.585494	1
Owenia_fusiformis	OFUSG01417.2	9638.77	0.0146427	0.0899664	0.163104	0.870437	1
Owenia_fusiformis	OFUSG01418.1	18.9112	0.125244	0.392226	0.400773	0.688587	1
Owenia_fusiformis	OFUSG01418.2	25.3558	-0.08236	0.153424	-0.440859	0.659315	1
Owenia_fusiformis	OFUSG01418.3	268.062	-0.355049	0.322284	-1.11362	0.265443	1
Owenia_fusiformis	OFUSG01418.4	191.978	0.23226	0.447897	0.500609	0.616646	1
Owenia_fusiformis	OFUSG01418.5	248.708	0.0319079	0.252006	0.106726	0.915006	1
Owenia_fusiformis	OFUSG01419.1	1102.98	-0.230726	0.149176	-1.54726	0.121801	1
Owenia_fusiformis	OFUSG01420.1	4.36531	-0.160319	0.334158	-0.48287	0.629188	NA
Owenia_fusiformis	OFUSG01421.1	156.204	-0.0715561	0.424021	-0.154245	0.877416	1
Owenia_fusiformis	OFUSG01422.1	7.40002	-0.174388	0.420684	-0.364228	0.715688	1
Owenia_fusiformis	OFUSG01423.1	0	NA	NA	NA	NA	NA
Owenia_fusiformis	OFUSG01423.2	0	NA	NA	NA	NA	NA
Owenia_fusiformis	OFUSG01423.3	0	NA	NA	NA	NA	NA
Owenia_fusiformis	OFUSG01423.4	0	NA	NA	NA	NA	NA
Owenia_fusiformis	OFUSG01423.5	16.8792	0.197937	0.448342	0.449916	0.652771	1
Owenia_fusiformis	OFUSG01424.1	76.2273	0.00280519	0.292713	0.0344511	0.972517	1
Owenia_fusiformis	OFUSG01425.1	0	NA	NA	NA	NA	NA
Owenia_fusiformis	OFUSG01425.2	43.9116	0.332039	0.396598	0.832634	0.405051	1
Owenia_fusiformis	OFUSG01426.1	1.31222	-0.0436769	0.186914	-0.525111	0.599506	NA
Owenia_fusiformis	OFUSG01427.1	8.78104	0.00670161	0.433186	0.0304425	0.975714	1
Owenia_fusiformis	OFUSG01428.1	18938.9	-0.0354691	0.100199	-0.354421	0.723023	1
Owenia_fusiformis	OFUSG01429.1	26.2248	0.141306	0.386728	0.193563	0.846518	1
Owenia_fusiformis	OFUSG01429.2	2.1014	0.0662049	0.142989	0.791393	0.428715	NA
Owenia_fusiformis	OFUSG01429.3	167.417	-0.194428	0.310373	-0.639993	0.522177	1
Owenia_fusiformis	OFUSG01430.1	5695.45	0.184051	0.146113	1.25541	0.209329	1
Owenia_fusiformis	OFUSG01431.1	249.806	0.081274	0.251931	0.333613	0.738672	1
Owenia_fusiformis	OFUSG01431.2	587.273	-0.0605262	0.20264	-0.297514	0.766074	1
Owenia_fusiformis	OFUSG01432.1	3.65728	0.0429065	0.355458	0.2789	0.780322	NA
Owenia_fusiformis	OFUSG01432.2	1.22808	-0.0568889	0.164909	-0.51126	0.609169	NA
Owenia_fusiformis	OFUSG01433.1	8.33465	0.183904	0.415006	0.56927	0.569173	1
Owenia_fusiformis	OFUSG01434.1	20.8848	0.00456776	0.154977	0.055294	0.955904	1
Owenia_fusiformis	OFUSG01434.2	63.4064	-0.360766	0.380845	-0.923314	0.355843	1
Owenia_fusiformis	OFUSG01435.1	11.0669	0.477798	0.411003	0.829922	0.406583	1
Owenia_fusiformis	OFUSG01436.1	279.954	0.0391048	0.220726	0.174505	0.861469	1
Owenia_fusiformis	OFUSG01437.1	104.084	0.059444	0.276592	0.216218	0.828818	1
Owenia_fusiformis	OFUSG01438.1	1569.48	0.0201122	0.179792	0.108892	0.913288	1
Owenia_fusiformis	OFUSG01439.1	1731.89	-0.00528783	0.160491	-0.0329174	0.97374	1
Owenia_fusiformis	OFUSG01440.1	2.99606	-0.0948817	0.222332	-0.183442	0.854451	NA
Owenia_fusiformis	OFUSG01441.1	116.095	-0.0319601	0.443647	-0.0528734	0.957833	1
Owenia_fusiformis	OFUSG01442.1	5.90193	0.0444979	0.421165	0.117665	0.906333	NA
Owenia_fusiformis	OFUSG01443.1	2.27179	-0.116516	0.274483	-0.75173	0.452213	NA
Owenia_fusiformis	OFUSG01444.1	0.444194	-0.0513892	0.137151	-0.281605	0.778246	NA
Owenia_fusiformis	OFUSG01444.2	1.70528	-0.0693101	0.165232	-0.760241	0.447111	NA
Owenia_fusiformis	OFUSG01444.3	1.29335	-0.0209758	0.141888	0.105442	0.916025	NA
Owenia_fusiformis	OFUSG01445.1	47.5017	-0.0204565	0.423215	-0.105048	0.916338	1
Owenia_fusiformis	OFUSG01446.1	1632.25	-0.197697	0.153501	-1.28182	0.199906	1
Owenia_fusiformis	OFUSG01447.1	26.5785	0.363948	0.314481	3.11116	0.00186356	0.158531
Owenia_fusiformis	OFUSG01447.2	211.055	-0.0438082	0.319228	-0.117781	0.906241	1
Owenia_fusiformis	OFUSG01447.3	371.882	0.0893016	0.281269	0.326609	0.743963	1
Owenia_fusiformis	OFUSG01448.1	1470.34	-0.0612039	0.203303	-0.29605	0.767192	1
Owenia_fusiformis	OFUSG01449.1	469.141	-0.21082	0.201234	-1.04481	0.296113	1
Owenia_fusiformis	OFUSG01450.1	23.3316	-0.468535	0.422133	-1.03447	0.300919	1
Owenia_fusiformis	OFUSG01451.1	3.79129	-0.00533786	0.290827	-0.500383	0.616805	NA
Owenia_fusiformis	OFUSG01451.2	0	NA	NA	NA	NA	NA
Owenia_fusiformis	OFUSG01451.3	3.18356	0.0623572	0.292186	0.744376	0.456649	NA
Owenia_fusiformis	OFUSG01452.1	55.8997	0.336509	0.364307	0.90567	0.365111	1
Owenia_fusiformis	OFUSG01453.1	10736.2	-0.0677387	0.136227	-0.498151	0.618378	1
Owenia_fusiformis	OFUSG01454.1	838.142	-0.0598417	0.167632	-0.364276	0.715652	1
Owenia_fusiformis	OFUSG01455.1	14.2389	0.819249	0.445499	2.43559	0.0148677	0.649547
Owenia_fusiformis	OFUSG01456.1	54.5781	-0.244933	0.411981	-0.583623	0.559474	1
Owenia_fusiformis	OFUSG01457.1	61.4982	-0.00823044	0.4209	-0.0113455	0.990948	1
Owenia_fusiformis	OFUSG01458.1	3.28999	-0.111442	0.387187	-0.372839	0.709269	NA
Owenia_fusiformis	OFUSG01459.1	1431.71	-0.0454701	0.258489	-0.174641	0.861362	1
Owenia_fusiformis	OFUSG01460.1	9.53119	-0.161301	0.408621	-0.847002	0.396994	1
Owenia_fusiformis	OFUSG01461.1	9.97291	0.178351	0.378855	0.346687	0.728827	1
Owenia_fusiformis	OFUSG01461.2	28.1927	0.10345	0.336004	0.237569	0.812215	1
Owenia_fusiformis	OFUSG01461.3	62.07	-0.0735215	0.447485	-0.249192	0.803212	1
Owenia_fusiformis	OFUSG01461.4	15.2486	0	0.144879	0	1	1
Owenia_fusiformis	OFUSG01462.1	79.3697	-0.0127286	0.145124	-1.1862	0.235542	1
Owenia_fusiformis	OFUSG01462.2	12.7482	-0.0267019	0.144826	-0.772248	0.439967	1
Owenia_fusiformis	OFUSG01462.3	192.94	0.112526	0.415882	0.263492	0.792171	1
Owenia_fusiformis	OFUSG01462.4	446.478	0.0885184	0.241079	0.360985	0.718111	1
Owenia_fusiformis	OFUSG01463.1	273.094	-0.173376	0.246491	-0.703648	0.481652	1
Owenia_fusiformis	OFUSG01464.1	8.78979	0.312574	0.413509	1.00561	0.314604	1
Owenia_fusiformis	OFUSG01465.1	20.1984	0.19068	0.447598	0.44351	0.657397	1
Owenia_fusiformis	OFUSG01466.1	10.7785	0.327239	0.41457	0.725878	0.467913	1
Owenia_fusiformis	OFUSG01467.1	27.0264	0.223382	0.302572	1.82157	0.068521	1
Owenia_fusiformis	OFUSG01467.2	1.46987	-0.0219278	0.142352	-0.0499863	0.960133	NA
Owenia_fusiformis	OFUSG01467.3	25.9534	-0.095923	0.353448	-1.30954	0.190353	1
Owenia_fusiformis	OFUSG01467.4	10.3126	-0.0661289	0.144747	-1.246	0.212765	1
Owenia_fusiformis	OFUSG01468.1	370.645	0.110399	0.265731	0.417344	0.676427	1
Owenia_fusiformis	OFUSG01467.5	20.1743	-0.0991013	0.288551	-0.785931	0.431908	1
Owenia_fusiformis	OFUSG01469.1	148.393	0.185336	0.283708	0.659005	0.509893	1
Owenia_fusiformis	OFUSG01470.1	1333.1	0.0827227	0.114075	0.723534	0.469352	1
Owenia_fusiformis	OFUSG01471.1	1713.51	0.150435	0.261854	0.567687	0.570247	1
Owenia_fusiformis	OFUSG01472.1	1674.3	0.112178	0.131536	0.853608	0.393322	1
Owenia_fusiformis	OFUSG01473.1	1016.29	1.28274	0.266135	4.78391	1.7192e-06	0.000465505
Owenia_fusiformis	OFUSG01474.1	13.8073	0.333895	0.437693	0.764479	0.444582	1
Owenia_fusiformis	OFUSG01475.1	8.91632	0.139182	0.434623	0.346711	0.728808	1
Owenia_fusiformis	OFUSG01476.1	6.50908	0.122036	0.384879	0.345285	0.72988	NA
Owenia_fusiformis	OFUSG01477.1	3.44045	0.0485394	0.342969	0.119289	0.905046	NA
Owenia_fusiformis	OFUSG01478.1	1278.17	0.00526377	0.224993	0.0109937	0.991228	1
Owenia_fusiformis	OFUSG01479.1	732.257	0.087363	0.194687	0.44491	0.656385	1
Owenia_fusiformis	OFUSG01480.1	294.439	-0.0687637	0.370035	-0.134761	0.8928	1
Owenia_fusiformis	OFUSG01480.2	3501.1	-0.0369666	0.133915	-0.276235	0.782368	1
Owenia_fusiformis	OFUSG01481.1	289.323	0.130741	0.246881	0.531999	0.594727	1
Owenia_fusiformis	OFUSG01481.2	0	NA	NA	NA	NA	NA
Owenia_fusiformis	OFUSG01481.3	308.505	0.0221039	0.29399	0.0583721	0.953452	1
Owenia_fusiformis	OFUSG01482.1	224.63	-0.0804638	0.33253	-0.195055	0.84535	1
Owenia_fusiformis	OFUSG01482.2	243.933	-0.248292	0.294445	-0.844085	0.398622	1
Owenia_fusiformis	OFUSG01483.1	5.08022	0.153099	0.345236	0.689322	0.490621	NA
Owenia_fusiformis	OFUSG01484.1	23.0491	-0.568146	0.447496	-1.12562	0.260326	1
Owenia_fusiformis	OFUSG01485.1	7.88194	0.310275	0.430518	0.749048	0.453828	1
Owenia_fusiformis	OFUSG01486.1	3.73581	-0.0696006	0.321022	-0.23122	0.817144	NA
Owenia_fusiformis	OFUSG01487.1	5.85303	-0.219472	0.377125	-1.76848	0.0769815	NA
Owenia_fusiformis	OFUSG01488.1	46.9023	-0.281208	0.363923	-0.824647	0.409572	1
Owenia_fusiformis	OFUSG01489.1	4.12712	-0.0367158	0.214262	-0.671118	0.502145	NA
Owenia_fusiformis	OFUSG01490.1	363.153	0.0900403	0.152481	0.59332	0.552967	1
Owenia_fusiformis	OFUSG01491.1	507.125	-0.0452064	0.235916	-0.193755	0.846368	1
Owenia_fusiformis	OFUSG01492.1	0.36952	-0.0553536	0.136565	-0.30235	0.762385	NA
Owenia_fusiformis	OFUSG01493.1	387.093	0.075186	0.187656	0.398744	0.690082	1
Owenia_fusiformis	OFUSG01494.1	14.3819	-0.189556	0.445716	-0.42393	0.671617	1
Owenia_fusiformis	OFUSG01495.1	2.35753	-0.0737363	0.309846	-0.364688	0.715344	NA
Owenia_fusiformis	OFUSG01496.1	2.75063	0.415522	0.374003	1.1095	0.267216	NA
Owenia_fusiformis	OFUSG01497.1	121.463	-0.0880509	0.378389	-0.228883	0.81896	1
Owenia_fusiformis	OFUSG01498.1	22.732	1.27921	0.448328	2.08005	0.0375205	1
Owenia_fusiformis	OFUSG01499.1	15.3531	0.380875	0.440395	0.830358	0.406337	1
Owenia_fusiformis	OFUSG01500.1	2586.16	0.0130492	0.118987	0.109379	0.912902	1
Owenia_fusiformis	OFUSG01501.1	12.4187	0.269473	0.439288	0.81909	0.412735	1
Owenia_fusiformis	OFUSG01502.1	4.0119	-0.311571	0.391039	-0.743465	0.4572	NA
Owenia_fusiformis	OFUSG01503.1	2.76554	-0.0101549	0.259073	-0.51086	0.609449	NA
Owenia_fusiformis	OFUSG01504.1	4.41304	0.420063	0.390552	0.948026	0.343116	NA
Owenia_fusiformis	OFUSG01505.1	5.68375	-0.27149	0.362849	-0.537807	0.59071	NA
Owenia_fusiformis	OFUSG01506.1	573.612	-0.077098	0.155522	-0.49632	0.619669	1
Owenia_fusiformis	OFUSG01507.1	1361.27	0.255801	0.183486	1.39358	0.163443	1
Owenia_fusiformis	OFUSG01508.1	6.43208	0.17803	0.410913	0.502553	0.615279	NA
Owenia_fusiformis	OFUSG01509.1	3.27658	-0.0260883	0.314462	-0.401955	0.687717	NA
Owenia_fusiformis	OFUSG01510.1	2006.85	-0.0810979	0.150485	-0.533228	0.593876	1
Owenia_fusiformis	OFUSG01510.2	462.556	0.0481007	0.206433	0.238237	0.811698	1
Owenia_fusiformis	OFUSG01511.1	11.8906	0.0593481	0.236812	-0.624635	0.53221	1
Owenia_fusiformis	OFUSG01511.2	85.2001	-0.267224	0.448267	-0.633264	0.526561	1
Owenia_fusiformis	OFUSG01511.3	328.899	0.154027	0.330394	0.46285	0.643472	1
Owenia_fusiformis	OFUSG01512.1	13.3327	-0.201749	0.442922	-0.418387	0.675664	1
Owenia_fusiformis	OFUSG01513.1	1269.42	-0.000862294	0.137001	-0.00683975	0.994543	1
Owenia_fusiformis	OFUSG01514.1	801.542	-0.0938987	0.251629	-0.362041	0.717321	1
Owenia_fusiformis	OFUSG01515.1	431.488	-0.0932754	0.242561	-0.395954	0.692139	1
Owenia_fusiformis	OFUSG01516.1	751.693	0.0670315	0.172797	0.388057	0.697974	1
Owenia_fusiformis	OFUSG01517.1	570.461	-0.137613	0.253586	-0.552139	0.580853	1
Owenia_fusiformis	OFUSG01518.1	95.6526	0.0650847	0.402791	0.181421	0.856037	1
Owenia_fusiformis	OFUSG01519.1	8.08285	-0.0483285	0.448179	-0.142221	0.886905	1
Owenia_fusiformis	OFUSG01520.1	81.7533	0.0381718	0.356132	0.0991847	0.920992	1
Owenia_fusiformis	OFUSG01521.1	0	NA	NA	NA	NA	NA
Owenia_fusiformis	OFUSG01522.1	44.9966	0.108195	0.403552	0.258744	0.795833	1
Owenia_fusiformis	OFUSG01523.1	0.578211	0.233388	0.138244	0.843095	0.399176	NA
Owenia_fusiformis	OFUSG01524.1	4.71975	-0.390026	0.364149	-0.815257	0.414925	NA
Owenia_fusiformis	OFUSG01525.1	0	NA	NA	NA	NA	NA
Owenia_fusiformis	OFUSG01526.1	3.63488	0.315461	0.360402	0.815608	0.414724	NA
Owenia_fusiformis	OFUSG01527.1	19.2483	0.150211	0.44871	0.330876	0.740739	1
Owenia_fusiformis	OFUSG01528.1	196.576	0.121984	0.225222	0.532805	0.594168	1
Owenia_fusiformis	OFUSG01529.1	144.066	-0.397273	0.315919	-1.3127	0.189284	1
Owenia_fusiformis	OFUSG01530.1	4.40227	-0.0359599	0.383078	-0.197121	0.843733	NA
Owenia_fusiformis	OFUSG01530.2	1.12655	-0.1021	0.141262	-0.778453	0.436302	NA
Owenia_fusiformis	OFUSG01531.1	91.822	-0.633657	0.419199	-1.53403	0.125022	1
Owenia_fusiformis	OFUSG01532.1	22.5566	0.0784038	0.436504	-0.487967	0.625573	1
Owenia_fusiformis	OFUSG01532.2	136.787	-0.151142	0.391166	-0.3629	0.716679	1
Owenia_fusiformis	OFUSG01532.3	177.501	0.105685	0.309996	0.324903	0.745254	1
Owenia_fusiformis	OFUSG01532.4	40.5567	-0.0409616	0.448563	-0.159078	0.873608	1
Owenia_fusiformis	OFUSG01533.1	165.092	-1.44709	0.313134	-4.60757	4.07408e-06	0.00101637
Owenia_fusiformis	OFUSG01534.1	221.636	-0.0498715	0.203389	-0.245214	0.806291	1
Owenia_fusiformis	OFUSG01535.1	2.19694	0.224379	0.264344	0.113639	0.909524	NA
Owenia_fusiformis	OFUSG01536.1	19.1215	-0.0999987	0.440239	-0.227277	0.820208	1
Owenia_fusiformis	OFUSG01537.1	67.4232	-0.528564	0.390679	-1.34772	0.177749	1
Owenia_fusiformis	OFUSG01538.1	220.306	-0.0430651	0.278437	-0.148908	0.881626	1
Owenia_fusiformis	OFUSG01539.1	638.268	-0.0972063	0.227143	-0.427718	0.668857	1
Owenia_fusiformis	OFUSG01540.1	71.7762	-0.374414	0.316328	-1.19762	0.231064	1
Owenia_fusiformis	OFUSG01541.1	745.055	-0.0233019	0.28341	-0.0806632	0.93571	1
Owenia_fusiformis	OFUSG01542.1	934.601	-0.0855414	0.159082	-0.538293	0.590375	1
Owenia_fusiformis	OFUSG01543.1	6.15968	0.240177	0.39336	0.482566	0.629404	NA
Owenia_fusiformis	OFUSG01544.1	2.41254	0.199192	0.351528	0.713866	0.47531	NA
Owenia_fusiformis	OFUSG01545.1	0.603902	-0.0223912	0.137982	-0.204928	0.837628	NA
Owenia_fusiformis	OFUSG01546.1	5916.04	-0.0140117	0.165729	-0.0848424	0.932387	1
Owenia_fusiformis	OFUSG01547.1	406.132	-0.0786877	0.283498	-0.278564	0.780579	1
Owenia_fusiformis	OFUSG01548.1	43.2891	0.136906	0.382987	0.35646	0.721496	1
Owenia_fusiformis	OFUSG01549.1	47.2598	0.0553475	0.395464	0.120634	0.903981	1
Owenia_fusiformis	OFUSG01550.1	13.4177	0.131783	0.448454	0.326737	0.743867	1
Owenia_fusiformis	OFUSG01551.1	10.9325	0.0419889	0.144796	0.534587	0.592936	1
Owenia_fusiformis	OFUSG01551.2	543.307	-0.117161	0.305616	-0.386498	0.699128	1
Owenia_fusiformis	OFUSG01551.3	2005.81	-0.00576669	0.150279	-0.037956	0.969723	1
Owenia_fusiformis	OFUSG01552.1	223.773	0.40439	0.247745	1.63733	0.101562	1
Owenia_fusiformis	OFUSG01553.1	2002.12	0.0116487	0.17204	0.0675698	0.946128	1
Owenia_fusiformis	OFUSG01553.2	635.528	-0.312818	0.355273	-0.84882	0.395981	1
Owenia_fusiformis	OFUSG01554.1	10.8765	-0.412559	0.448527	-0.885363	0.375961	1
Owenia_fusiformis	OFUSG01555.1	655.077	-0.03685	0.15508	-0.234765	0.814391	1
Owenia_fusiformis	OFUSG01556.1	53.9782	0.0387273	0.373929	0.094126	0.925009	1
Owenia_fusiformis	OFUSG01557.1	136.124	-0.158842	0.28294	-0.543322	0.586908	1
Owenia_fusiformis	OFUSG01558.1	21.426	-0.0465705	0.448596	-0.0105587	0.991576	1
Owenia_fusiformis	OFUSG01559.1	63.6001	-0.0928455	0.412299	-0.217978	0.827446	1
Owenia_fusiformis	OFUSG01560.1	3.03191	0.668191	0.369811	1.31323	0.189107	NA
Owenia_fusiformis	OFUSG01561.1	235.807	0.152622	0.2724	0.552949	0.580298	1
Owenia_fusiformis	OFUSG01562.1	2713.74	0.0599907	0.11812	0.507198	0.612016	1
Owenia_fusiformis	OFUSG01563.1	15.15	0.0712652	0.448703	0.194218	0.846005	1
Owenia_fusiformis	OFUSG01564.1	1962.09	0.0429606	0.10824	0.397145	0.691261	1
Owenia_fusiformis	OFUSG01565.1	287.129	0.0584334	0.310589	0.165772	0.868336	1
Owenia_fusiformis	OFUSG01566.1	6.56034	0.416045	0.410271	0.714743	0.474768	NA
Owenia_fusiformis	OFUSG01567.1	0.141336	0	0.136267	0	1	NA
Owenia_fusiformis	OFUSG01567.2	30.424	-0.227359	0.448703	-0.454541	0.649439	1
Owenia_fusiformis	OFUSG01567.3	7.55248	-0.213911	0.307054	-0.862862	0.388213	1
Owenia_fusiformis	OFUSG01567.4	8.41639	0.305726	0.297866	1.5101	0.131017	1
Owenia_fusiformis	OFUSG01567.5	7.33202	-0.174358	0.260246	-0.426228	0.669942	1
Owenia_fusiformis	OFUSG01568.1	1189.81	0.0754451	0.166932	0.447616	0.654431	1
Owenia_fusiformis	OFUSG01569.1	7.72113	-0.191885	0.441994	-0.485559	0.62728	1
Owenia_fusiformis	OFUSG01570.1	12.9488	-0.299647	0.448006	-0.818684	0.412966	1
Owenia_fusiformis	OFUSG01571.1	358.79	-0.283233	0.242027	-1.16313	0.244777	1
Owenia_fusiformis	OFUSG01571.2	161.042	0.0822992	0.350332	0.27133	0.786137	1
Owenia_fusiformis	OFUSG01572.1	1704.21	0.158772	0.434004	0.36175	0.717539	1
Owenia_fusiformis	OFUSG01572.2	10197.4	0.124565	0.171582	0.721705	0.470476	1
Owenia_fusiformis	OFUSG01573.1	68.3453	-0.111476	0.361296	-0.289371	0.772297	1
Owenia_fusiformis	OFUSG01574.1	95.4077	0.102145	0.313954	0.304119	0.761037	1
Owenia_fusiformis	OFUSG01574.2	6.82528	0	0.144497	0	1	NA
Owenia_fusiformis	OFUSG01575.1	12.8628	-0.113694	0.436041	-0.230104	0.818011	1
Owenia_fusiformis	OFUSG01576.1	506.673	0.128912	0.231817	0.555619	0.578471	1
Owenia_fusiformis	OFUSG01577.1	354.672	0.237324	0.31122	0.751635	0.452271	1
Owenia_fusiformis	OFUSG01578.1	76.1915	-0.116703	0.378925	-0.320341	0.74871	1
Owenia_fusiformis	OFUSG01579.1	163.558	0.0770051	0.302815	0.251026	0.801794	1
Owenia_fusiformis	OFUSG01580.1	82.4061	0.162607	0.315874	0.512352	0.608405	1
Owenia_fusiformis	OFUSG01581.1	859.275	0.15892	0.196623	0.812795	0.416335	1
Owenia_fusiformis	OFUSG01582.1	284.825	0.413738	0.285377	1.45514	0.145629	1
Owenia_fusiformis	OFUSG01583.1	179.149	-0.0147575	0.244105	-0.07982	0.93638	1
Owenia_fusiformis	OFUSG01584.1	8.70295	0.18407	0.418479	0.488772	0.625003	1
Owenia_fusiformis	OFUSG01585.1	432.594	0.0689936	0.212675	0.33337	0.738855	1
Owenia_fusiformis	OFUSG01586.1	4.76	0.368302	0.372852	1.01237	0.31136	NA
Owenia_fusiformis	OFUSG01587.1	0.186834	-0.0270936	0.136267	-0.175209	0.860916	NA
Owenia_fusiformis	OFUSG01588.1	0.540094	0	0.137496	0	1	NA
Owenia_fusiformis	OFUSG01589.1	607.628	-0.109163	0.134856	-0.814824	0.415173	1
Owenia_fusiformis	OFUSG01590.1	5.61764	0.0433022	0.354598	0.205149	0.837456	NA
Owenia_fusiformis	OFUSG01591.1	1.82744	0.0816919	0.246129	0.828981	0.407115	NA
Owenia_fusiformis	OFUSG01592.1	5.1787	-0.0662706	0.372424	-0.291104	0.770971	NA
Owenia_fusiformis	OFUSG01593.1	1.35009	0.0588399	0.222764	0.368222	0.712707	NA
Owenia_fusiformis	OFUSG01594.1	8.08287	0.246715	0.417666	0.866126	0.386421	1
Owenia_fusiformis	OFUSG01595.1	78.7023	-0.278136	0.358666	-0.804131	0.421321	1
Owenia_fusiformis	OFUSG01596.1	17.8078	-0.0602962	0.447833	-0.0740001	0.94101	1
Owenia_fusiformis	OFUSG01597.1	6.5623	0.297512	0.400834	0.756435	0.449388	NA
Owenia_fusiformis	OFUSG01598.1	1.16979	0.00929955	0.206896	0.233889	0.815071	NA
Owenia_fusiformis	OFUSG01599.1	13.1459	-0.082437	0.428787	-0.171073	0.864167	1
Owenia_fusiformis	OFUSG01600.1	27.2215	0.0286403	0.41699	0.067862	0.945895	1
Owenia_fusiformis	OFUSG01601.1	81.2476	0.36207	0.421222	0.967611	0.333239	1
Owenia_fusiformis	OFUSG01601.2	220.817	-0.542418	0.259984	-2.10598	0.035206	1
Owenia_fusiformis	OFUSG01602.1	18.457	0.20863	0.441473	0.426283	0.669902	1
Owenia_fusiformis	OFUSG01603.1	15.9683	0.0344042	0.448709	0.0848787	0.932358	1
Owenia_fusiformis	OFUSG01604.1	6.75307	0.0667046	0.435219	0.151841	0.879312	NA
Owenia_fusiformis	OFUSG01605.1	3.49465	0.23646	0.31946	0.470665	0.63788	NA
Owenia_fusiformis	OFUSG01606.1	20.4157	0.280852	0.440093	0.618847	0.536017	1
Owenia_fusiformis	OFUSG01607.1	12.8693	-0.0209746	0.447375	-0.0942706	0.924894	1
Owenia_fusiformis	OFUSG01608.1	576.492	-0.311605	0.269005	-1.15082	0.249806	1
Owenia_fusiformis	OFUSG01609.1	2.62383	0.0627341	0.317249	0.112523	0.910409	NA
Owenia_fusiformis	OFUSG01609.2	1.12879	0.028946	0.141519	0.0552015	0.955978	NA
Owenia_fusiformis	OFUSG01610.1	1.28085	-0.0154167	0.241606	0.0369332	0.970538	NA
Owenia_fusiformis	OFUSG01611.1	3064.94	1.00418	0.180092	5.56829	2.57256e-08	1.01997e-05
Owenia_fusiformis	OFUSG01612.1	24.0652	1.96972	0.448091	4.03777	5.39607e-05	0.0103284
Owenia_fusiformis	OFUSG01613.1	2740.45	-0.671389	0.237358	-2.82365	0.00474806	0.306689
Owenia_fusiformis	OFUSG01614.1	1119.53	-0.922945	0.227578	-4.04829	5.15938e-05	0.00996119
Owenia_fusiformis	OFUSG01615.1	4.61897	-0.0129334	0.276908	0.03799	0.969696	NA
Owenia_fusiformis	OFUSG01615.2	8.81692	0.235815	0.384147	0.861907	0.388739	1
Owenia_fusiformis	OFUSG01616.1	13.6114	-0.20839	0.336704	-0.438119	0.6613	1
Owenia_fusiformis	OFUSG01616.2	8.65932	-0.0779276	0.354479	-0.467242	0.640327	1
Owenia_fusiformis	OFUSG01617.1	26.2886	-0.250828	0.447387	-0.50662	0.612422	1
Owenia_fusiformis	OFUSG01618.1	773.833	0.102536	0.151938	0.673972	0.500329	1
Owenia_fusiformis	OFUSG01619.1	338.135	-0.202392	0.24915	-0.804815	0.420927	1
Owenia_fusiformis	OFUSG01620.1	3.1575	-0.0372884	0.183009	-0.449598	0.653001	NA
Owenia_fusiformis	OFUSG01620.2	1.85159	0.050671	0.182456	-0.138019	0.890226	NA
Owenia_fusiformis	OFUSG01621.1	2.5583	0.0922675	0.302386	0.821724	0.411234	NA
Owenia_fusiformis	OFUSG01621.2	0.585764	-0.0229878	0.137813	-0.170783	0.864394	NA
Owenia_fusiformis	OFUSG01622.1	682.68	-0.0147113	0.141304	-0.106744	0.914992	1
Owenia_fusiformis	OFUSG01623.1	0.175346	0.00763624	0.136267	0.0257269	0.979475	NA
Owenia_fusiformis	OFUSG01624.1	0.23315	0	0.136267	0	1	NA
Owenia_fusiformis	OFUSG01625.1	0.499041	-0.0820285	0.137692	-0.390108	0.696457	NA
Owenia_fusiformis	OFUSG01626.1	2.03785	-0.0321365	0.170613	-0.507686	0.611673	NA
Owenia_fusiformis	OFUSG01627.1	181.653	-0.139936	0.248538	-0.558556	0.576465	1
Owenia_fusiformis	OFUSG01628.1	1.28583	0.232077	0.169535	0.631676	0.527599	NA
Owenia_fusiformis	OFUSG01629.1	4.27186	0.117246	0.362994	0.33182	0.740025	NA
Owenia_fusiformis	OFUSG01630.1	1.00096	0.150653	0.18836	0.421661	0.673272	NA
Owenia_fusiformis	OFUSG01631.1	776.283	0.0630514	0.127316	0.496095	0.619828	1
Owenia_fusiformis	OFUSG01632.1	2299.54	0.00489051	0.150855	0.0326804	0.973929	1
Owenia_fusiformis	OFUSG01633.1	345.006	-0.0883469	0.270921	-0.333461	0.738787	1
Owenia_fusiformis	OFUSG01634.1	806.398	-0.019579	0.151415	-0.129964	0.896595	1
Owenia_fusiformis	OFUSG01635.1	85.7837	0.109609	0.418592	0.560514	0.575129	1
Owenia_fusiformis	OFUSG01635.2	6770.97	-0.0479172	0.108152	-0.443289	0.657557	1
Owenia_fusiformis	OFUSG01636.1	664.026	0.10339	0.242665	0.423899	0.67164	1
Owenia_fusiformis	OFUSG01637.1	1099.74	0.1918	0.234549	0.817711	0.413522	1
Owenia_fusiformis	OFUSG01638.1	14.1714	0.334062	0.447985	0.640688	0.521726	1
Owenia_fusiformis	OFUSG01639.1	1.23742	-0.133922	0.16513	-0.42659	0.669678	NA
Owenia_fusiformis	OFUSG01640.1	63.6409	0.278483	0.38953	0.721214	0.470778	1
Owenia_fusiformis	OFUSG01641.1	429.318	0.267701	0.23414	1.14497	0.252222	1
Owenia_fusiformis	OFUSG01642.1	67.6613	-0.0564367	0.338566	-0.161671	0.871565	1
Owenia_fusiformis	OFUSG01643.1	907.831	-0.202483	0.226926	-0.886106	0.37556	1
Owenia_fusiformis	OFUSG01644.1	4.95945	0.0217209	0.373448	0.050904	0.959402	NA
Owenia_fusiformis	OFUSG01645.1	59.9399	0.285606	0.334696	0.851588	0.394443	1
Owenia_fusiformis	OFUSG01646.1	42.2525	0.255929	0.422527	0.579469	0.562273	1
Owenia_fusiformis	OFUSG01647.1	220.768	0.140203	0.257863	0.538536	0.590207	1
Owenia_fusiformis	OFUSG01648.1	25.155	0.0179434	0.433614	-0.0638829	0.949063	1
Owenia_fusiformis	OFUSG01649.1	8.78009	-0.217732	0.429029	-0.433747	0.664472	1
Owenia_fusiformis	OFUSG01650.1	444.434	0.0807108	0.238551	0.336959	0.736148	1
Owenia_fusiformis	OFUSG01651.1	28.7465	-0.231016	0.440315	-0.481023	0.6305	1
Owenia_fusiformis	OFUSG01652.1	870.213	0.0855113	0.157226	0.544609	0.586022	1
Owenia_fusiformis	OFUSG01653.1	0	NA	NA	NA	NA	NA
Owenia_fusiformis	OFUSG01654.1	836.551	-0.11811	0.326056	-0.342732	0.7318	1
Owenia_fusiformis	OFUSG01655.1	0.613488	-0.0177904	0.138714	0.104686	0.916625	NA
Owenia_fusiformis	OFUSG01655.2	0.613488	-0.0177904	0.138714	0.104686	0.916625	NA
Owenia_fusiformis	OFUSG01656.1	4.23032	-0.430502	0.327506	-0.729165	0.465901	NA
Owenia_fusiformis	OFUSG01657.1	3.00449	0.208221	0.3512	1.02854	0.303695	NA
Owenia_fusiformis	OFUSG01658.1	94.7797	-0.0785634	0.333916	-0.236792	0.812818	1
Owenia_fusiformis	OFUSG01659.1	121.168	0.176617	0.301518	0.586042	0.557848	1
Owenia_fusiformis	OFUSG01660.1	0	NA	NA	NA	NA	NA
Owenia_fusiformis	OFUSG01661.1	3.45371	-0.0125005	0.309979	-0.237364	0.812375	NA
Owenia_fusiformis	OFUSG01662.1	4.78541	0.09011	0.377282	0.267768	0.788878	NA
Owenia_fusiformis	OFUSG01663.1	15.7273	0.171741	0.447509	0.438324	0.661151	1
Owenia_fusiformis	OFUSG01664.1	0.998605	0.0698649	0.140611	0.636952	0.524156	NA
Owenia_fusiformis	OFUSG01664.2	0.29004	0.00762711	0.136267	0.0661137	0.947287	NA
Owenia_fusiformis	OFUSG01665.1	868.22	0.0230155	0.122404	0.187911	0.850947	1
Owenia_fusiformis	OFUSG01666.1	227.589	-0.0943635	0.203137	-0.46331	0.643142	1
Owenia_fusiformis	OFUSG01667.1	2.39149	-0.0767381	0.32322	-0.334488	0.738012	NA
Owenia_fusiformis	OFUSG01668.1	370.194	-0.0108974	0.214779	-0.0524862	0.958141	1
Owenia_fusiformis	OFUSG01669.1	466.38	-0.00785368	0.173957	-0.046678	0.96277	1
Owenia_fusiformis	OFUSG01670.1	450.299	0.147202	0.144333	1.02183	0.306861	1
Owenia_fusiformis	OFUSG01671.1	1.13876	-0.0359487	0.208377	-0.101616	0.919062	NA
Owenia_fusiformis	OFUSG01672.1	3.10852	-0.102225	0.256482	-0.509992	0.610057	NA
Owenia_fusiformis	OFUSG01673.1	1.79222	0.0663335	0.265005	0.0854146	0.931932	NA
Owenia_fusiformis	OFUSG01674.1	18.0211	0.00140417	0.443666	-0.00749498	0.99402	1
Owenia_fusiformis	OFUSG01675.1	8.88924	-0.0137179	0.437329	-0.177099	0.859431	1
Owenia_fusiformis	OFUSG01676.1	1.2064	0	0.141113	0	1	NA
Owenia_fusiformis	OFUSG01677.1	76.1861	0.10337	0.335146	0.306925	0.758901	1
Owenia_fusiformis	OFUSG01678.1	12.6604	-0.265291	0.448551	-0.772914	0.439573	1
Owenia_fusiformis	OFUSG01679.1	0.227111	0	0.136267	0	1	NA
Owenia_fusiformis	OFUSG01680.1	61.1759	0.151823	0.394897	0.342324	0.732107	1
Owenia_fusiformis	OFUSG01681.1	1.45529	0.183871	0.273894	0.910909	0.362343	NA
Owenia_fusiformis	OFUSG01682.1	391.559	0.146016	0.231531	0.63712	0.524047	1
Owenia_fusiformis	OFUSG01683.1	7.99551	-0.0235241	0.406541	-0.0778859	0.937919	1
Owenia_fusiformis	OFUSG01684.1	0	NA	NA	NA	NA	NA
Owenia_fusiformis	OFUSG01685.1	0	NA	NA	NA	NA	NA
Owenia_fusiformis	OFUSG01686.1	0	NA	NA	NA	NA	NA
Owenia_fusiformis	OFUSG01687.1	4.34933	0.131137	0.395395	0.342823	0.731732	NA
Owenia_fusiformis	OFUSG01688.1	22.9682	-0.0961069	0.421204	-0.180406	0.856834	1
Owenia_fusiformis	OFUSG01689.1	10.131	-0.32535	0.445339	-0.655127	0.512386	1
Owenia_fusiformis	OFUSG01690.1	526.638	0.000807086	0.16422	0.00522927	0.995828	1
Owenia_fusiformis	OFUSG01691.1	76.4414	-0.218017	0.315168	-0.680464	0.49621	1
[truncated: 29,981 more rows]

## Sheet: Fig 2j,SFig 8c9c
Figures 2j, Supplementary Figures 8c,9c. Binary code for upset plots of shared genes between treatments in Owenia
transcript_id	DMH1_up	DMH1_down	SB_up	SB_down	BMP_up	BMP_down	activin_up	activin_down	U0126_up	U0126_down
OFUSG00001.1	0	0	0	0	0	0	0	0	0	0
OFUSG00001.2	0	0	0	0	0	0	0	0	0	0
OFUSG00001.3	0	0	0	0	0	0	0	0	0	0
OFUSG00001.4	0	0	0	0	0	0	0	0	0	0
OFUSG00001.5	0	0	0	0	0	0	0	0	0	0
OFUSG00002.1	0	0	0	0	0	0	0	0	0	0
OFUSG00003.1	0	0	0	0	0	0	0	0	0	0
OFUSG00003.2	0	0	0	0	0	0	0	0	0	0
OFUSG00004.1	0	0	0	0	0	0	0	0	0	0
OFUSG00005.1	0	0	0	0	0	0	1	0	0	0
OFUSG00006.1	0	0	0	0	0	0	0	0	0	0
OFUSG00007.1	0	0	0	0	0	0	0	0	0	0
OFUSG00008.1	0	0	0	0	0	0	0	0	0	0
OFUSG00009.1	0	0	0	0	0	0	0	0	0	0
OFUSG00010.1	0	0	0	0	0	0	0	0	0	0
OFUSG00011.1	0	0	0	0	0	0	0	0	0	0
OFUSG00012.1	0	0	0	0	0	0	0	0	0	0
OFUSG00013.1	0	0	0	0	0	0	0	0	0	0
OFUSG00014.1	0	0	0	0	0	0	0	0	0	0
OFUSG00015.1	0	0	0	0	0	0	0	0	0	0
OFUSG00015.2	0	0	0	0	0	0	0	0	0	0
OFUSG00016.1	0	0	0	0	0	0	0	0	0	0
OFUSG00017.1	0	0	0	0	0	0	0	0	0	0
OFUSG00018.1	0	0	0	0	0	0	0	1	0	0
OFUSG00019.1	0	0	0	0	0	0	0	0	0	0
OFUSG00020.1	0	0	0	0	0	0	0	0	0	0
OFUSG00021.1	0	0	0	0	0	0	0	0	0	0
OFUSG00022.1	0	0	0	0	0	0	0	0	0	0
OFUSG00023.1	0	0	0	0	0	0	0	0	0	0
OFUSG00024.1	0	0	0	0	0	0	0	0	0	0
OFUSG00025.1	0	0	0	0	0	0	0	0	0	0
OFUSG00026.1	0	0	0	0	0	0	0	0	0	0
OFUSG00027.1	0	0	0	0	0	0	0	0	0	0
OFUSG00027.2	0	0	0	0	0	0	0	0	0	0
OFUSG00028.1	0	0	0	0	0	0	0	0	0	0
OFUSG00029.1	0	0	0	0	0	0	0	0	0	0
OFUSG00030.1	0	0	1	0	0	0	0	0	0	0
OFUSG00031.1	0	0	0	0	0	0	0	0	0	0
OFUSG00032.1	0	0	0	0	0	0	0	0	0	0
OFUSG00033.1	0	0	0	0	0	0	0	0	0	0
OFUSG00033.2	0	0	0	0	0	0	0	0	0	0
OFUSG00034.1	0	0	0	0	0	0	0	0	0	0
OFUSG00035.1	0	0	0	0	0	0	0	0	0	0
OFUSG00036.1	0	0	0	0	0	0	0	0	0	0
OFUSG00036.2	0	0	0	0	0	0	0	0	0	0
OFUSG00037.1	0	0	0	0	0	0	0	0	0	0
OFUSG00038.1	0	0	0	0	0	0	0	0	0	0
OFUSG00039.1	0	0	0	0	0	0	0	0	0	0
OFUSG00039.2	0	0	0	0	0	0	0	0	0	0
OFUSG00040.1	0	0	0	0	0	0	0	0	0	0
OFUSG00041.1	0	0	0	0	0	0	0	0	0	0
OFUSG00042.1	0	0	0	0	0	0	0	0	0	0
OFUSG00043.1	0	0	0	0	0	0	0	0	0	0
OFUSG00043.2	0	0	0	0	0	0	0	0	0	0
OFUSG00043.3	0	0	0	0	0	0	0	0	0	0
OFUSG00043.4	0	0	0	0	0	0	0	0	0	0
OFUSG00044.1	0	0	0	0	0	0	0	0	0	0
OFUSG00045.1	0	0	0	0	0	0	0	0	0	0
OFUSG00046.1	0	0	0	0	0	0	0	0	0	0
OFUSG00047.1	0	0	0	0	0	0	0	0	0	0
OFUSG00048.1	0	0	0	0	0	0	0	0	0	0
OFUSG00049.1	0	0	0	0	0	0	0	0	0	0
OFUSG00050.1	0	0	0	0	0	0	0	0	0	0
OFUSG00050.2	0	0	0	0	0	0	0	0	0	0
OFUSG00051.1	0	0	0	0	0	0	0	1	0	0
OFUSG00052.1	0	0	0	0	0	0	0	0	0	0
OFUSG00053.1	0	0	0	0	0	0	0	0	0	0
OFUSG00054.1	0	0	0	0	0	0	0	0	0	0
OFUSG00055.1	0	0	0	0	0	0	0	0	0	0
OFUSG00056.1	0	0	0	0	0	0	0	0	0	0
OFUSG00057.1	0	0	0	0	0	0	0	0	0	0
OFUSG00057.2	0	0	0	0	0	0	0	0	0	0
OFUSG00058.1	0	0	0	0	0	0	0	0	0	0
OFUSG00059.1	0	0	0	0	0	0	0	0	0	0
OFUSG00060.1	0	0	0	0	0	0	0	0	0	0
OFUSG00061.1	0	0	0	0	0	0	0	0	0	0
OFUSG00062.1	0	0	0	0	0	0	0	0	0	0
OFUSG00063.1	0	0	0	0	0	0	0	0	0	0
OFUSG00064.1	0	0	0	0	0	0	0	0	0	0
OFUSG00064.2	0	0	0	0	0	0	0	1	0	0
OFUSG00064.3	0	0	0	0	0	0	0	0	0	0
OFUSG00064.4	0	0	0	0	0	0	0	0	0	0
OFUSG00065.1	0	0	0	0	0	0	0	0	0	0
OFUSG00066.1	0	0	0	0	0	0	0	0	0	0
OFUSG00067.1	0	0	0	0	0	0	0	0	0	0
OFUSG00068.1	0	0	0	0	0	0	0	0	0	0
OFUSG00069.1	0	0	0	0	0	0	0	0	0	0
OFUSG00069.2	0	0	0	0	0	0	1	0	0	0
OFUSG00070.1	0	0	0	0	0	0	0	1	0	0
OFUSG00071.1	0	0	0	0	0	0	0	0	0	0
OFUSG00072.1	0	0	0	0	0	0	0	0	0	0
OFUSG00073.1	0	0	0	0	0	0	0	0	0	0
OFUSG00074.1	0	0	0	0	0	0	0	0	0	0
OFUSG00075.1	0	0	0	0	0	0	0	0	0	0
OFUSG00076.1	0	0	0	0	0	0	0	0	0	0
OFUSG00077.1	0	0	0	0	0	0	0	0	0	0
OFUSG00078.1	0	0	0	0	0	0	0	0	0	0
OFUSG00079.1	0	0	0	0	0	0	0	0	0	0
OFUSG00080.1	0	0	0	0	0	0	0	0	0	0
OFUSG00081.1	0	0	0	0	0	0	0	0	0	0
OFUSG00081.2	0	0	0	0	0	0	0	0	0	0
OFUSG00082.1	0	0	0	0	0	0	0	0	0	0
OFUSG00083.1	0	0	0	0	0	0	0	0	0	0
OFUSG00084.1	0	0	0	0	0	0	0	0	0	0
OFUSG00085.1	0	0	0	0	0	0	0	0	0	0
OFUSG00086.1	0	0	0	0	0	0	0	0	0	0
OFUSG00087.1	0	0	0	0	0	0	0	0	0	0
OFUSG00088.1	0	0	0	0	0	0	0	0	0	0
OFUSG00089.1	0	0	0	0	0	0	0	0	0	0
OFUSG00090.1	0	0	0	0	0	0	0	0	0	0
OFUSG00090.2	0	0	0	0	0	0	0	0	0	0
OFUSG00091.1	0	0	0	0	0	0	0	0	0	0
OFUSG00092.1	0	0	0	0	0	0	0	1	0	0
OFUSG00092.2	0	0	0	0	0	0	0	0	0	0
OFUSG00093.1	0	0	0	0	0	0	0	0	0	0
OFUSG00094.1	0	0	0	0	0	0	0	0	0	0
OFUSG00095.1	0	0	0	0	0	0	0	0	0	0
OFUSG00096.1	0	0	0	0	0	0	1	0	0	0
OFUSG00096.2	0	0	0	0	0	0	0	0	0	0
OFUSG00096.3	0	0	0	0	0	0	1	0	0	0
OFUSG00097.1	0	0	0	0	0	0	0	0	0	0
OFUSG00098.1	0	0	0	0	0	0	0	0	0	0
OFUSG00099.1	0	0	0	0	0	0	0	0	0	0
OFUSG00100.1	0	0	0	0	0	0	0	0	0	0
OFUSG00101.1	0	0	0	0	0	0	0	0	0	0
OFUSG00102.1	0	0	0	0	0	0	1	0	0	0
OFUSG00103.1	0	0	0	0	0	0	0	0	0	0
OFUSG00104.1	0	0	0	0	0	0	0	1	0	0
OFUSG00105.1	0	0	0	0	0	0	0	0	0	0
OFUSG00106.1	0	0	0	0	0	0	0	0	0	0
OFUSG00107.1	0	0	0	0	0	0	0	0	0	0
OFUSG00108.1	0	0	0	0	0	0	0	0	0	0
OFUSG00109.1	0	0	0	0	0	0	0	0	0	0
OFUSG00110.1	0	0	0	0	0	0	0	0	0	0
OFUSG00111.1	0	0	0	0	0	0	0	0	0	0
OFUSG00112.1	0	0	0	0	0	0	0	0	0	0
OFUSG00113.1	0	0	0	0	0	0	0	0	0	0
OFUSG00113.2	0	0	0	0	0	0	0	0	0	0
OFUSG00114.1	0	0	0	0	0	0	0	0	0	0
OFUSG00115.1	0	0	0	0	0	0	0	0	0	0
OFUSG00116.1	0	0	0	0	0	0	0	0	0	0
OFUSG00117.1	0	0	0	0	0	0	0	0	0	0
OFUSG00118.1	0	0	0	0	0	0	0	0	0	0
OFUSG00119.1	0	0	0	0	0	0	0	0	0	0
OFUSG00120.1	0	0	0	0	0	0	0	0	0	0
OFUSG00121.1	0	0	0	0	0	0	0	0	0	0
OFUSG00120.2	0	0	0	0	0	0	0	0	0	0
OFUSG00122.1	0	0	0	0	0	0	0	0	0	0
OFUSG00122.2	0	0	0	0	0	0	0	0	0	0
OFUSG00123.1	0	0	0	0	0	0	0	0	0	0
OFUSG00124.1	0	0	0	0	0	0	0	0	0	0
OFUSG00125.1	0	0	0	0	0	0	0	0	0	0
OFUSG00126.1	0	0	0	0	0	0	0	0	0	0
OFUSG00127.1	0	0	0	0	0	0	0	0	0	0
OFUSG00127.2	0	0	0	0	0	0	0	0	0	0
OFUSG00128.1	0	0	0	0	0	0	0	0	0	0
OFUSG00128.2	0	0	0	0	0	0	0	0	0	0
OFUSG00129.1	0	0	0	0	0	0	0	0	0	0
OFUSG00130.1	0	0	0	0	0	0	0	1	0	0
OFUSG00131.1	0	0	0	0	0	0	0	0	0	0
OFUSG00132.1	0	0	0	0	0	0	0	0	0	0
OFUSG00133.1	0	0	0	0	0	0	0	0	0	0
OFUSG00134.1	0	0	0	0	0	0	0	0	0	0
OFUSG00135.1	0	0	0	0	0	0	0	0	0	0
OFUSG00136.1	0	0	0	0	0	0	0	0	0	0
OFUSG00136.2	0	0	0	0	0	0	0	0	0	0
OFUSG00137.1	0	0	0	0	0	0	0	0	0	0
OFUSG00138.1	0	0	0	0	0	0	0	0	0	0
OFUSG00139.1	0	0	0	0	0	0	0	0	0	0
OFUSG00140.1	0	0	0	0	0	0	0	0	0	0
OFUSG00141.1	0	0	0	0	0	0	0	0	0	0
OFUSG00142.1	0	0	0	0	0	0	0	0	0	0
OFUSG00143.1	0	0	0	0	0	0	0	0	0	0
OFUSG00144.1	0	0	0	0	0	0	0	0	0	0
OFUSG00145.1	0	0	0	0	0	0	0	0	0	0
OFUSG00146.1	0	0	0	0	0	0	0	0	0	0
OFUSG00147.1	0	0	0	0	0	0	0	0	0	0
OFUSG00148.1	0	0	0	0	0	0	0	0	0	0
OFUSG00149.1	0	0	0	0	0	0	0	0	0	0
OFUSG00150.1	0	0	0	0	0	0	0	0	0	0
OFUSG00151.1	0	0	0	0	0	0	0	0	0	0
OFUSG00152.1	0	0	0	0	0	0	1	0	0	0
OFUSG00153.1	0	0	0	0	0	0	0	0	0	0
OFUSG00154.1	0	0	0	0	0	0	0	0	0	0
OFUSG00155.1	0	0	0	0	0	0	0	1	0	0
OFUSG00156.1	0	0	0	0	0	0	0	0	0	0
OFUSG00157.1	0	0	0	0	0	0	0	0	0	0
OFUSG00158.1	0	0	0	0	0	0	0	0	0	0
OFUSG00158.2	0	0	0	0	0	0	0	0	0	0
OFUSG00159.1	0	0	0	0	0	0	0	0	0	0
OFUSG00160.1	0	0	0	0	0	0	0	0	0	0
OFUSG00161.1	0	0	0	0	0	0	0	0	0	0
OFUSG00162.1	0	0	0	0	0	0	0	0	0	0
OFUSG00163.1	0	0	0	0	0	0	0	0	0	0
OFUSG00164.1	0	0	0	0	0	0	0	1	0	0
OFUSG00165.1	0	0	0	0	0	0	0	0	0	0
OFUSG00166.1	0	0	0	0	0	0	0	0	0	0
OFUSG00166.2	0	0	0	0	0	0	0	0	0	0
OFUSG00167.1	0	0	0	0	0	0	0	0	0	0
OFUSG00168.1	0	0	0	0	0	0	0	0	0	0
OFUSG00169.1	0	0	0	0	0	0	0	0	0	0
OFUSG00170.1	0	0	0	0	0	0	1	0	0	0
OFUSG00171.1	0	0	0	0	0	0	0	0	0	0
OFUSG00172.1	0	0	0	0	0	0	0	0	0	0
OFUSG00173.1	0	0	0	0	0	0	0	0	0	0
OFUSG00174.1	0	0	0	0	0	0	0	0	0	0
OFUSG00175.1	0	0	0	0	0	0	0	0	0	0
OFUSG00176.1	0	0	0	0	0	0	0	0	0	0
OFUSG00177.1	0	0	0	0	0	0	0	1	0	0
OFUSG00178.1	0	0	0	0	0	0	0	0	0	0
OFUSG00179.1	0	0	0	0	0	0	1	0	0	0
OFUSG00180.1	0	0	0	0	0	0	0	0	0	0
OFUSG00181.1	0	0	0	0	0	0	0	0	0	0
OFUSG00182.1	0	0	0	0	0	0	0	0	0	0
OFUSG00183.1	0	0	0	0	0	0	1	0	0	0
OFUSG00184.1	0	0	0	0	0	0	0	0	0	0
OFUSG00185.1	0	0	0	0	0	0	0	0	0	0
OFUSG00185.2	0	0	0	0	0	0	0	0	0	0
OFUSG00186.1	0	0	0	0	0	0	0	0	0	0
OFUSG00187.1	0	0	0	0	0	0	0	0	0	0
OFUSG00188.1	0	0	0	0	0	0	0	0	0	0
OFUSG00189.1	0	0	0	0	0	0	0	0	0	0
OFUSG00190.1	0	0	0	0	0	0	0	0	0	0
OFUSG00191.1	0	0	0	0	0	0	0	0	0	0
OFUSG00192.1	0	0	0	0	0	0	0	0	0	0
OFUSG00193.1	0	0	0	0	0	0	0	0	0	0
OFUSG00194.1	0	0	0	0	0	0	0	0	0	0
OFUSG00195.1	0	0	0	0	0	0	0	0	0	0
OFUSG00196.1	0	0	0	0	0	0	0	0	0	0
OFUSG00197.1	0	0	0	0	0	0	0	0	0	0
OFUSG00197.2	0	0	0	0	0	0	0	0	0	0
OFUSG00198.1	0	0	0	0	0	0	0	0	0	0
OFUSG00199.1	0	0	0	0	0	0	0	0	0	0
OFUSG00200.1	0	0	0	0	0	0	0	0	0	0
OFUSG00201.1	0	0	0	0	0	0	1	0	0	0
OFUSG00202.1	0	0	0	0	0	0	0	0	0	0
OFUSG00203.1	0	0	0	0	0	0	0	0	0	0
OFUSG00204.1	0	0	0	0	0	0	0	0	0	0
OFUSG00205.1	0	0	0	0	0	0	0	0	0	0
OFUSG00206.1	0	0	0	0	0	0	0	0	0	0
OFUSG00207.1	0	0	0	0	0	0	0	0	0	0
OFUSG00208.1	0	0	0	0	0	0	0	0	0	0
OFUSG00209.1	0	0	0	0	0	0	0	0	0	0
OFUSG00210.1	0	0	0	0	0	0	0	0	0	0
OFUSG00211.1	0	0	0	0	0	0	0	0	0	0
OFUSG00212.1	0	0	0	0	0	0	0	0	0	0
OFUSG00213.1	0	0	0	0	0	0	0	0	0	0
OFUSG00213.2	0	0	0	0	0	0	0	0	0	0
OFUSG00214.1	0	0	0	0	0	0	0	1	0	0
OFUSG00215.1	0	0	0	0	0	0	0	0	0	0
OFUSG00216.1	0	0	0	0	0	0	0	0	0	0
OFUSG00217.1	0	0	0	0	0	0	0	0	0	0
OFUSG00218.1	0	0	0	0	0	0	0	0	0	0
OFUSG00218.2	0	0	0	0	0	0	0	0	0	0
OFUSG00219.1	0	0	0	0	0	0	0	0	0	0
OFUSG00220.1	0	0	0	0	0	0	0	0	0	0
OFUSG00221.1	0	0	0	0	0	0	0	0	0	0
OFUSG00221.2	0	0	0	0	0	0	0	0	0	0
OFUSG00222.1	0	0	0	0	0	0	0	0	0	0
OFUSG00223.1	0	0	0	0	0	0	0	0	0	0
OFUSG00224.1	0	0	0	0	0	0	0	0	0	0
OFUSG00225.1	0	0	0	0	0	0	0	0	0	0
OFUSG00225.2	0	0	0	0	0	0	0	0	0	0
OFUSG00226.1	0	0	0	0	0	0	0	0	0	0
OFUSG00227.1	0	0	0	0	0	0	0	0	0	0
OFUSG00228.1	0	0	0	0	0	0	0	0	0	0
OFUSG00229.1	0	0	0	0	0	0	0	0	0	0
OFUSG00229.2	0	0	0	0	0	0	0	0	0	0
OFUSG00230.1	0	0	0	0	0	0	0	0	0	0
OFUSG00231.1	0	0	0	0	0	0	0	0	0	0
OFUSG00232.1	0	0	0	0	0	0	0	0	0	0
OFUSG00233.1	0	0	0	0	0	0	0	0	0	0
OFUSG00234.1	0	0	0	0	0	0	0	0	0	0
OFUSG00234.2	0	0	0	0	0	0	0	0	0	0
OFUSG00235.1	0	0	0	0	0	0	0	0	0	0
OFUSG00236.1	0	0	0	0	0	0	0	0	0	0
OFUSG00236.2	0	0	0	0	0	0	0	1	0	0
OFUSG00237.1	0	0	0	0	0	0	0	0	0	0
OFUSG00238.1	0	0	0	0	0	0	0	0	0	0
OFUSG00239.1	0	0	0	0	0	0	0	0	0	0
OFUSG00240.1	0	0	0	0	0	0	0	0	0	0
OFUSG00241.1	0	0	0	0	0	0	0	0	0	0
OFUSG00242.1	0	0	0	0	0	0	0	0	0	0
OFUSG00243.1	0	0	0	0	0	0	0	0	0	0
OFUSG00244.1	0	0	0	0	0	0	0	0	0	0
OFUSG00245.1	0	0	0	0	0	0	0	0	0	0
OFUSG00246.1	0	0	0	0	0	0	0	0	0	0
OFUSG00247.1	0	0	0	0	0	0	0	0	0	0
OFUSG00248.1	0	0	0	0	0	0	0	0	0	0
OFUSG00249.1	0	0	0	0	0	0	0	0	0	0
OFUSG00250.1	0	0	0	0	0	0	0	0	0	0
OFUSG00251.1	0	0	0	0	0	0	0	0	0	0
OFUSG00251.2	0	0	0	0	0	0	0	0	0	0
OFUSG00252.1	0	0	0	0	0	0	0	0	0	0
OFUSG00253.1	0	0	0	0	0	0	0	0	0	0
OFUSG00254.1	0	0	0	0	0	0	0	0	0	0
OFUSG00255.1	0	0	0	0	0	0	0	0	0	0
OFUSG00256.1	0	0	0	0	0	0	1	0	0	0
OFUSG00257.1	0	0	0	0	0	0	0	0	0	0
OFUSG00258.1	0	0	0	0	0	0	1	0	0	0
OFUSG00259.1	0	0	0	0	0	0	0	0	0	0
OFUSG00259.2	0	0	0	0	0	0	0	0	0	0
OFUSG00260.1	0	0	0	0	0	0	0	0	0	0
OFUSG00261.1	0	0	0	0	0	0	1	0	0	0
OFUSG00262.1	0	0	0	0	0	0	0	0	0	0
OFUSG00263.1	0	0	0	0	0	0	0	0	0	0
OFUSG00264.1	0	0	0	0	0	0	0	0	0	0
OFUSG00265.1	0	0	0	0	0	0	0	0	0	0
OFUSG00266.1	0	0	0	0	0	0	0	0	0	0
OFUSG00266.2	0	0	0	0	0	0	0	0	0	0
OFUSG00267.1	0	0	0	0	0	0	0	0	0	0
OFUSG00268.1	0	0	0	0	0	0	0	0	0	0
OFUSG00269.1	0	0	0	0	0	0	0	0	0	0
OFUSG00270.1	0	0	0	0	0	0	0	0	0	0
OFUSG00271.1	0	0	0	0	0	0	0	0	0	0
OFUSG00272.1	0	0	0	0	0	0	0	0	0	0
OFUSG00273.1	0	0	0	0	0	0	0	0	0	0
OFUSG00274.1	0	0	0	0	0	0	0	0	0	0
OFUSG00275.1	0	0	0	0	0	0	0	0	0	0
OFUSG00276.1	0	0	0	0	0	0	0	0	0	0
OFUSG00277.1	0	0	0	0	0	0	0	0	0	0
OFUSG00278.1	0	0	0	0	0	0	0	0	0	0
OFUSG00279.1	0	0	0	0	0	0	0	0	0	0
OFUSG00279.2	0	0	0	0	0	0	0	1	0	0
OFUSG00279.3	0	0	0	0	0	0	0	0	0	0
OFUSG00280.1	0	0	0	0	0	0	0	0	0	0
OFUSG00281.1	0	0	0	0	0	0	0	0	0	0
OFUSG00282.1	0	0	0	0	0	0	0	0	0	0
OFUSG00283.1	0	0	0	0	0	0	0	0	0	0
OFUSG00284.1	0	0	0	0	0	0	0	0	0	0
OFUSG00285.1	0	0	0	0	0	0	0	0	0	0
OFUSG00286.1	0	0	0	0	0	0	1	0	0	0
OFUSG00286.2	0	0	0	0	0	0	0	0	0	0
OFUSG00286.3	0	0	0	0	0	0	0	0	0	0
OFUSG00287.1	0	0	0	0	0	0	0	0	0	0
OFUSG00288.1	0	0	0	0	0	0	0	0	0	0
OFUSG00289.1	0	0	0	0	0	0	0	0	0	0
OFUSG00288.2	0	0	0	0	0	0	0	0	0	0
OFUSG00290.1	0	0	0	0	0	0	0	0	0	0
OFUSG00291.1	0	0	0	0	0	0	0	0	0	0
OFUSG00292.1	0	0	0	0	0	0	0	0	0	0
OFUSG00292.2	0	0	0	0	0	0	0	0	0	0
OFUSG00293.1	0	0	0	0	0	0	0	0	0	0
OFUSG00294.1	0	0	0	0	0	0	0	0	0	0
OFUSG00294.2	0	0	0	0	0	0	0	0	0	0
OFUSG00294.3	0	0	0	0	0	0	0	0	0	0
OFUSG00295.1	0	0	0	0	0	0	0	0	0	0
OFUSG00295.2	0	0	0	0	0	0	0	0	0	0
OFUSG00295.3	0	0	0	0	0	0	0	0	0	0
OFUSG00295.4	0	0	0	0	0	0	0	0	0	0
OFUSG00296.1	0	0	0	0	0	0	0	0	0	0
OFUSG00297.1	0	0	0	0	0	0	0	0	0	0
OFUSG00298.1	0	0	0	0	0	0	0	0	0	0
OFUSG00299.1	0	0	0	0	0	0	0	0	0	0
OFUSG00300.1	0	0	0	0	0	0	0	0	0	0
OFUSG00301.1	0	0	0	0	0	0	0	0	0	0
OFUSG00302.1	0	0	0	0	0	0	0	0	0	0
OFUSG00302.2	0	0	0	0	0	0	0	1	0	0
OFUSG00303.1	0	0	0	0	0	0	0	0	0	0
OFUSG00304.1	0	0	0	0	0	0	0	0	0	0
OFUSG00305.1	0	0	0	0	0	0	0	0	0	0
OFUSG00306.1	0	0	0	0	0	0	1	0	0	0
OFUSG00307.1	0	0	0	0	0	0	0	0	0	0
OFUSG00307.2	0	0	0	0	0	0	0	0	0	0
OFUSG00308.1	0	0	0	0	0	0	0	0	0	0
OFUSG00309.1	0	0	0	0	0	0	0	0	0	0
OFUSG00310.1	0	0	0	0	0	0	0	0	0	0
OFUSG00310.2	0	0	0	0	0	0	0	0	0	0
OFUSG00311.1	0	0	0	0	0	0	0	0	0	0
OFUSG00312.1	0	0	0	0	0	0	0	0	0	0
OFUSG00312.2	0	0	0	0	0	0	0	0	0	0
OFUSG00313.1	0	0	0	0	0	0	0	0	0	0
OFUSG00314.1	0	0	0	0	0	0	0	0	0	0
OFUSG00315.1	0	0	0	0	0	0	0	0	0	0
OFUSG00316.1	0	0	0	0	0	0	0	0	0	0
OFUSG00317.1	0	0	0	0	0	0	0	0	0	0
OFUSG00318.1	0	0	0	0	0	0	0	0	0	0
OFUSG00319.1	0	0	0	0	0	0	0	0	0	0
OFUSG00320.1	0	0	0	0	0	0	0	0	0	0
OFUSG00321.1	0	0	0	0	0	0	0	0	0	0
OFUSG00322.1	0	0	0	0	0	0	0	0	0	0
OFUSG00323.1	0	0	0	0	0	0	0	0	0	0
OFUSG00324.1	0	0	0	0	0	0	0	0	0	0
OFUSG00325.1	0	0	0	0	0	0	0	0	0	0
OFUSG00326.1	0	0	0	0	0	0	0	0	0	0
OFUSG00327.1	0	0	0	0	0	0	0	0	0	0
OFUSG00328.1	0	0	0	0	0	0	0	0	0	0
OFUSG00329.1	0	0	0	0	0	0	0	0	0	0
OFUSG00330.1	0	0	0	0	0	0	0	0	0	0
OFUSG00331.1	0	0	0	0	0	0	0	0	0	0
OFUSG00332.1	0	0	0	0	0	0	0	0	0	0
OFUSG00333.1	0	0	0	0	0	0	0	0	0	0
OFUSG00334.1	0	0	0	0	0	0	0	0	0	0
OFUSG00335.1	0	0	0	0	0	0	0	0	0	0
OFUSG00336.1	0	0	0	0	0	0	0	0	0	0
OFUSG00337.1	0	0	0	0	0	0	0	0	0	0
OFUSG00338.1	0	0	0	0	0	0	0	0	0	0
OFUSG00339.1	0	0	0	0	0	0	0	0	0	0
OFUSG00340.1	0	0	0	0	0	0	0	0	0	0
OFUSG00341.1	0	0	0	0	0	0	0	0	0	0
OFUSG00342.1	0	0	0	0	0	0	0	0	0	0
OFUSG00343.1	0	0	0	0	0	0	0	0	0	0
OFUSG00344.1	0	0	0	0	0	0	0	0	0	0
OFUSG00344.2	0	0	0	0	0	0	0	0	0	0
OFUSG00344.3	0	0	0	0	0	0	0	1	0	0
OFUSG00345.1	0	0	0	0	0	0	0	0	0	0
OFUSG00346.1	0	0	0	0	0	0	0	0	0	0
OFUSG00347.1	0	0	0	0	0	0	0	0	0	0
OFUSG00347.2	0	0	0	0	0	0	0	0	0	0
OFUSG00348.1	0	0	0	0	0	0	0	0	0	0
OFUSG00349.1	0	0	0	0	0	0	0	0	0	0
OFUSG00350.1	0	0	0	0	0	0	0	1	0	0
OFUSG00351.1	0	0	0	0	0	0	0	0	0	0
OFUSG00352.1	0	0	0	0	0	0	0	0	0	0
OFUSG00353.1	0	0	0	0	0	0	0	0	0	0
OFUSG00354.1	0	0	0	0	0	0	1	0	0	0
OFUSG00354.2	0	0	0	0	0	0	0	0	0	0
OFUSG00355.1	0	0	0	0	0	0	0	0	0	0
OFUSG00356.1	0	0	0	0	0	0	0	0	0	0
OFUSG00357.1	0	0	0	0	0	0	0	0	0	0
OFUSG00358.1	0	0	0	0	0	0	0	0	0	0
OFUSG00359.1	0	0	0	0	0	0	0	0	0	0
OFUSG00360.1	0	0	0	0	0	0	0	0	0	0
OFUSG00361.1	0	0	0	0	0	0	0	0	0	0
OFUSG00362.1	0	0	0	0	0	0	0	0	0	0
OFUSG00363.1	0	0	0	0	0	0	0	0	0	0
OFUSG00364.1	0	0	0	0	0	0	0	0	0	0
OFUSG00365.1	0	0	0	0	0	0	0	0	0	0
OFUSG00366.1	0	0	0	0	0	0	0	0	0	0
OFUSG00367.1	0	0	0	0	0	0	0	0	0	0
OFUSG00368.1	0	0	0	0	0	0	0	0	0	0
OFUSG00369.1	0	0	0	0	0	0	0	0	0	0
OFUSG00370.1	0	0	0	0	0	0	0	0	0	0
OFUSG00371.1	0	0	0	0	0	0	0	0	0	0
OFUSG00372.1	0	0	0	0	0	0	0	0	0	0
OFUSG00373.1	0	0	0	0	0	0	0	0	0	0
OFUSG00374.1	0	0	0	0	0	0	0	0	0	0
OFUSG00375.1	0	0	0	0	0	0	0	0	0	0
OFUSG00376.1	0	0	0	0	0	0	0	0	0	0
OFUSG00377.1	0	0	0	0	0	0	0	1	0	0
OFUSG00377.2	0	0	0	0	0	0	0	0	0	0
OFUSG00377.3	0	0	0	0	0	0	0	0	0	0
OFUSG00378.1	0	0	0	0	0	0	0	1	0	0
OFUSG00378.2	0	0	0	0	0	0	0	0	0	0
OFUSG00378.3	0	0	0	0	0	0	0	0	0	0
OFUSG00379.1	0	0	0	0	0	0	0	0	0	0
OFUSG00380.1	0	0	0	0	0	0	0	0	0	0
OFUSG00381.1	0	0	0	0	0	0	0	0	0	0
OFUSG00382.1	0	0	0	0	0	0	0	0	0	0
OFUSG00383.1	0	0	0	0	0	0	0	0	0	0
OFUSG00384.1	0	0	0	0	0	0	0	0	0	0
OFUSG00385.1	0	0	0	0	0	0	0	0	0	0
OFUSG00386.1	0	0	0	0	0	0	0	0	0	0
OFUSG00387.1	0	0	0	0	0	0	0	0	0	0
OFUSG00388.1	0	0	0	0	0	0	0	0	0	0
OFUSG00389.1	0	0	0	0	0	0	0	0	0	0
OFUSG00390.1	0	0	0	0	0	0	0	0	0	0
OFUSG00391.1	0	0	0	0	0	0	0	0	0	0
OFUSG00392.1	0	0	0	0	0	0	0	0	0	0
OFUSG00392.2	0	0	0	0	0	0	0	0	0	0
OFUSG00393.1	0	0	0	0	0	0	0	0	0	0
OFUSG00394.1	0	0	0	0	0	0	0	1	0	0
OFUSG00395.1	0	0	0	0	0	0	0	0	0	0
OFUSG00396.1	0	0	0	0	0	0	0	0	0	0
OFUSG00397.1	0	0	0	0	0	0	0	0	0	0
OFUSG00398.1	0	0	0	0	0	0	0	0	0	0
OFUSG00398.2	0	0	0	0	0	0	0	0	0	0
OFUSG00399.1	0	0	0	0	0	0	0	0	0	0
OFUSG00400.1	0	0	0	0	0	0	0	0	0	0
OFUSG00401.1	0	0	0	0	0	0	0	0	0	0
OFUSG00402.1	0	0	0	0	0	0	0	0	0	0
OFUSG00402.2	0	0	0	0	0	0	0	0	0	0
OFUSG00403.1	0	0	0	0	0	0	0	0	0	0
OFUSG00404.1	0	0	0	0	0	0	0	0	0	0
OFUSG00405.1	0	0	0	0	0	0	0	0	0	0
OFUSG00406.1	0	0	0	0	0	0	1	0	0	0
OFUSG00406.2	0	0	0	0	0	0	0	0	0	0
OFUSG00407.1	0	0	0	0	0	0	0	0	0	0
OFUSG00408.1	0	0	0	0	0	0	0	0	0	0
OFUSG00409.1	0	0	0	0	0	0	0	0	0	0
OFUSG00410.1	0	0	0	0	0	0	0	0	0	0
OFUSG00411.1	0	0	0	0	0	0	0	0	0	0
OFUSG00412.1	0	0	0	0	0	0	0	0	0	0
OFUSG00413.1	0	0	0	0	0	0	0	0	0	0
OFUSG00414.1	0	0	0	0	0	0	0	0	0	0
OFUSG00415.1	0	0	0	0	0	0	0	0	0	0
OFUSG00416.1	0	0	0	0	0	0	0	0	0	0
OFUSG00417.1	0	0	0	0	0	0	0	0	0	0
OFUSG00418.1	0	0	0	0	0	0	0	0	0	0
OFUSG00419.1	0	0	0	0	0	0	0	0	0	0
OFUSG00420.1	0	0	0	0	0	0	0	0	0	0
OFUSG00421.1	0	0	0	0	0	0	0	0	0	0
OFUSG00422.1	0	0	0	0	0	0	0	0	0	0
OFUSG00423.1	0	0	0	0	0	0	0	0	0	0
OFUSG00424.1	0	0	0	0	0	0	0	0	0	0
OFUSG00425.1	0	0	0	0	0	0	0	0	0	0
OFUSG00426.1	0	0	0	0	0	0	0	0	0	0
OFUSG00426.2	0	0	0	0	0	0	0	0	0	0
OFUSG00427.1	0	0	0	0	0	0	0	1	0	0
OFUSG00428.1	0	0	0	0	0	0	0	0	0	0
OFUSG00429.1	0	0	0	0	0	0	0	0	0	0
OFUSG00430.1	0	0	0	0	0	0	0	0	0	0
OFUSG00431.1	0	0	0	0	0	0	0	0	0	0
OFUSG00432.1	0	0	0	0	0	0	0	0	0	0
OFUSG00433.1	0	0	0	0	0	0	0	0	0	0
OFUSG00434.1	0	0	0	0	0	0	0	0	0	0
OFUSG00435.1	0	0	0	0	0	0	0	0	0	0
OFUSG00436.1	0	0	0	0	0	0	0	0	0	0
OFUSG00436.2	0	0	0	0	0	0	0	0	0	0
OFUSG00437.1	0	0	0	0	0	0	0	0	0	0
OFUSG00438.1	0	0	0	0	0	0	0	0	0	0
OFUSG00439.1	0	0	0	0	0	0	0	0	0	0
OFUSG00440.1	0	0	0	0	0	0	0	0	0	0
OFUSG00441.1	0	0	0	0	0	0	0	0	0	0
OFUSG00442.1	0	0	0	0	0	0	0	0	0	0
OFUSG00443.1	0	0	0	0	0	0	0	0	0	0
OFUSG00443.2	0	0	0	0	0	0	0	0	0	0
OFUSG00443.3	0	0	0	0	0	0	0	0	0	0
OFUSG00443.4	0	0	0	0	0	0	0	0	0	0
OFUSG00444.1	0	0	0	0	0	0	0	0	0	0
OFUSG00445.1	0	0	0	0	0	0	0	0	0	0
OFUSG00446.1	0	0	0	0	0	0	0	0	0	0
OFUSG00447.1	0	0	0	0	0	0	0	0	0	0
OFUSG00448.1	0	0	0	0	0	0	1	0	0	0
OFUSG00449.1	0	0	0	0	0	0	0	0	0	0
OFUSG00450.1	0	0	0	0	0	0	0	0	0	0
OFUSG00451.1	0	0	0	0	0	0	0	0	0	0
OFUSG00452.1	0	0	0	0	0	0	0	0	0	0
OFUSG00453.1	0	0	0	0	0	0	0	0	0	0
OFUSG00454.1	0	0	0	0	0	0	0	0	0	0
OFUSG00455.1	0	0	0	0	0	0	0	1	0	0
OFUSG00456.1	0	0	0	0	0	0	1	0	0	0
OFUSG00457.1	0	0	0	0	0	0	0	0	0	0
OFUSG00458.1	0	0	0	0	0	0	0	0	0	0
OFUSG00459.1	0	0	0	0	0	0	0	0	0	0
OFUSG00460.1	0	0	0	0	0	0	0	0	0	0
OFUSG00461.1	0	0	0	0	0	0	0	0	0	0
OFUSG00462.1	0	0	0	0	0	0	0	0	0	0
OFUSG00463.1	0	0	0	0	0	0	0	0	0	0
OFUSG00464.1	0	0	0	0	0	0	0	0	0	0
OFUSG00465.1	0	0	0	0	0	0	0	0	0	0
OFUSG00466.1	0	0	0	0	0	0	0	0	0	0
OFUSG00467.1	0	0	0	0	0	0	0	0	0	0
OFUSG00468.1	0	0	0	0	0	0	0	0	0	0
OFUSG00469.1	0	0	0	0	0	0	0	0	0	0
OFUSG00470.1	0	0	0	0	0	0	0	0	0	0
OFUSG00471.1	0	0	0	0	0	0	0	0	0	0
OFUSG00472.1	0	0	0	0	0	0	0	0	0	0
OFUSG00473.1	0	0	0	0	0	0	0	0	0	0
OFUSG00474.1	0	0	0	0	0	0	0	0	0	0
OFUSG00475.1	0	0	0	0	0	0	0	0	0	0
OFUSG00476.1	0	0	0	0	0	0	0	0	0	0
OFUSG00477.1	0	0	0	0	0	0	0	0	0	0
OFUSG00478.1	0	0	0	0	0	0	0	0	0	0
OFUSG00479.1	0	0	0	0	0	0	0	0	0	0
OFUSG00480.1	0	0	0	0	0	0	0	0	0	0
OFUSG00481.1	0	0	0	0	0	0	0	0	0	0
OFUSG00482.1	0	0	0	0	0	0	0	0	0	0
OFUSG00483.1	0	0	0	0	0	0	0	0	0	0
OFUSG00484.1	0	0	0	0	0	0	0	0	0	0
OFUSG00485.1	0	0	0	0	0	0	0	0	0	0
OFUSG00486.1	0	0	0	0	0	0	0	1	0	0
OFUSG00487.1	0	0	0	0	0	0	0	1	0	0
OFUSG00487.2	0	0	0	0	0	0	0	0	0	0
OFUSG00488.1	0	0	0	0	0	0	0	0	0	0
OFUSG00489.1	0	0	0	0	0	0	0	0	0	0
OFUSG00490.1	0	0	0	0	0	0	0	0	0	0
OFUSG00491.1	0	0	0	0	0	0	0	0	0	0
OFUSG00492.1	0	0	0	0	0	0	0	0	0	0
OFUSG00493.1	0	0	0	0	0	0	0	0	0	0
OFUSG00494.1	0	0	0	0	0	0	0	1	0	0
OFUSG00495.1	0	0	0	0	0	0	0	0	0	0
OFUSG00496.1	0	0	0	0	0	0	0	1	0	0
OFUSG00496.2	0	0	0	0	0	0	0	0	0	0
OFUSG00497.1	0	0	0	0	0	0	0	1	0	0
OFUSG00498.1	0	0	0	0	0	0	0	0	0	0
OFUSG00498.2	0	0	0	0	0	0	0	0	0	0
OFUSG00498.3	0	0	0	0	0	0	0	1	0	0
OFUSG00499.1	0	0	0	0	0	0	1	0	0	0
OFUSG00500.1	0	0	0	0	0	0	0	0	0	0
OFUSG00501.1	0	0	0	0	0	0	0	0	0	0
OFUSG00502.1	0	0	0	0	0	0	0	0	0	0
OFUSG00503.1	0	0	0	0	0	0	0	0	0	0
OFUSG00504.1	0	0	0	0	0	0	0	0	0	0
OFUSG00505.1	0	0	0	0	0	0	0	0	0	0
OFUSG00506.1	0	0	0	0	0	0	0	0	0	0
OFUSG00507.1	0	0	0	0	0	0	0	0	0	0
OFUSG00508.1	0	0	0	0	0	0	0	0	0	0
OFUSG00509.1	0	0	0	0	0	0	0	0	0	0
OFUSG00509.2	0	0	0	0	0	0	0	0	0	0
OFUSG00510.1	0	0	1	0	0	0	0	0	0	1
OFUSG00511.1	0	0	0	0	1	0	0	0	0	1
OFUSG00512.1	0	0	0	0	0	0	0	0	0	0
OFUSG00513.1	0	0	0	0	0	0	0	0	0	0
OFUSG00514.1	0	0	0	0	0	0	0	0	0	0
OFUSG00515.1	0	0	0	0	0	0	0	0	0	0
OFUSG00516.1	0	0	0	0	0	0	0	0	0	0
OFUSG00517.1	0	0	0	0	0	0	0	0	0	0
OFUSG00517.2	0	0	0	0	0	0	0	0	0	0
OFUSG00518.1	0	0	0	0	0	0	0	0	0	0
OFUSG00519.1	0	0	0	0	0	0	1	0	0	0
OFUSG00519.2	0	0	0	0	0	0	0	0	0	0
OFUSG00520.1	0	0	0	0	0	0	0	0	0	0
OFUSG00521.1	0	0	0	0	0	0	0	0	0	0
OFUSG00522.1	0	0	0	0	0	0	0	0	0	0
OFUSG00523.1	0	0	0	0	0	0	0	0	0	0
OFUSG00523.2	0	0	0	0	0	0	0	0	0	0
OFUSG00524.1	0	0	0	0	0	0	0	0	0	0
OFUSG00524.2	0	0	0	0	0	0	0	0	0	0
OFUSG00525.1	0	0	0	0	0	0	0	0	0	0
OFUSG00526.1	0	0	0	0	0	0	0	0	0	0
OFUSG00527.1	0	0	0	0	0	0	0	0	0	0
OFUSG00528.1	0	0	0	0	0	0	0	0	0	0
OFUSG00528.2	0	0	0	0	0	0	0	0	0	0
OFUSG00529.1	0	0	0	0	0	0	0	0	0	0
OFUSG00530.1	0	0	0	0	0	0	0	0	0	0
OFUSG00531.1	0	0	0	0	0	0	0	0	0	0
OFUSG00532.1	0	0	0	0	0	0	0	0	0	0
OFUSG00533.1	0	0	0	0	0	0	0	0	0	0
OFUSG00534.1	0	0	0	0	0	0	0	0	0	0
OFUSG00535.1	0	0	0	0	0	0	0	0	0	0
OFUSG00536.1	0	0	0	0	0	0	0	0	0	0
OFUSG00537.1	0	0	0	0	0	0	0	0	0	0
OFUSG00538.1	0	0	0	0	0	0	1	0	0	0
OFUSG00539.1	0	0	0	0	0	0	0	0	0	0
OFUSG00540.1	0	0	0	0	0	0	0	0	0	0
OFUSG00541.1	0	0	0	0	0	0	0	0	0	0
OFUSG00542.1	0	0	0	0	0	0	0	0	0	0
OFUSG00543.1	0	0	0	0	0	0	0	0	0	0
OFUSG00544.1	0	0	0	0	0	0	0	0	0	0
OFUSG00545.1	0	0	0	0	0	0	0	0	0	0
OFUSG00546.1	0	0	0	0	0	0	0	0	0	0
OFUSG00547.1	0	0	0	0	0	0	0	0	0	0
OFUSG00548.1	0	0	0	0	0	0	0	1	0	0
OFUSG00549.1	0	0	0	0	0	0	0	0	0	0
OFUSG00550.1	0	0	0	0	0	0	0	0	0	0
OFUSG00551.1	0	0	0	0	0	0	0	0	0	0
OFUSG00552.1	0	0	0	0	0	0	0	1	0	0
OFUSG00553.1	0	0	0	0	0	0	0	0	0	0
OFUSG00554.1	0	0	0	0	0	0	0	0	0	0
OFUSG00554.2	0	0	0	0	0	0	0	0	0	0
OFUSG00555.1	0	0	0	0	0	0	0	0	0	0
OFUSG00556.1	0	0	0	0	0	0	0	0	0	0
OFUSG00557.1	0	0	0	0	0	0	0	0	0	0
OFUSG00558.1	0	0	0	0	0	0	0	0	0	0
OFUSG00559.1	0	0	0	0	0	0	0	0	0	0
OFUSG00559.2	0	0	0	0	0	0	0	0	0	0
OFUSG00560.1	0	0	0	0	0	0	0	0	0	0
OFUSG00561.1	0	0	0	0	0	0	0	0	0	0
OFUSG00562.1	0	0	0	0	0	0	0	0	0	0
OFUSG00563.1	0	0	0	0	0	0	0	0	0	0
OFUSG00564.1	0	0	0	0	0	0	0	0	0	0
OFUSG00565.1	0	0	0	0	0	0	0	0	0	0
OFUSG00566.1	0	0	0	0	0	0	0	0	0	0
OFUSG00567.1	0	0	0	0	0	0	0	0	0	0
OFUSG00568.1	0	0	0	0	0	0	0	0	0	0
OFUSG00569.1	0	0	0	0	0	0	0	0	0	0
OFUSG00570.1	0	0	0	0	0	0	0	0	0	0
OFUSG00571.1	0	0	0	0	0	0	0	0	0	0
OFUSG00572.1	0	0	0	0	0	0	0	0	0	0
OFUSG00573.1	0	0	0	0	0	0	1	0	0	0
OFUSG00574.1	0	0	0	0	0	0	0	0	0	0
OFUSG00575.1	0	0	0	0	0	0	0	1	0	0
OFUSG00576.1	0	0	0	0	0	0	0	0	0	0
OFUSG00577.1	0	0	0	0	0	0	0	0	0	0
OFUSG00578.1	0	0	0	0	0	0	0	0	0	0
OFUSG00579.1	0	0	0	0	0	0	0	0	0	0
OFUSG00580.1	0	0	0	0	0	0	0	0	0	0
OFUSG00581.1	0	0	0	0	0	0	0	0	0	0
OFUSG00582.1	0	0	0	0	0	0	0	0	0	0
OFUSG00583.1	0	0	0	0	0	0	0	0	0	0
OFUSG00584.1	0	0	0	0	0	0	0	0	0	0
OFUSG00585.1	0	0	0	0	0	0	0	0	0	0
OFUSG00586.1	0	0	0	0	0	0	0	0	0	0
OFUSG00586.2	0	0	0	0	0	0	0	0	0	0
OFUSG00586.3	0	0	0	0	0	0	0	0	0	0
OFUSG00586.4	0	0	0	0	0	0	0	0	0	0
OFUSG00587.1	0	0	0	0	0	0	0	0	0	0
OFUSG00588.1	0	0	0	0	0	0	0	0	0	0
OFUSG00588.2	0	0	0	0	0	0	0	0	0	0
OFUSG00589.1	0	0	0	0	0	0	0	0	0	0
OFUSG00590.1	0	0	0	0	0	0	0	0	0	0
OFUSG00591.1	0	0	0	0	0	0	0	0	0	0
OFUSG00592.1	0	0	0	0	0	0	0	0	0	1
OFUSG00593.1	0	0	0	0	0	0	0	0	0	0
OFUSG00593.2	0	0	0	0	0	0	0	0	0	0
OFUSG00594.1	0	0	0	0	0	0	0	0	0	0
OFUSG00595.1	0	0	0	0	0	0	0	0	0	0
OFUSG00596.1	0	0	0	0	0	0	0	0	0	0
OFUSG00597.1	0	0	0	0	0	1	0	0	0	0
OFUSG00598.1	0	0	0	0	0	0	0	0	0	0
OFUSG00599.1	0	0	0	0	0	0	0	0	0	0
OFUSG00600.1	0	0	0	0	0	0	0	0	0	0
OFUSG00601.1	0	0	0	0	0	0	0	0	0	0
OFUSG00602.1	0	0	0	0	0	0	0	0	0	0
OFUSG00603.1	0	0	0	0	0	0	0	0	0	0
OFUSG00604.1	0	0	0	0	0	0	0	0	0	0
OFUSG00605.1	0	0	0	0	0	0	0	0	0	0
OFUSG00606.1	0	0	0	0	0	0	0	0	0	0
OFUSG00607.1	0	0	0	0	0	0	0	0	0	0
OFUSG00608.1	0	0	0	0	0	0	0	0	0	0
OFUSG00609.1	0	0	0	0	0	0	0	0	0	0
OFUSG00610.1	0	0	0	0	0	0	0	1	0	0
OFUSG00611.1	0	0	0	0	0	0	0	0	0	0
OFUSG00612.1	0	0	0	0	0	0	0	0	0	0
OFUSG00612.2	0	0	0	0	0	0	0	0	0	0
OFUSG00613.1	0	0	0	0	0	0	0	0	0	0
OFUSG00614.1	0	0	0	0	0	0	0	0	0	0
OFUSG00615.1	0	0	0	0	0	0	0	0	0	0
OFUSG00616.1	0	0	0	0	0	0	0	0	0	0
OFUSG00617.1	0	0	0	0	0	0	0	0	0	0
OFUSG00618.1	0	0	0	0	0	0	1	0	0	0
OFUSG00619.1	0	0	0	0	0	0	0	0	0	0
OFUSG00620.1	0	0	0	0	0	0	0	0	0	0
OFUSG00621.1	0	0	0	0	0	0	0	0	0	0
OFUSG00622.1	0	0	0	0	0	0	0	0	0	0
OFUSG00623.1	0	0	0	0	0	0	0	0	0	0
OFUSG00624.1	0	0	0	0	0	0	0	0	0	0
OFUSG00625.1	0	0	0	0	0	0	0	0	0	0
OFUSG00626.1	0	0	0	0	0	0	0	0	0	0
OFUSG00627.1	0	0	0	0	0	0	0	0	0	0
OFUSG00628.1	0	0	0	0	0	0	0	0	0	0
OFUSG00629.1	0	0	0	0	0	0	0	0	0	0
OFUSG00629.2	0	0	0	0	0	0	0	0	0	0
OFUSG00630.1	0	0	0	0	0	0	0	0	0	0
OFUSG00630.2	0	0	0	0	0	0	0	0	0	0
OFUSG00631.1	0	0	0	0	0	0	0	1	0	0
OFUSG00632.1	0	0	0	0	0	0	0	0	0	0
OFUSG00633.1	0	0	0	0	0	0	0	0	0	0
OFUSG00634.1	0	0	0	0	0	0	0	0	0	0
OFUSG00635.1	0	0	0	0	0	0	0	0	0	0
OFUSG00636.1	0	0	0	0	0	0	0	0	0	0
OFUSG00637.1	0	0	0	0	1	0	1	0	0	0
OFUSG00638.1	0	0	0	0	0	0	0	0	0	0
OFUSG00639.1	0	0	0	0	0	0	0	0	0	0
OFUSG00640.1	0	0	0	0	0	0	0	0	0	0
OFUSG00641.1	0	0	0	0	0	0	0	0	0	0
OFUSG00641.2	0	0	0	0	0	0	0	0	0	0
OFUSG00642.1	0	0	0	0	0	0	0	0	0	0
OFUSG00643.1	0	0	0	0	0	0	0	0	0	0
OFUSG00644.1	0	0	0	0	0	0	0	0	0	0
OFUSG00645.1	0	0	0	0	0	0	0	0	0	0
OFUSG00646.1	0	0	0	0	0	0	0	0	0	0
OFUSG00646.2	0	0	0	0	0	0	0	0	0	0
OFUSG00647.1	0	0	0	0	0	0	0	0	0	0
OFUSG00648.1	0	0	0	0	0	0	0	0	0	0
OFUSG00649.1	0	0	0	0	0	0	0	0	0	0
OFUSG00650.1	0	0	0	0	0	0	0	0	0	0
OFUSG00650.2	0	0	0	0	0	0	0	0	0	0
OFUSG00651.1	0	0	0	0	0	0	0	0	0	0
OFUSG00652.1	0	0	0	0	0	0	0	0	0	0
OFUSG00652.2	0	0	0	0	0	0	0	0	0	0
OFUSG00652.3	0	0	0	0	0	0	0	1	0	0
OFUSG00653.1	0	0	0	0	0	0	0	0	0	0
OFUSG00654.1	0	0	0	0	0	0	0	0	0	0
OFUSG00655.1	0	0	0	0	0	0	1	0	0	0
OFUSG00656.1	0	0	0	0	0	0	0	0	0	0
OFUSG00656.2	0	0	0	0	0	0	0	1	0	0
OFUSG00657.1	0	0	0	0	0	0	1	0	0	0
OFUSG00658.1	0	0	0	0	0	0	0	0	0	0
OFUSG00658.2	0	0	0	0	0	0	0	0	0	0
OFUSG00658.3	0	0	0	0	0	0	0	0	0	0
OFUSG00658.4	0	0	0	0	0	0	0	0	0	0
OFUSG00659.1	0	0	0	0	0	0	0	0	0	0
OFUSG00659.2	0	0	0	0	0	0	0	0	0	0
OFUSG00660.1	0	0	0	0	0	0	0	0	0	0
OFUSG00661.1	0	0	0	0	0	0	0	0	0	0
OFUSG00662.1	0	0	0	0	0	0	0	0	0	0
OFUSG00663.1	0	0	0	0	0	0	0	0	0	0
OFUSG00664.1	0	0	0	0	0	0	0	0	0	0
OFUSG00664.2	0	0	0	0	0	0	0	0	0	0
OFUSG00665.1	0	0	0	0	0	0	0	0	0	0
OFUSG00666.1	0	0	0	0	0	0	0	0	0	0
OFUSG00667.1	0	0	0	0	0	0	0	0	0	0
OFUSG00668.1	0	0	0	0	0	0	0	1	0	0
OFUSG00669.1	0	0	0	0	0	0	0	1	0	0
OFUSG00670.1	0	0	0	0	0	0	0	0	0	0
OFUSG00671.1	0	0	0	0	0	0	0	0	0	0
OFUSG00672.1	0	0	0	0	0	0	0	0	0	0
OFUSG00673.1	0	0	0	0	0	0	0	0	0	0
OFUSG00674.1	0	0	0	0	0	0	0	0	0	0
OFUSG00675.1	0	0	0	0	0	0	0	0	0	0
OFUSG00676.1	0	0	0	0	0	0	0	0	0	0
OFUSG00677.1	0	0	0	0	0	0	0	0	0	0
OFUSG00678.1	0	0	0	0	0	0	0	0	0	0
OFUSG00679.1	0	0	0	0	0	0	0	0	0	0
OFUSG00680.1	0	0	0	0	0	0	1	0	0	0
OFUSG00681.1	0	0	0	0	0	0	0	0	0	0
OFUSG00681.2	0	0	0	0	1	0	0	0	0	0
OFUSG00682.1	0	0	0	0	0	0	0	0	0	0
OFUSG00683.1	0	0	0	0	0	0	0	0	0	0
OFUSG00684.1	0	0	0	0	0	0	0	0	0	0
OFUSG00685.1	0	0	0	0	0	0	0	0	0	0
OFUSG00685.2	0	0	0	0	0	0	0	0	0	0
OFUSG00686.1	0	0	0	0	0	0	0	0	0	0
OFUSG00687.1	0	0	0	0	0	0	1	0	0	0
OFUSG00688.1	0	0	0	0	0	0	0	0	0	0
OFUSG00688.2	0	0	0	0	0	0	0	0	0	0
OFUSG00688.3	0	0	0	0	0	0	0	0	0	0
OFUSG00688.4	0	0	0	0	0	0	0	0	0	0
OFUSG00688.5	0	0	0	0	0	0	0	0	0	0
OFUSG00689.1	0	0	0	0	0	0	0	0	0	0
OFUSG00690.1	0	0	0	0	0	0	0	0	0	0
OFUSG00691.1	0	0	0	0	0	0	0	0	0	0
OFUSG00692.1	0	0	0	0	0	0	0	0	0	0
OFUSG00693.1	0	0	0	0	0	0	0	0	0	0
OFUSG00694.1	0	0	0	0	0	0	0	0	0	0
OFUSG00695.1	0	0	0	0	0	0	0	0	0	0
OFUSG00696.1	0	0	0	0	0	0	0	0	0	0
OFUSG00697.1	0	0	0	0	0	0	0	0	0	0
OFUSG00698.1	0	0	0	0	0	0	0	0	0	0
OFUSG00699.1	0	0	0	0	0	0	0	0	0	0
OFUSG00700.1	0	0	0	0	0	0	0	0	0	0
OFUSG00701.1	0	0	0	0	0	0	0	0	0	0
OFUSG00702.1	0	0	0	0	0	0	0	0	0	0
OFUSG00703.1	0	0	0	0	0	0	0	0	0	0
OFUSG00704.1	0	0	0	0	0	0	0	0	0	0
OFUSG00705.1	0	0	0	0	0	0	0	0	0	0
OFUSG00706.1	0	0	0	0	0	0	0	0	0	0
OFUSG00707.1	0	0	0	0	0	0	0	0	0	0
OFUSG00707.2	0	0	0	0	0	0	0	0	0	0
OFUSG00708.1	0	0	0	0	0	0	0	0	0	0
OFUSG00709.1	0	0	0	0	0	0	0	0	0	0
OFUSG00710.1	0	0	0	0	0	0	0	0	0	0
OFUSG00710.2	0	0	0	0	0	0	0	1	0	0
OFUSG00711.1	0	0	0	0	0	0	1	0	0	0
OFUSG00712.1	0	0	0	0	0	0	0	0	0	0
OFUSG00713.1	0	0	0	0	0	0	0	0	0	0
OFUSG00713.2	0	0	0	0	0	0	0	0	0	0
OFUSG00712.2	0	0	0	0	0	0	0	0	0	0
OFUSG00714.1	0	0	0	0	0	0	0	0	0	0
OFUSG00715.1	0	0	0	0	0	0	0	0	0	0
OFUSG00716.1	0	0	0	0	0	0	0	0	0	0
OFUSG00716.2	0	0	0	0	0	0	0	0	0	0
OFUSG00716.3	0	0	0	0	0	0	0	1	0	0
OFUSG00717.1	0	0	0	0	0	0	0	0	0	0
OFUSG00718.1	0	0	0	0	0	0	0	0	0	0
OFUSG00719.1	0	0	0	0	0	0	0	0	0	0
OFUSG00720.1	0	0	0	0	0	0	0	0	0	0
OFUSG00721.1	0	0	0	0	0	0	0	0	0	0
OFUSG00722.1	0	0	0	0	0	0	0	0	0	0
OFUSG00723.1	0	0	0	0	0	0	0	0	0	0
OFUSG00724.1	0	0	0	0	0	0	0	0	0	0
OFUSG00725.1	0	0	0	0	0	0	0	0	0	0
OFUSG00726.1	0	0	0	0	0	0	0	0	0	0
OFUSG00727.1	0	0	0	0	0	0	0	0	0	0
OFUSG00728.1	0	0	0	0	0	0	0	0	0	0
OFUSG00729.1	0	0	0	0	0	0	0	0	0	0
OFUSG00730.1	0	0	0	0	0	0	0	0	0	0
OFUSG00731.1	0	0	0	0	0	0	0	0	0	0
OFUSG00732.1	0	0	0	0	0	0	0	0	0	0
OFUSG00733.1	0	0	0	0	0	0	0	0	0	0
OFUSG00734.1	0	0	0	0	0	0	0	0	0	0
OFUSG00735.1	0	0	0	0	0	0	0	0	0	0
OFUSG00736.1	0	0	0	0	0	0	0	0	0	0
OFUSG00737.1	0	0	0	0	0	0	0	0	0	0
OFUSG00738.1	0	0	0	0	0	0	0	0	0	0
OFUSG00739.1	0	0	0	0	0	0	0	0	0	0
OFUSG00739.2	0	0	0	0	0	0	0	0	0	0
OFUSG00740.1	0	0	0	0	0	0	0	0	0	0
OFUSG00741.1	0	0	0	0	0	0	0	0	0	0
OFUSG00742.1	0	0	0	0	0	0	0	0	0	0
OFUSG00743.1	0	0	0	0	0	0	0	0	0	0
OFUSG00744.1	0	0	0	0	0	0	0	0	0	0
OFUSG00745.1	0	0	0	0	0	0	0	0	0	0
OFUSG00746.1	0	0	0	0	0	0	0	0	0	0
OFUSG00747.1	0	0	0	0	0	0	0	0	0	0
OFUSG00748.1	0	0	0	0	0	0	0	0	0	0
OFUSG00749.1	0	0	0	0	0	0	0	0	0	0
OFUSG00749.2	0	0	0	0	0	0	0	0	0	0
OFUSG00750.1	0	0	0	0	0	0	0	0	0	0
OFUSG00751.1	0	0	0	0	0	0	0	0	0	0
OFUSG00752.1	0	0	0	0	0	0	0	0	0	0
OFUSG00753.1	0	0	0	0	0	0	0	0	0	0
OFUSG00754.1	0	0	0	0	0	0	0	0	0	0
OFUSG00755.1	0	0	0	0	0	0	0	0	0	0
OFUSG00756.1	0	0	0	0	0	0	0	0	0	0
OFUSG00757.1	0	0	0	0	0	0	0	0	0	0
OFUSG00758.1	0	0	0	0	0	0	0	0	0	0
OFUSG00759.1	0	0	0	0	0	0	0	0	0	0
OFUSG00760.1	0	0	0	0	0	0	0	0	0	0
OFUSG00761.1	0	0	0	0	0	0	0	0	0	0
OFUSG00762.1	0	0	0	0	0	0	0	0	0	0
OFUSG00763.1	0	0	0	0	0	0	0	0	0	0
OFUSG00764.1	0	0	0	0	0	0	0	0	0	0
OFUSG00765.1	0	0	0	0	0	0	0	0	0	0
OFUSG00766.1	0	0	0	0	0	0	0	0	0	0
OFUSG00767.1	0	0	0	0	0	0	0	0	0	0
OFUSG00768.1	0	0	0	0	0	0	0	0	0	0
OFUSG00769.1	0	0	0	0	0	0	0	0	0	0
OFUSG00770.1	0	0	0	0	0	0	0	0	0	0
OFUSG00771.1	0	0	0	0	0	0	0	0	0	0
OFUSG00772.1	0	0	0	0	0	0	0	0	0	0
OFUSG00773.1	0	0	0	0	0	0	0	0	0	0
OFUSG00774.1	0	0	0	0	0	0	0	0	0	0
OFUSG00774.2	0	0	0	0	0	0	0	0	0	0
OFUSG00775.1	0	0	0	0	0	0	0	0	0	0
OFUSG00776.1	0	0	0	0	0	0	0	0	0	0
OFUSG00777.1	0	0	0	0	0	0	0	0	0	0
OFUSG00778.1	0	0	0	0	0	0	0	0	0	0
OFUSG00779.1	0	0	0	0	0	0	0	0	0	0
OFUSG00780.1	0	0	0	0	0	0	0	0	0	0
OFUSG00781.1	0	0	0	0	0	0	0	0	0	0
OFUSG00781.2	0	0	0	0	0	0	0	0	0	0
OFUSG00782.1	0	0	0	0	0	0	0	0	0	0
OFUSG00783.1	0	0	0	0	0	0	0	0	0	0
OFUSG00784.1	0	0	0	0	0	0	0	0	0	0
OFUSG00785.1	0	0	0	0	0	0	0	0	0	0
OFUSG00786.1	0	0	0	0	0	0	0	0	0	0
OFUSG00787.1	0	0	0	0	0	0	0	0	0	0
OFUSG00788.1	0	0	0	0	0	0	0	0	0	0
OFUSG00789.1	0	0	0	0	0	0	0	0	0	0
OFUSG00790.1	0	0	0	0	0	0	0	0	0	0
OFUSG00791.1	0	0	0	0	0	0	0	0	0	0
OFUSG00792.1	0	0	0	0	0	0	0	1	0	0
OFUSG00793.1	0	0	0	0	0	0	0	0	0	0
OFUSG00794.1	0	0	0	0	0	0	0	0	0	0
OFUSG00795.1	0	0	0	0	0	0	0	0	0	0
OFUSG00796.1	0	0	0	0	0	0	0	0	0	0
OFUSG00797.1	0	0	0	0	0	0	0	0	0	0
OFUSG00798.1	0	0	0	0	0	0	0	0	0	0
OFUSG00799.1	0	0	0	0	0	0	0	0	0	0
OFUSG00800.1	0	0	0	0	0	0	0	0	0	0
OFUSG00801.1	0	0	0	0	0	0	0	0	0	0
OFUSG00802.1	0	0	0	0	0	0	0	0	0	0
OFUSG00803.1	0	0	0	0	0	0	0	0	0	0
OFUSG00804.1	0	0	0	0	0	0	0	0	0	0
OFUSG00805.1	0	0	0	0	0	0	0	0	0	0
OFUSG00806.1	0	0	0	0	0	0	0	0	0	0
OFUSG00807.1	0	0	0	0	0	0	0	0	0	0
OFUSG00808.1	0	0	0	0	0	0	0	0	0	0
OFUSG00809.1	0	0	0	0	0	0	0	0	0	0
OFUSG00810.1	0	0	0	0	0	0	1	0	0	0
OFUSG00811.1	0	0	0	0	0	0	0	0	0	0
OFUSG00812.1	0	0	0	0	0	0	0	0	0	0
OFUSG00813.1	0	0	0	0	0	0	0	0	0	0
OFUSG00814.1	0	0	0	0	0	0	0	0	0	0
OFUSG00815.1	0	0	0	0	0	0	0	0	0	0
OFUSG00816.1	0	0	0	0	0	0	0	0	0	0
OFUSG00817.1	0	0	0	0	0	0	0	0	0	0
OFUSG00818.1	0	0	0	0	0	0	0	0	0	0
OFUSG00819.1	0	0	0	0	0	0	0	0	0	0
OFUSG00820.1	0	0	0	0	0	0	0	0	0	0
OFUSG00821.1	0	0	0	0	0	0	0	0	0	0
OFUSG00822.1	0	0	0	0	0	0	0	0	0	0
OFUSG00823.1	0	0	0	0	0	0	0	0	0	0
OFUSG00823.2	0	0	0	0	0	0	0	0	0	0
OFUSG00824.1	0	0	0	0	0	0	0	0	0	0
OFUSG00825.1	0	0	0	0	0	0	0	0	0	0
OFUSG00826.1	0	0	0	0	0	0	0	0	0	0
OFUSG00827.1	0	0	0	0	0	0	0	0	0	0
OFUSG00828.1	0	0	0	0	0	0	0	0	0	0
OFUSG00829.1	0	0	0	0	0	0	0	0	0	0
OFUSG00830.1	0	0	0	0	0	0	0	0	0	0
OFUSG00831.1	0	0	0	0	0	0	1	0	0	0
OFUSG00832.1	0	0	0	0	0	0	0	0	0	0
OFUSG00833.1	0	0	0	0	0	0	0	0	0	0
OFUSG00834.1	0	0	0	0	0	0	0	0	0	0
OFUSG00835.1	0	0	0	0	0	0	0	0	0	0
OFUSG00836.1	0	0	0	0	0	0	0	0	0	0
OFUSG00837.1	0	0	0	0	0	0	0	0	0	0
OFUSG00838.1	0	0	0	0	0	0	0	0	0	0
OFUSG00839.1	0	0	0	0	0	0	0	0	0	0
OFUSG00840.1	0	0	0	0	0	0	0	0	0	0
OFUSG00840.2	0	0	0	0	0	0	0	0	0	0
OFUSG00841.1	0	0	0	0	0	0	0	0	0	0
OFUSG00841.2	0	0	0	0	0	0	0	0	0	0
OFUSG00842.1	0	0	0	0	0	0	0	1	0	0
OFUSG00843.1	0	0	0	0	0	0	0	0	0	0
OFUSG00844.1	0	0	0	0	0	0	0	0	0	0
OFUSG00845.1	0	0	0	0	0	0	0	0	0	0
OFUSG00846.1	0	0	0	0	0	0	0	0	0	0
OFUSG00847.1	0	0	0	0	0	0	0	0	0	0
OFUSG00847.2	0	0	0	0	0	0	0	0	0	0
OFUSG00848.1	0	0	0	0	0	0	0	0	0	0
OFUSG00849.1	0	0	0	0	0	0	0	0	0	0
OFUSG00850.1	0	0	0	0	0	0	0	0	0	0
OFUSG00851.1	0	0	0	0	0	0	0	0	0	0
OFUSG00852.1	0	0	0	0	0	0	0	0	0	0
OFUSG00853.1	0	0	0	0	0	0	0	0	0	0
OFUSG00854.1	0	0	0	0	0	0	0	0	0	0
OFUSG00855.1	0	0	0	0	0	0	0	0	0	0
OFUSG00856.1	0	0	0	0	0	0	0	1	0	0
OFUSG00856.2	0	0	0	0	0	0	0	0	0	0
OFUSG00857.1	0	0	0	0	0	0	0	0	0	0
OFUSG00858.1	0	0	0	0	0	0	0	0	0	0
OFUSG00859.1	0	0	0	0	0	0	0	0	0	0
OFUSG00860.1	0	0	0	0	0	0	0	0	0	0
OFUSG00861.1	0	0	0	0	0	0	0	1	0	0
OFUSG00862.1	0	0	0	0	0	0	0	0	0	0
OFUSG00863.1	0	0	0	0	0	0	0	0	0	0
OFUSG00864.1	0	0	0	0	0	0	0	0	0	0
OFUSG00865.1	0	0	0	0	0	0	0	0	0	0
OFUSG00866.1	0	0	0	0	0	0	0	0	0	0
OFUSG00867.1	0	0	0	0	0	0	0	0	0	0
OFUSG00868.1	0	0	0	0	0	0	0	0	0	0
OFUSG00868.2	0	0	0	0	0	0	0	0	0	0
OFUSG00869.1	0	0	0	0	0	0	0	0	0	0
OFUSG00869.2	0	0	0	0	0	0	0	0	0	0
OFUSG00869.3	0	0	0	0	0	0	0	0	0	0
OFUSG00869.4	0	0	0	0	0	0	0	0	0	0
OFUSG00869.5	0	0	0	0	0	0	0	0	0	0
OFUSG00870.1	0	0	0	0	0	0	0	1	0	0
OFUSG00870.2	0	0	0	0	0	0	0	0	0	0
OFUSG00871.1	0	0	0	0	0	0	0	0	0	0
OFUSG00871.2	0	0	0	0	0	0	1	0	0	0
OFUSG00871.3	0	0	0	0	0	0	0	0	0	0
OFUSG00872.1	0	0	0	0	0	0	0	0	0	0
OFUSG00873.1	0	0	0	0	0	0	0	0	0	0
OFUSG00874.1	0	0	0	0	0	0	0	0	0	0
OFUSG00875.1	0	0	0	0	0	0	0	0	0	0
OFUSG00876.1	0	0	0	0	0	0	0	0	0	0
OFUSG00877.1	0	0	0	0	0	0	0	0	0	0
OFUSG00878.1	0	0	0	0	0	0	0	0	0	0
OFUSG00879.1	0	0	0	0	0	0	0	0	0	0
OFUSG00880.1	0	0	0	0	0	0	0	0	0	0
OFUSG00880.2	0	0	0	0	0	0	0	0	0	0
OFUSG00881.1	0	0	0	0	0	0	0	0	0	0
OFUSG00882.1	0	0	0	0	0	0	0	0	0	0
OFUSG00883.1	0	0	0	0	0	0	0	0	0	0
OFUSG00884.1	0	0	0	0	0	0	0	0	0	0
OFUSG00885.1	0	0	0	0	0	0	0	0	0	0
OFUSG00886.1	0	0	0	0	0	0	0	0	0	0
OFUSG00887.1	0	0	0	0	0	0	0	0	0	0
OFUSG00888.1	0	0	0	0	0	0	0	0	0	0
OFUSG00889.1	0	0	0	0	0	0	0	0	0	0
OFUSG00890.1	0	0	0	0	0	0	0	0	0	0
OFUSG00891.1	0	0	0	0	0	0	1	0	0	0
OFUSG00891.2	0	0	0	0	0	0	0	0	0	0
OFUSG00892.1	0	0	0	0	0	0	0	0	0	0
OFUSG00893.1	0	0	0	0	0	0	0	1	0	0
OFUSG00894.1	0	0	0	0	0	0	0	0	0	0
OFUSG00895.1	0	0	0	0	0	0	0	0	0	0
OFUSG00895.2	0	0	0	0	0	0	0	1	0	0
OFUSG00896.1	0	0	0	0	0	0	0	0	0	0
OFUSG00897.1	0	0	0	0	0	0	0	0	0	0
OFUSG00898.1	0	0	0	0	0	0	0	0	0	0
OFUSG00899.1	0	0	0	0	0	0	0	0	0	0
OFUSG00900.1	0	0	0	0	0	0	0	0	0	0
OFUSG00901.1	0	0	0	0	0	0	0	0	0	0
OFUSG00902.1	0	0	0	0	0	0	0	0	0	0
OFUSG00903.1	0	0	0	0	0	0	0	0	0	0
OFUSG00904.1	0	0	0	0	0	0	0	0	0	0
OFUSG00905.1	0	0	0	0	0	0	0	0	0	0
OFUSG00906.1	0	0	0	0	0	0	0	0	0	0
OFUSG00907.1	0	0	0	0	0	0	0	0	0	0
OFUSG00908.1	0	0	0	0	0	0	0	0	0	0
OFUSG00909.1	0	0	0	0	0	0	0	0	0	0
OFUSG00910.1	0	0	0	0	0	0	0	0	0	0
OFUSG00911.1	0	0	0	0	0	0	0	0	0	0
OFUSG00912.1	0	0	0	0	0	0	0	0	0	0
OFUSG00913.1	0	0	0	0	0	0	0	0	0	0
OFUSG00914.1	0	0	0	0	0	0	0	0	0	0
OFUSG00915.1	0	0	0	1	0	0	0	0	0	1
OFUSG00915.2	0	0	0	0	0	0	0	0	0	1
OFUSG00915.3	0	0	0	0	0	0	0	0	0	1
OFUSG00916.1	0	0	0	0	0	0	0	0	0	0
OFUSG00917.1	0	0	0	0	0	0	0	0	0	0
OFUSG00918.1	0	0	0	0	0	0	0	1	0	0
OFUSG00919.1	0	0	0	0	0	0	0	0	0	0
OFUSG00920.1	0	0	0	0	0	0	0	0	0	0
OFUSG00921.1	0	0	0	0	0	0	0	0	0	0
OFUSG00922.1	0	0	0	0	0	0	0	0	0	0
OFUSG00923.1	0	0	0	0	0	0	0	0	0	0
OFUSG00924.1	0	0	0	0	0	0	0	0	0	0
OFUSG00925.1	0	0	0	0	0	0	0	0	0	0
OFUSG00926.1	0	0	0	0	0	0	0	0	0	0
OFUSG00927.1	0	0	0	0	0	0	0	0	0	0
OFUSG00928.1	0	0	0	0	0	0	0	0	0	0
OFUSG00929.1	0	0	0	0	0	0	0	0	0	0
OFUSG00929.2	0	0	0	0	0	0	0	0	0	0
OFUSG00930.1	0	0	0	0	0	0	0	0	0	0
OFUSG00931.1	0	0	0	0	0	0	0	0	0	0
OFUSG00932.1	0	0	0	0	0	0	0	0	0	0
OFUSG00933.1	0	0	0	0	0	0	0	0	0	0
OFUSG00933.2	0	0	0	0	0	0	0	0	0	0
OFUSG00934.1	0	0	0	0	0	0	0	0	0	0
OFUSG00935.1	0	0	0	0	0	0	0	1	0	0
OFUSG00936.1	0	0	0	0	0	0	0	0	0	0
OFUSG00937.1	0	0	0	0	0	0	0	0	0	0
OFUSG00938.1	0	0	0	0	0	0	0	0	0	0
OFUSG00938.2	0	0	0	0	0	0	0	0	0	0
OFUSG00939.1	0	0	0	0	0	0	0	0	0	0
OFUSG00939.2	0	0	0	0	0	0	0	0	0	0
OFUSG00940.1	0	0	0	0	0	0	0	0	0	0
OFUSG00941.1	0	0	0	0	0	0	0	0	0	0
OFUSG00942.1	0	0	0	0	0	0	0	0	0	0
OFUSG00943.1	0	0	0	0	0	0	0	0	0	0
OFUSG00944.1	0	0	0	0	0	0	0	0	0	0
OFUSG00945.1	0	0	0	0	0	0	0	0	0	0
OFUSG00946.1	0	0	0	0	0	0	0	0	0	0
OFUSG00947.1	0	0	0	0	0	0	0	0	0	0
OFUSG00948.1	0	0	0	0	0	0	0	0	0	0
OFUSG00949.1	0	0	0	0	0	0	0	0	0	0
OFUSG00950.1	0	0	0	0	0	0	0	0	0	0
OFUSG00951.1	0	0	0	0	0	0	0	0	0	0
OFUSG00952.1	0	0	0	0	0	0	0	0	0	0
OFUSG00953.1	0	0	0	0	0	0	0	0	0	0
OFUSG00954.1	0	0	0	0	0	0	0	0	0	0
OFUSG00955.1	0	0	0	0	0	0	0	0	0	0
OFUSG00955.2	0	0	0	0	0	0	0	0	0	0
OFUSG00955.3	0	0	0	0	0	0	0	0	0	0
OFUSG00956.1	0	0	0	0	0	0	0	0	0	0
OFUSG00957.1	0	0	0	0	0	0	0	0	0	0
OFUSG00957.2	0	0	0	0	0	0	0	0	0	0
OFUSG00958.1	0	0	0	0	0	0	0	0	0	0
OFUSG00959.1	0	0	0	0	0	0	0	0	0	0
OFUSG00960.1	0	0	0	0	0	0	0	0	0	0
OFUSG00961.1	0	0	0	0	0	0	0	0	0	0
OFUSG00961.2	0	0	0	0	0	0	0	0	0	0
OFUSG00962.1	0	0	0	0	0	0	0	0	0	0
OFUSG00963.1	0	0	0	0	0	0	0	0	0	0
OFUSG00964.1	0	0	0	0	0	0	0	0	0	0
OFUSG00965.1	0	0	0	0	0	0	0	0	0	0
OFUSG00966.1	0	0	0	0	0	0	0	0	0	0
OFUSG00966.2	0	0	0	0	0	0	0	0	0	0
OFUSG00967.1	0	0	0	0	0	0	0	0	0	0
OFUSG00968.1	0	0	0	0	0	0	0	0	0	0
OFUSG00969.1	0	0	0	0	0	0	0	0	0	0
OFUSG00970.1	0	0	0	0	0	0	0	0	0	0
OFUSG00970.2	0	0	0	0	0	0	0	0	0	0
OFUSG00970.3	0	0	0	0	0	0	0	0	0	0
OFUSG00971.1	0	0	0	0	0	0	0	0	0	0
OFUSG00972.1	0	0	0	0	0	0	0	0	0	0
OFUSG00973.1	0	0	0	0	0	0	0	0	0	0
OFUSG00973.2	0	0	0	0	0	0	0	0	0	0
OFUSG00974.1	0	0	0	0	0	0	0	0	0	0
OFUSG00975.1	0	0	0	0	0	0	0	0	0	0
OFUSG00976.1	0	0	0	0	0	0	0	0	0	0
OFUSG00977.1	0	0	0	0	0	0	0	0	0	0
OFUSG00977.2	0	0	0	0	0	0	0	0	0	0
OFUSG00977.3	0	0	0	0	0	0	0	0	0	0
OFUSG00977.4	0	0	0	0	0	0	0	0	0	0
OFUSG00978.1	0	0	0	0	0	0	0	0	0	0
OFUSG00979.1	0	0	0	0	0	0	0	0	0	0
OFUSG00980.1	0	0	0	0	0	0	0	0	0	0
OFUSG00981.1	0	0	0	0	0	0	0	0	0	0
OFUSG00982.1	0	0	0	0	0	0	0	0	0	0
OFUSG00983.1	0	0	0	0	0	0	0	0	0	0
OFUSG00984.1	0	0	0	0	0	0	0	0	0	0
OFUSG00984.2	0	0	0	0	0	0	0	0	0	0
OFUSG00985.1	0	0	0	0	0	0	0	0	0	0
OFUSG00986.1	0	0	0	0	0	0	0	0	0	0
OFUSG00987.1	0	0	0	0	0	0	0	0	0	0
OFUSG00988.1	0	0	0	0	0	0	0	0	0	0
OFUSG00989.1	0	0	0	0	0	0	0	0	0	0
OFUSG00989.2	0	0	0	0	0	0	0	0	0	0
OFUSG00990.1	0	0	0	0	0	0	0	0	0	0
OFUSG00991.1	0	0	0	0	0	0	0	0	0	0
OFUSG00992.1	0	0	0	0	0	0	0	0	0	0
OFUSG00993.1	0	0	0	0	0	0	0	0	0	0
OFUSG00994.1	0	0	0	0	0	0	0	0	0	0
OFUSG00995.1	0	0	0	0	0	0	0	0	0	0
OFUSG00996.1	0	0	0	0	0	0	0	0	0	0
OFUSG00997.1	0	0	0	0	0	0	0	0	0	0
OFUSG00998.1	0	0	0	0	0	0	0	0	0	0
OFUSG00999.1	0	0	0	0	0	0	0	0	0	0
OFUSG01000.1	0	0	0	0	0	0	0	0	0	0
OFUSG01001.1	0	0	0	0	0	0	0	0	0	0
OFUSG01002.1	0	0	0	0	0	0	0	0	0	0
OFUSG01003.1	0	0	0	0	0	0	0	0	0	0
OFUSG01004.1	0	0	0	0	0	0	0	0	0	0
OFUSG01005.1	0	0	0	0	0	0	0	0	0	0
OFUSG01006.1	0	0	0	0	0	0	0	0	0	0
OFUSG01007.1	0	0	0	0	0	0	0	0	0	0
OFUSG01007.2	0	0	0	0	0	0	0	0	0	0
OFUSG01008.1	0	0	0	0	0	0	0	0	0	0
OFUSG01009.1	0	0	0	0	0	0	0	0	0	0
OFUSG01009.2	0	0	0	0	0	0	0	0	0	0
OFUSG01010.1	0	0	0	0	0	0	0	0	0	0
OFUSG01011.1	0	0	0	0	0	0	0	0	0	0
OFUSG01012.1	0	0	0	0	0	0	0	0	0	0
OFUSG01013.1	0	0	0	0	0	0	0	0	0	0
OFUSG01014.1	0	0	0	0	0	0	0	0	0	0
OFUSG01015.1	0	0	0	0	0	0	0	0	0	0
OFUSG01016.1	0	0	0	0	0	0	0	0	0	0
OFUSG01017.1	0	0	0	0	0	0	0	0	0	0
OFUSG01017.2	0	0	0	0	0	0	0	0	1	0
OFUSG01018.1	0	0	0	0	0	0	0	0	0	0
OFUSG01019.1	0	0	0	0	0	0	0	0	0	0
OFUSG01020.1	0	0	0	0	0	0	0	0	0	0
OFUSG01020.2	0	0	0	0	0	0	0	0	0	0
OFUSG01021.1	0	0	0	0	0	0	0	0	0	0
OFUSG01022.1	0	0	0	0	0	0	0	0	0	0
OFUSG01022.2	0	0	0	0	0	0	0	0	0	0
OFUSG01023.1	0	0	0	0	0	0	0	1	0	0
OFUSG01024.1	0	0	0	0	0	0	0	0	0	0
OFUSG01025.1	0	0	0	0	0	0	0	0	0	0
OFUSG01026.1	0	0	0	0	0	0	0	0	0	0
OFUSG01027.1	0	0	0	0	0	0	0	0	0	0
OFUSG01028.1	0	0	0	0	0	0	0	0	0	0
OFUSG01029.1	0	0	0	0	0	0	0	0	0	0
OFUSG01030.1	0	0	0	0	0	0	0	0	0	0
OFUSG01031.1	0	0	0	0	0	0	0	0	0	0
OFUSG01032.1	0	0	0	0	0	0	0	0	0	0
OFUSG01032.2	0	0	0	0	0	0	0	0	0	0
OFUSG01032.3	0	0	0	0	0	0	0	0	0	0
OFUSG01032.4	1	0	0	0	0	0	0	0	0	0
OFUSG01032.5	0	0	0	0	0	0	0	0	0	0
OFUSG01033.1	0	0	0	0	0	0	0	0	0	0
OFUSG01033.2	0	0	0	0	0	0	0	0	0	0
OFUSG01034.1	0	0	0	0	0	0	0	0	0	0
OFUSG01034.2	0	0	0	0	0	0	0	1	0	0
OFUSG01035.1	0	0	0	0	0	0	0	0	0	0
OFUSG01036.1	0	0	0	0	0	0	0	0	0	0
OFUSG01037.1	0	0	0	0	0	0	0	0	0	0
OFUSG01038.1	0	0	0	0	0	0	0	0	0	0
OFUSG01039.1	0	0	0	0	0	0	0	0	0	0
OFUSG01040.1	0	0	0	0	0	0	0	0	0	0
OFUSG01041.1	0	0	0	0	0	0	0	0	0	0
OFUSG01042.1	0	0	0	0	0	0	0	0	0	0
OFUSG01043.1	0	0	0	0	0	0	0	0	0	0
OFUSG01044.1	0	0	0	0	0	0	0	0	0	0
OFUSG01045.1	0	0	0	0	0	0	0	0	0	0
OFUSG01046.1	0	0	0	0	0	0	0	0	0	0
OFUSG01047.1	0	0	0	0	0	0	0	0	0	0
OFUSG01048.1	0	0	0	0	0	0	0	0	0	0
OFUSG01049.1	0	0	0	0	0	0	0	0	0	0
OFUSG01050.1	0	0	0	0	0	0	0	0	0	0
OFUSG01051.1	0	0	0	0	0	0	0	0	0	0
OFUSG01052.1	0	0	0	0	0	0	0	0	0	0
OFUSG01053.1	0	0	0	0	0	0	0	0	0	0
OFUSG01054.1	0	0	0	0	0	0	0	0	0	0
OFUSG01055.1	0	0	0	0	0	0	0	0	0	0
OFUSG01056.1	0	0	0	0	0	0	0	0	0	0
OFUSG01057.1	0	0	0	0	0	0	0	0	0	0
OFUSG01058.1	0	0	0	0	0	0	0	0	0	0
OFUSG01059.1	0	0	0	0	0	0	0	0	0	0
OFUSG01060.1	0	0	0	0	0	0	0	0	0	0
OFUSG01061.1	0	0	0	0	0	0	0	0	0	0
OFUSG01062.1	0	0	0	0	0	0	0	0	0	0
OFUSG01062.2	0	0	0	0	0	0	0	0	0	0
OFUSG01063.1	0	0	0	0	0	0	0	0	0	0
OFUSG01064.1	0	0	0	0	0	0	0	0	0	0
OFUSG01065.1	0	0	0	0	0	0	0	0	0	0
OFUSG01066.1	0	0	0	0	0	0	0	0	0	0
OFUSG01067.1	0	0	0	0	0	0	0	0	0	0
OFUSG01068.1	0	0	0	0	0	0	0	0	0	0
OFUSG01069.1	0	0	0	0	0	0	0	0	0	0
OFUSG01070.1	0	0	0	0	0	0	0	0	0	0
OFUSG01071.1	0	0	0	0	0	0	0	0	0	0
OFUSG01072.1	0	0	0	0	0	0	0	0	0	0
OFUSG01073.1	0	0	0	0	0	0	0	0	0	0
OFUSG01073.2	0	0	0	0	0	0	0	0	0	0
OFUSG01074.1	0	0	0	0	0	0	0	0	0	0
OFUSG01075.1	0	0	0	0	0	0	0	0	0	0
OFUSG01076.1	0	0	0	0	0	0	0	0	0	0
OFUSG01077.1	0	0	0	0	0	0	0	0	0	0
OFUSG01078.1	0	0	0	0	0	0	0	0	0	0
OFUSG01079.1	0	0	0	0	0	0	0	0	0	0
OFUSG01080.1	0	0	0	0	0	0	0	0	0	0
OFUSG01081.1	0	0	0	0	0	0	0	0	0	0
OFUSG01082.1	0	0	0	0	0	0	0	0	0	0
OFUSG01083.1	0	0	0	0	0	0	0	0	0	0
OFUSG01084.1	0	0	0	0	0	0	0	0	0	0
OFUSG01085.1	0	0	0	0	0	0	0	0	0	0
OFUSG01086.1	0	0	0	0	0	0	0	0	0	0
OFUSG01087.1	0	0	0	0	0	0	0	0	0	0
OFUSG01088.1	0	0	1	0	0	0	0	0	0	0
OFUSG01089.1	0	0	0	0	0	0	0	0	0	0
OFUSG01090.1	0	0	0	0	0	0	0	0	0	0
OFUSG01091.1	0	0	0	0	0	0	0	0	0	0
OFUSG01092.1	0	0	0	0	0	0	1	0	0	0
OFUSG01093.1	0	0	0	0	0	0	0	0	0	0
OFUSG01093.2	0	0	0	0	0	0	0	0	0	0
OFUSG01094.1	0	0	0	0	0	0	0	0	0	0
OFUSG01095.1	0	0	0	0	0	0	0	0	0	0
OFUSG01096.1	0	0	0	0	0	0	0	0	0	0
OFUSG01097.1	0	0	0	0	0	0	0	0	0	0
OFUSG01098.1	0	0	0	0	0	0	0	0	0	0
OFUSG01099.1	0	0	0	0	0	0	0	0	0	0
OFUSG01100.1	0	0	0	0	0	0	0	1	0	0
OFUSG01101.1	0	0	0	0	0	0	0	0	0	0
OFUSG01102.1	0	0	0	0	0	0	0	0	0	0
OFUSG01103.1	0	0	0	0	0	0	0	0	0	0
OFUSG01103.2	0	0	0	0	0	0	0	0	0	0
OFUSG01104.1	0	0	0	0	0	0	0	0	0	0
OFUSG01105.1	0	0	0	0	0	0	0	0	0	0
OFUSG01106.1	0	0	0	0	0	0	0	0	0	0
OFUSG01107.1	0	0	0	0	0	0	0	0	0	0
OFUSG01108.1	0	0	0	0	0	0	0	0	0	0
OFUSG01109.1	0	0	0	0	0	0	0	0	0	0
OFUSG01110.1	0	0	0	0	0	0	0	0	0	0
OFUSG01110.2	0	0	0	0	0	0	0	0	0	0
OFUSG01111.1	0	0	0	0	0	0	0	0	0	0
OFUSG01112.1	0	0	0	0	0	0	0	0	0	0
OFUSG01112.2	0	0	0	0	0	0	0	0	0	0
OFUSG01113.1	0	0	0	0	0	0	0	0	0	0
OFUSG01114.1	0	0	0	0	0	0	0	0	0	0
OFUSG01115.1	0	0	0	0	0	0	0	0	0	0
OFUSG01116.1	0	0	0	0	0	0	0	1	0	0
OFUSG01117.1	0	0	0	0	0	0	0	0	0	0
OFUSG01117.2	0	0	0	0	0	0	0	0	0	0
OFUSG01117.3	0	0	0	0	0	0	0	0	0	0
OFUSG01117.4	0	0	0	0	0	0	0	0	0	1
OFUSG01117.5	0	0	0	0	0	0	0	1	0	0
OFUSG01118.1	0	0	0	0	0	0	0	0	0	0
OFUSG01118.2	0	0	0	0	0	0	0	0	0	0
OFUSG01119.1	0	0	0	0	0	0	0	0	0	0
OFUSG01120.1	0	0	0	0	0	0	0	0	0	0
OFUSG01121.1	0	0	0	0	0	0	0	0	0	0
OFUSG01122.1	0	0	0	0	0	0	0	0	0	0
OFUSG01123.1	0	0	0	0	0	0	0	0	0	0
OFUSG01124.1	0	0	0	0	0	0	0	0	0	0
OFUSG01125.1	0	0	0	0	0	0	0	0	0	0
OFUSG01126.1	0	0	0	0	0	0	0	0	0	0
OFUSG01127.1	0	0	0	0	0	0	0	0	0	0
OFUSG01128.1	0	0	0	0	0	0	0	0	0	0
OFUSG01129.1	0	0	0	0	0	0	0	0	0	0
OFUSG01130.1	0	0	0	0	0	0	0	0	0	0
OFUSG01131.1	0	0	0	0	0	0	0	0	0	0
OFUSG01132.1	0	0	0	0	0	0	0	0	0	0
OFUSG01133.1	0	0	0	0	0	0	0	0	0	0
OFUSG01134.1	0	0	0	0	0	0	0	0	0	0
OFUSG01135.1	0	0	0	0	0	0	0	0	0	0
OFUSG01136.1	0	0	0	0	0	0	0	1	0	0
OFUSG01137.1	0	0	0	0	0	0	0	0	0	0
OFUSG01138.1	0	0	0	0	0	0	1	0	0	0
OFUSG01139.1	0	0	0	0	0	0	0	0	0	0
OFUSG01140.1	0	0	0	0	0	0	0	0	0	0
OFUSG01141.1	0	0	0	0	0	0	0	0	0	0
OFUSG01142.1	0	0	0	0	0	0	0	0	0	0
OFUSG01143.1	1	0	0	0	0	0	0	0	0	0
OFUSG01143.2	0	0	0	0	0	0	0	0	0	0
OFUSG01144.1	0	0	0	0	0	0	0	0	0	0
OFUSG01145.1	0	0	0	0	0	0	0	0	0	0
OFUSG01146.1	0	0	0	0	0	0	0	0	0	0
OFUSG01147.1	0	0	0	0	0	0	0	0	0	0
OFUSG01146.2	0	0	0	0	0	0	0	0	0	0
OFUSG01148.1	0	0	0	0	0	0	0	0	0	0
OFUSG01149.1	0	0	0	0	0	0	0	0	0	0
OFUSG01150.1	0	0	0	0	0	0	0	0	0	0
OFUSG01151.1	0	0	0	0	0	0	0	0	0	0
OFUSG01152.1	0	0	0	0	0	0	0	0	0	0
OFUSG01153.1	0	0	0	0	0	0	0	0	0	0
OFUSG01154.1	0	0	0	0	0	0	0	0	0	0
OFUSG01154.2	0	0	0	0	0	0	0	0	0	0
OFUSG01155.1	0	0	0	0	0	0	0	0	0	0
OFUSG01156.1	0	0	0	0	0	0	0	0	0	0
OFUSG01157.1	0	0	0	0	0	0	0	0	0	0
OFUSG01158.1	0	0	0	0	0	0	0	0	0	0
OFUSG01159.1	0	0	0	0	0	0	0	0	0	0
OFUSG01160.1	0	0	0	0	0	0	0	0	0	0
OFUSG01160.2	0	0	0	0	0	0	0	0	0	0
OFUSG01161.1	0	0	0	0	0	0	0	0	0	0
OFUSG01162.1	0	0	0	0	0	0	0	0	0	0
OFUSG01163.1	0	0	0	0	0	0	0	0	0	0
OFUSG01164.1	0	0	0	0	0	0	0	0	0	0
OFUSG01164.2	0	0	0	0	0	0	0	0	0	0
OFUSG01165.1	0	0	0	0	0	0	0	0	0	0
OFUSG01166.1	0	0	0	0	0	0	0	0	0	0
OFUSG01167.1	0	0	0	0	0	0	0	0	0	0
OFUSG01168.1	0	0	0	0	0	0	0	0	0	0
OFUSG01169.1	0	0	0	0	0	0	0	0	0	0
OFUSG01170.1	0	0	0	0	0	0	0	0	0	0
OFUSG01171.1	0	0	0	0	0	0	0	0	0	0
OFUSG01172.1	0	0	0	0	0	0	0	0	0	0
OFUSG01173.1	0	0	0	0	0	0	0	0	0	0
OFUSG01173.2	0	0	0	0	0	0	0	0	0	0
OFUSG01174.1	0	0	0	0	0	0	0	0	0	0
OFUSG01175.1	0	0	0	0	0	0	0	0	0	0
OFUSG01176.1	0	0	0	0	0	0	0	0	0	0
OFUSG01177.1	0	0	0	0	0	0	0	0	0	0
OFUSG01178.1	0	0	0	0	0	0	0	0	0	0
OFUSG01179.1	0	0	0	0	0	0	0	0	0	0
OFUSG01180.1	0	0	0	0	0	0	0	0	0	0
OFUSG01180.2	0	0	0	0	0	0	0	0	0	0
OFUSG01181.1	0	0	0	0	0	0	0	0	0	0
OFUSG01182.1	0	0	0	0	0	0	0	0	0	0
OFUSG01183.1	0	0	0	0	0	0	0	0	0	0
OFUSG01184.1	0	0	0	0	0	0	0	0	0	0
OFUSG01185.1	0	0	0	0	0	0	0	0	0	0
OFUSG01186.1	0	0	0	0	0	0	0	0	0	0
OFUSG01187.1	0	0	0	0	0	0	0	0	0	0
OFUSG01188.1	0	0	0	0	0	0	0	0	0	0
OFUSG01189.1	0	0	0	0	0	0	0	0	0	0
OFUSG01190.1	0	0	0	0	0	0	0	0	0	0
OFUSG01190.2	0	0	0	0	0	0	0	0	0	0
OFUSG01190.3	0	0	0	0	0	0	0	0	0	0
OFUSG01191.1	0	0	0	0	1	0	1	0	0	0
OFUSG01192.1	0	0	0	0	0	0	0	0	0	0
OFUSG01193.1	0	0	0	0	0	0	0	0	0	0
OFUSG01194.1	0	0	0	0	0	0	0	0	0	0
OFUSG01195.1	0	0	0	0	0	0	0	0	0	0
OFUSG01196.1	0	0	0	0	0	0	0	0	0	0
OFUSG01197.1	0	0	0	0	0	0	0	0	0	0
OFUSG01198.1	0	0	0	0	0	0	0	0	0	0
OFUSG01199.1	0	0	0	0	0	0	0	0	0	0
OFUSG01200.1	0	0	0	0	0	0	0	0	0	0
OFUSG01201.1	0	0	0	0	0	0	0	0	0	0
OFUSG01202.1	0	0	0	0	0	0	0	0	0	0
OFUSG01203.1	0	0	0	0	0	0	0	0	0	0
OFUSG01204.1	0	0	0	0	0	0	0	0	0	0
OFUSG01205.1	0	0	0	0	0	0	0	0	0	0
OFUSG01205.2	0	0	0	0	0	0	0	0	0	0
OFUSG01206.1	0	0	0	0	0	0	0	0	0	0
OFUSG01207.1	0	0	0	0	0	0	0	0	0	0
OFUSG01208.1	0	0	0	0	0	0	0	0	0	0
OFUSG01209.1	0	0	0	0	0	0	0	0	0	0
OFUSG01209.2	0	0	0	0	0	0	0	0	0	0
OFUSG01210.1	0	0	0	0	0	0	0	0	0	0
OFUSG01211.1	0	0	0	0	0	0	0	0	0	0
OFUSG01212.1	0	0	0	0	0	0	0	0	0	0
OFUSG01213.1	0	0	0	0	0	0	0	0	0	0
OFUSG01214.1	0	0	0	0	0	0	0	0	0	0
OFUSG01215.1	0	0	0	0	0	0	0	0	0	0
OFUSG01216.1	0	0	0	0	0	0	0	0	0	0
OFUSG01217.1	0	0	0	0	0	0	0	0	0	0
OFUSG01218.1	0	0	0	0	0	0	0	0	0	0
OFUSG01219.1	0	0	0	0	0	0	0	0	0	0
OFUSG01220.1	0	0	0	0	0	0	0	0	0	0
OFUSG01221.1	0	0	0	0	0	0	0	0	0	0
OFUSG01222.1	0	0	0	0	0	0	0	0	0	0
OFUSG01223.1	0	0	0	0	0	0	0	0	0	0
OFUSG01224.1	0	0	0	0	0	0	0	1	0	0
OFUSG01225.1	0	0	0	0	0	0	0	0	0	0
OFUSG01226.1	0	0	0	0	0	0	0	0	0	0
OFUSG01227.1	0	0	0	0	0	0	0	0	0	0
OFUSG01228.1	0	0	0	0	0	0	0	1	0	0
OFUSG01229.1	0	0	0	0	0	0	0	0	0	0
OFUSG01230.1	0	0	0	0	0	0	0	0	0	0
OFUSG01231.1	0	0	0	0	0	0	0	0	0	0
OFUSG01232.1	0	0	0	0	0	0	0	0	0	0
OFUSG01233.1	0	0	0	0	0	0	0	0	0	0
OFUSG01234.1	0	0	0	0	0	0	0	0	0	0
OFUSG01235.1	0	0	0	0	0	0	0	0	0	0
OFUSG01236.1	0	0	0	0	0	0	0	0	0	0
OFUSG01237.1	0	0	0	0	0	0	0	0	0	0
OFUSG01238.1	0	0	0	0	0	0	0	0	0	0
OFUSG01239.1	0	0	0	0	0	0	0	0	0	0
OFUSG01240.1	0	0	0	0	0	0	0	0	0	0
OFUSG01241.1	0	0	0	0	0	0	0	0	0	0
OFUSG01241.2	0	0	0	0	0	0	0	0	0	0
OFUSG01242.1	0	0	0	0	0	0	0	0	0	0
OFUSG01243.1	0	0	0	0	0	0	0	0	0	0
OFUSG01244.1	0	0	0	0	0	0	0	0	0	0
OFUSG01245.1	0	0	0	0	0	0	0	0	0	0
OFUSG01246.1	0	0	0	0	0	0	0	0	0	0
OFUSG01247.1	0	0	0	0	0	0	0	0	0	0
OFUSG01248.1	0	0	0	0	0	0	0	0	0	0
OFUSG01249.1	0	0	0	0	0	0	0	0	0	0
OFUSG01248.2	0	0	0	0	0	0	0	0	0	0
OFUSG01248.3	0	0	0	0	0	0	0	0	0	0
OFUSG01248.4	0	0	0	0	0	0	0	0	0	0
OFUSG01250.1	0	0	0	0	0	0	0	0	0	0
OFUSG01251.1	0	0	0	0	0	0	0	0	0	0
OFUSG01252.1	0	0	0	0	0	0	0	0	0	0
OFUSG01253.1	0	0	0	0	0	0	0	1	0	0
OFUSG01254.1	0	0	0	0	0	0	0	0	0	0
OFUSG01255.1	0	0	0	0	0	0	0	0	0	0
OFUSG01256.1	0	0	0	0	0	0	0	0	0	0
OFUSG01257.1	0	0	0	0	0	0	0	0	0	0
OFUSG01258.1	0	0	0	0	0	0	0	0	0	0
OFUSG01258.2	0	0	0	0	0	0	0	0	0	0
OFUSG01255.2	0	0	0	0	0	0	0	0	0	0
OFUSG01259.1	0	0	0	0	0	0	0	0	0	0
OFUSG01260.1	0	0	0	0	0	0	0	0	0	0
OFUSG01261.1	0	0	0	0	0	0	0	0	0	0
OFUSG01262.1	0	0	0	0	0	0	0	0	0	0
OFUSG01263.1	0	0	0	0	0	0	0	0	0	0
OFUSG01264.1	0	0	0	0	0	0	0	0	0	0
OFUSG01265.1	0	0	0	0	0	0	0	0	0	0
OFUSG01266.1	0	0	0	0	0	0	0	0	0	0
OFUSG01267.1	0	0	0	0	0	0	0	0	0	0
OFUSG01267.2	0	0	0	0	0	0	0	0	0	0
OFUSG01268.1	0	0	0	0	0	0	0	0	0	0
OFUSG01269.1	0	0	0	0	0	0	0	0	0	0
OFUSG01270.1	0	0	0	0	0	0	0	0	0	0
OFUSG01270.2	0	0	0	0	0	0	0	0	0	0
OFUSG01271.1	0	0	0	0	0	0	0	0	0	0
OFUSG01272.1	0	0	0	0	0	0	0	0	0	0
OFUSG01273.1	0	0	0	0	0	0	0	0	0	0
OFUSG01273.2	0	0	0	0	0	0	0	0	0	0
OFUSG01274.1	0	0	0	0	0	0	0	0	0	0
OFUSG01275.1	0	0	0	0	0	0	0	0	0	0
OFUSG01276.1	0	0	0	0	0	0	0	0	0	0
OFUSG01277.1	0	0	0	0	0	0	0	0	0	0
OFUSG01278.1	0	0	0	0	0	0	0	0	0	0
OFUSG01279.1	0	0	0	0	0	0	0	0	0	0
OFUSG01280.1	0	0	0	0	0	0	0	0	0	0
OFUSG01281.1	0	0	0	0	0	0	0	0	0	0
OFUSG01282.1	0	0	0	0	0	0	0	0	0	0
OFUSG01283.1	0	0	0	0	0	0	0	0	0	0
OFUSG01284.1	0	0	0	0	0	0	0	0	0	0
OFUSG01285.1	0	0	0	0	0	0	0	0	0	0
OFUSG01286.1	0	0	0	0	0	0	0	0	0	0
OFUSG01287.1	0	0	0	0	0	0	0	0	0	0
OFUSG01288.1	0	0	0	0	0	0	0	0	0	0
OFUSG01289.1	0	0	0	0	0	0	0	0	0	0
OFUSG01289.2	0	0	0	0	0	0	0	0	0	0
OFUSG01290.1	0	0	0	0	0	0	0	0	0	0
OFUSG01291.1	0	0	0	0	0	0	0	0	0	0
OFUSG01292.1	0	0	0	0	0	0	0	0	0	0
OFUSG01293.1	0	0	0	0	0	0	0	0	0	0
OFUSG01294.1	0	0	0	0	0	0	0	0	0	0
OFUSG01295.1	0	0	0	0	0	0	0	0	0	0
OFUSG01296.1	0	0	0	0	0	0	0	0	0	0
OFUSG01297.1	0	0	0	0	0	0	0	0	0	0
OFUSG01298.1	0	0	0	0	0	0	0	0	0	0
OFUSG01298.2	0	0	0	0	0	0	0	0	0	0
OFUSG01299.1	0	0	0	0	0	0	0	0	0	0
OFUSG01300.1	0	0	0	0	0	0	0	0	0	0
OFUSG01301.1	0	0	0	0	0	0	0	0	0	0
OFUSG01302.1	0	0	0	0	0	0	0	0	0	0
OFUSG01303.1	0	0	0	0	0	0	0	0	0	0
OFUSG01304.1	0	0	0	0	0	0	0	0	0	0
OFUSG01305.1	0	0	0	0	0	0	1	0	0	0
OFUSG01306.1	0	0	0	0	0	0	0	0	0	0
OFUSG01307.1	0	0	0	0	0	0	0	0	0	0
OFUSG01308.1	0	0	0	0	0	0	0	0	0	0
OFUSG01308.2	0	0	0	0	0	0	0	0	0	0
OFUSG01309.1	0	0	0	0	0	0	0	1	0	0
OFUSG01310.1	0	0	0	0	0	0	0	0	0	0
OFUSG01311.1	0	0	0	0	0	0	0	0	0	0
OFUSG01312.1	0	0	0	0	0	0	0	0	0	0
OFUSG01312.2	0	0	0	0	0	0	0	0	0	0
OFUSG01313.1	0	0	0	0	0	0	0	0	0	0
OFUSG01314.1	0	0	0	0	0	0	0	0	0	0
OFUSG01315.1	0	0	0	0	0	0	0	0	0	0
OFUSG01316.1	0	0	0	0	0	0	0	0	0	0
OFUSG01315.2	0	0	0	0	0	0	0	0	0	0
OFUSG01317.1	0	0	0	0	0	0	0	0	0	0
OFUSG01318.1	0	0	0	0	0	0	0	0	0	0
OFUSG01319.1	0	0	0	0	0	0	0	0	0	0
OFUSG01320.1	0	0	0	0	0	0	0	0	0	0
OFUSG01321.1	0	0	0	0	0	0	0	0	0	0
OFUSG01321.2	0	0	0	0	0	0	0	0	0	0
OFUSG01322.1	0	0	0	0	0	0	0	0	0	0
OFUSG01323.1	0	0	0	0	0	0	0	0	0	0
OFUSG01324.1	0	0	0	0	0	0	0	0	0	0
OFUSG01325.1	0	0	0	0	0	0	0	0	0	0
OFUSG01326.1	0	0	0	0	0	0	0	0	0	0
OFUSG01327.1	0	0	0	0	0	0	0	0	0	0
OFUSG01328.1	0	0	0	0	0	0	0	0	0	0
OFUSG01329.1	0	0	0	0	0	0	0	0	0	0
OFUSG01330.1	0	0	0	0	0	0	0	0	0	0
OFUSG01331.1	0	0	0	0	0	0	0	0	0	0
OFUSG01332.1	0	0	0	0	0	0	0	0	0	0
OFUSG01333.1	0	0	0	0	0	0	0	0	0	0
OFUSG01334.1	0	0	0	0	0	0	0	0	0	0
OFUSG01335.1	0	0	0	0	0	0	0	0	0	0
OFUSG01336.1	0	0	0	0	0	0	0	0	0	0
OFUSG01337.1	0	0	0	0	0	0	0	0	0	0
OFUSG01337.2	0	0	0	0	0	0	0	0	0	0
OFUSG01337.3	0	0	0	0	0	0	0	0	0	0
OFUSG01337.4	0	0	0	0	0	0	0	0	0	0
OFUSG01338.1	0	0	0	0	0	0	0	0	0	0
OFUSG01339.1	0	0	0	0	0	0	0	1	0	0
OFUSG01340.1	0	0	0	0	0	0	0	0	0	0
OFUSG01340.2	0	0	0	0	0	0	0	0	0	0
OFUSG01341.1	0	0	0	0	0	0	0	0	0	0
OFUSG01342.1	0	0	0	0	0	0	0	0	0	0
OFUSG01342.2	0	0	0	0	0	0	0	1	0	0
OFUSG01343.1	0	0	0	0	0	0	0	0	0	0
OFUSG01344.1	0	0	0	0	0	0	0	0	0	0
OFUSG01345.1	0	0	0	0	0	0	0	0	0	0
OFUSG01346.1	0	0	0	0	0	0	1	0	0	0
OFUSG01347.1	0	0	0	0	0	0	0	0	0	0
OFUSG01348.1	0	0	0	0	0	0	0	0	0	0
OFUSG01349.1	0	0	0	0	0	0	0	0	0	0
OFUSG01350.1	0	0	0	0	0	0	0	0	0	0
OFUSG01351.1	0	0	0	0	0	0	0	0	0	0
OFUSG01352.1	0	0	0	0	0	0	0	0	0	0
OFUSG01353.1	0	0	0	0	0	0	0	0	0	0
OFUSG01354.1	0	0	0	0	0	0	0	0	0	0
OFUSG01355.1	0	0	0	0	0	0	0	0	0	0
OFUSG01356.1	0	0	0	0	0	0	0	0	0	0
OFUSG01357.1	0	0	0	0	0	0	0	0	0	0
OFUSG01358.1	0	0	0	0	0	0	0	0	0	0
OFUSG01359.1	0	0	0	0	0	0	0	0	0	0
OFUSG01360.1	0	0	0	0	0	0	0	1	0	0
OFUSG01361.1	0	0	0	0	0	0	0	0	0	0
OFUSG01362.1	0	0	0	0	0	0	0	0	0	0
OFUSG01363.1	0	0	0	0	0	0	0	0	0	0
OFUSG01364.1	0	0	0	0	0	0	0	0	0	0
OFUSG01364.2	0	0	0	0	0	0	0	0	0	0
OFUSG01365.1	0	0	0	0	0	0	0	0	0	0
OFUSG01366.1	0	0	0	0	0	0	0	0	0	0
OFUSG01367.1	0	0	0	0	0	0	0	0	0	0
OFUSG01368.1	0	0	0	0	0	0	0	0	0	0
OFUSG01369.1	0	0	0	0	0	0	0	0	0	0
OFUSG01370.1	0	0	0	0	0	0	0	0	0	0
OFUSG01371.1	0	0	0	0	0	0	0	0	0	0
OFUSG01372.1	0	0	0	0	0	0	0	0	0	0
OFUSG01372.2	0	0	0	0	0	0	0	0	0	0
OFUSG01373.1	0	0	0	0	0	0	0	0	0	0
OFUSG01374.1	0	0	0	0	0	0	0	0	0	0
OFUSG01375.1	0	0	0	0	0	0	0	0	0	0
OFUSG01376.1	0	0	0	0	0	0	0	0	0	0
OFUSG01377.1	0	0	0	0	0	0	0	0	0	0
OFUSG01378.1	0	0	0	0	0	0	0	0	0	0
OFUSG01379.1	0	0	0	0	0	0	0	0	0	0
OFUSG01380.1	0	0	0	0	1	0	1	0	0	0
OFUSG01381.1	0	0	0	0	0	0	0	0	0	0
OFUSG01381.2	0	0	0	0	0	0	0	0	0	0
OFUSG01382.1	0	0	0	0	0	0	1	0	0	0
OFUSG01383.1	0	0	0	0	0	0	0	0	0	0
OFUSG01384.1	0	0	0	0	0	0	0	0	0	0
OFUSG01385.1	0	0	0	0	0	0	0	0	0	0
OFUSG01385.2	0	0	0	0	0	0	0	0	0	0
OFUSG01386.1	0	0	0	0	0	0	0	0	0	0
OFUSG01387.1	0	0	0	0	0	0	0	0	0	0
OFUSG01388.1	0	0	0	0	0	0	0	0	0	0
OFUSG01389.1	0	0	0	0	0	0	0	0	0	0
OFUSG01390.1	0	0	0	0	0	0	0	0	0	0
OFUSG01391.1	0	0	0	0	0	0	0	0	0	0
OFUSG01392.1	0	0	0	0	0	0	0	0	0	0
OFUSG01393.1	0	0	0	0	0	0	0	0	0	0
OFUSG01394.1	0	0	0	0	0	0	0	0	0	0
OFUSG01395.1	0	0	0	0	0	0	1	0	0	0
OFUSG01396.1	0	0	0	0	0	0	0	1	0	0
OFUSG01397.1	0	0	0	0	0	0	0	0	0	0
OFUSG01398.1	0	0	0	0	0	0	0	0	0	0
OFUSG01399.1	0	0	0	0	0	0	0	0	0	0
OFUSG01400.1	0	0	0	0	0	0	0	0	0	0
OFUSG01401.1	0	0	0	0	0	0	0	0	0	0
OFUSG01402.1	0	0	0	0	0	0	0	0	0	0
OFUSG01403.1	0	0	0	0	0	0	1	0	0	0
OFUSG01404.1	0	0	0	0	0	0	0	0	0	0
OFUSG01405.1	0	0	0	0	0	0	0	0	0	0
OFUSG01405.2	0	0	0	0	0	0	0	0	0	0
OFUSG01406.1	0	0	0	0	0	0	0	0	0	0
OFUSG01407.1	0	0	0	0	0	0	0	1	0	0
OFUSG01408.1	0	0	0	0	0	0	0	0	0	0
OFUSG01409.1	0	0	0	0	0	0	0	0	0	0
OFUSG01410.1	0	0	0	0	0	0	0	0	0	0
OFUSG01411.1	0	0	0	0	0	0	0	0	0	0
OFUSG01412.1	0	0	0	0	0	0	0	0	0	0
OFUSG01413.1	0	0	0	0	0	0	0	0	0	0
OFUSG01414.1	0	0	0	0	0	0	0	0	0	0
OFUSG01415.1	0	0	0	0	0	0	0	0	0	0
OFUSG01415.2	0	0	0	0	0	0	0	0	0	0
OFUSG01416.1	0	0	0	0	0	0	0	0	0	0
OFUSG01417.1	0	0	0	0	0	0	0	0	0	0
OFUSG01417.2	0	0	0	0	0	0	0	0	0	0
OFUSG01418.1	0	0	0	0	0	0	0	0	0	0
OFUSG01418.2	0	0	0	0	0	0	0	0	0	0
OFUSG01418.3	0	0	0	0	0	0	0	0	0	0
OFUSG01418.4	0	0	0	0	0	0	0	0	0	0
OFUSG01418.5	0	0	0	0	0	0	1	0	0	0
OFUSG01419.1	0	0	0	0	0	0	0	0	0	0
OFUSG01420.1	0	0	0	0	0	0	0	0	0	0
OFUSG01421.1	0	0	0	0	0	0	0	0	0	0
OFUSG01422.1	0	0	0	0	0	0	0	1	0	0
OFUSG01423.1	0	0	0	0	0	0	0	0	0	0
OFUSG01423.2	0	0	0	0	0	0	0	0	0	0
OFUSG01423.3	0	0	0	0	0	0	0	0	0	0
OFUSG01423.4	0	0	0	0	0	0	0	0	0	0
OFUSG01423.5	0	0	0	0	0	0	0	0	0	0
OFUSG01424.1	0	0	0	0	0	0	0	0	0	0
OFUSG01425.1	0	0	0	0	0	0	0	0	0	0
OFUSG01425.2	0	0	0	0	0	0	0	0	0	0
OFUSG01426.1	0	0	0	0	0	0	0	0	0	0
OFUSG01427.1	0	0	0	0	0	0	0	0	0	0
OFUSG01428.1	0	0	0	0	0	0	0	0	0	0
OFUSG01429.1	0	0	0	0	0	0	0	0	0	0
OFUSG01429.2	0	0	0	0	0	0	0	0	0	0
OFUSG01429.3	0	0	0	0	0	0	0	0	0	0
OFUSG01430.1	0	0	0	0	0	0	1	0	0	0
OFUSG01431.1	0	0	0	0	0	0	0	0	0	0
OFUSG01431.2	0	0	0	0	0	0	0	0	0	0
OFUSG01432.1	0	0	0	0	0	0	0	0	0	0
OFUSG01432.2	0	0	0	0	0	0	0	0	0	0
OFUSG01433.1	0	0	0	0	0	0	0	0	0	0
OFUSG01434.1	0	0	0	0	0	0	0	0	0	0
OFUSG01434.2	0	0	0	0	0	0	0	0	0	0
OFUSG01435.1	0	0	0	0	0	0	0	0	0	0
OFUSG01436.1	0	0	0	0	0	0	0	0	0	0
OFUSG01437.1	0	0	0	0	0	0	0	0	0	0
OFUSG01438.1	0	0	0	0	0	0	0	0	0	0
OFUSG01439.1	0	0	0	0	0	0	0	0	0	0
OFUSG01440.1	0	0	0	0	0	0	0	0	0	0
OFUSG01441.1	0	0	0	0	0	0	0	0	0	0
OFUSG01442.1	0	0	0	0	0	0	0	0	0	0
OFUSG01443.1	0	0	0	0	0	0	0	0	0	0
OFUSG01444.1	0	0	0	0	0	0	0	0	0	0
OFUSG01444.2	0	0	0	0	0	0	0	0	0	0
OFUSG01444.3	0	0	0	0	0	0	0	0	0	0
OFUSG01445.1	0	0	0	0	0	0	0	0	0	0
OFUSG01446.1	0	0	0	0	0	0	0	0	0	0
OFUSG01447.1	0	0	0	0	0	0	0	0	0	0
OFUSG01447.2	0	0	0	0	0	0	0	0	0	0
OFUSG01447.3	0	0	0	0	0	0	0	0	0	0
OFUSG01448.1	0	0	0	0	0	0	0	0	0	0
OFUSG01449.1	0	0	0	0	0	0	0	1	0	0
OFUSG01450.1	0	0	0	0	0	0	0	1	0	0
OFUSG01451.1	0	0	0	0	0	0	0	0	0	0
OFUSG01451.2	0	0	0	0	0	0	0	0	0	0
OFUSG01451.3	0	0	0	0	0	0	0	0	0	0
OFUSG01452.1	0	0	0	0	0	0	0	0	0	0
OFUSG01453.1	0	0	0	0	0	0	0	0	0	0
OFUSG01454.1	0	0	0	0	0	0	0	0	0	0
OFUSG01455.1	0	0	0	0	0	0	0	0	0	0
OFUSG01456.1	0	0	0	0	0	0	0	0	0	0
OFUSG01457.1	0	0	0	0	0	0	0	0	0	0
OFUSG01458.1	0	0	0	0	0	0	0	0	0	0
OFUSG01459.1	0	0	0	0	0	0	0	0	0	0
OFUSG01460.1	0	0	0	0	0	0	0	0	0	0
OFUSG01461.1	0	0	0	0	0	0	0	0	0	0
OFUSG01461.2	0	0	0	0	0	0	0	0	0	0
OFUSG01461.3	0	0	0	0	0	0	0	0	0	0
OFUSG01461.4	0	0	0	0	0	0	0	0	0	0
OFUSG01462.1	0	0	0	0	0	0	0	0	0	0
OFUSG01462.2	0	0	0	0	0	0	0	0	0	0
OFUSG01462.3	0	0	0	0	0	0	0	0	0	0
OFUSG01462.4	0	0	0	0	0	0	0	0	0	0
OFUSG01463.1	0	0	0	0	0	0	0	0	0	0
OFUSG01464.1	0	0	0	0	0	0	0	0	0	0
OFUSG01465.1	0	0	0	0	0	0	0	0	0	0
OFUSG01466.1	0	0	0	0	0	0	0	0	0	0
OFUSG01467.1	0	0	0	0	0	0	0	0	0	0
OFUSG01467.2	0	0	0	0	0	0	0	0	1	0
OFUSG01467.3	0	0	0	0	0	0	0	0	0	0
OFUSG01467.4	0	0	0	0	0	0	0	0	0	0
OFUSG01468.1	0	0	0	0	0	0	0	0	0	0
OFUSG01467.5	0	0	0	0	0	0	0	0	0	0
OFUSG01469.1	0	0	0	0	0	0	0	0	0	0
OFUSG01470.1	0	0	0	0	0	0	0	0	0	0
OFUSG01471.1	0	0	0	0	0	0	0	1	0	0
OFUSG01472.1	0	0	0	0	0	0	0	0	0	0
OFUSG01473.1	0	0	0	0	1	0	1	0	0	0
OFUSG01474.1	0	0	0	0	0	0	0	0	0	0
OFUSG01475.1	0	0	0	0	0	0	0	0	0	0
OFUSG01476.1	0	0	0	0	0	0	0	0	0	0
OFUSG01477.1	0	0	0	0	0	0	0	0	0	0
OFUSG01478.1	0	0	0	0	0	0	0	0	0	0
OFUSG01479.1	0	0	0	0	0	0	0	0	0	0
OFUSG01480.1	0	0	0	0	0	0	0	0	0	0
OFUSG01480.2	0	0	0	0	0	0	0	0	0	0
OFUSG01481.1	0	0	0	0	0	0	0	0	0	0
OFUSG01481.2	0	0	0	0	0	0	0	0	0	0
OFUSG01481.3	0	0	0	0	0	0	0	0	0	0
OFUSG01482.1	0	0	0	0	0	0	0	1	0	0
OFUSG01482.2	0	0	0	0	0	0	0	0	0	0
OFUSG01483.1	0	0	0	0	0	0	0	0	0	0
OFUSG01484.1	0	0	0	0	0	0	0	0	0	0
OFUSG01485.1	0	0	0	0	0	0	0	0	0	0
OFUSG01486.1	0	0	0	0	0	0	0	0	0	0
OFUSG01487.1	0	0	0	0	0	0	0	0	0	0
OFUSG01488.1	0	0	0	0	0	0	0	0	0	0
OFUSG01489.1	0	0	0	0	0	0	0	0	0	0
OFUSG01490.1	0	0	0	0	0	0	0	0	0	0
OFUSG01491.1	0	0	0	0	0	0	0	0	0	0
OFUSG01492.1	0	0	0	0	0	0	0	0	0	0
OFUSG01493.1	0	0	0	0	0	0	0	0	0	0
OFUSG01494.1	0	0	0	0	0	0	0	0	0	0
OFUSG01495.1	0	0	0	0	0	0	0	0	0	0
OFUSG01496.1	0	0	0	0	0	0	0	0	0	0
OFUSG01497.1	0	0	0	0	0	0	0	1	0	0
OFUSG01498.1	0	0	0	0	0	0	0	0	0	0
OFUSG01499.1	0	0	0	0	0	0	0	0	0	0
OFUSG01500.1	0	0	0	0	0	0	0	0	0	0
OFUSG01501.1	0	0	0	0	0	0	0	0	0	0
OFUSG01502.1	0	0	0	0	0	0	0	0	0	0
OFUSG01503.1	0	0	0	0	0	0	0	0	0	0
OFUSG01504.1	0	0	0	0	0	0	0	0	0	0
OFUSG01505.1	0	0	0	0	0	0	0	0	0	0
OFUSG01506.1	0	0	0	0	0	0	0	0	0	0
OFUSG01507.1	0	0	0	0	0	0	0	0	0	0
OFUSG01508.1	0	0	0	0	0	0	0	0	0	0
OFUSG01509.1	0	0	0	0	0	0	0	0	0	0
OFUSG01510.1	0	0	0	0	0	0	0	0	0	0
OFUSG01510.2	0	0	0	0	0	0	0	0	0	0
OFUSG01511.1	0	0	0	0	0	0	0	0	0	0
OFUSG01511.2	0	0	0	0	0	0	0	0	0	0
OFUSG01511.3	0	0	0	0	0	0	0	0	0	0
OFUSG01512.1	0	0	0	0	0	0	0	0	0	0
OFUSG01513.1	0	0	0	0	0	0	0	0	0	0
OFUSG01514.1	0	0	0	0	0	0	0	0	0	0
OFUSG01515.1	0	0	0	0	0	0	0	0	0	0
OFUSG01516.1	0	0	0	0	0	0	0	0	0	0
OFUSG01517.1	0	0	0	0	0	0	0	0	0	0
OFUSG01518.1	0	0	0	0	0	0	0	0	0	0
OFUSG01519.1	0	0	0	0	0	0	0	0	0	0
OFUSG01520.1	0	0	0	0	0	0	0	0	0	0
OFUSG01521.1	0	0	0	0	0	0	0	0	0	0
OFUSG01522.1	0	0	0	0	0	0	0	0	0	0
OFUSG01523.1	0	0	0	0	0	0	0	0	0	0
OFUSG01524.1	0	0	0	0	0	0	0	0	0	0
OFUSG01525.1	0	0	0	0	0	0	0	0	0	0
OFUSG01526.1	0	0	0	0	0	0	0	0	0	0
OFUSG01527.1	0	0	0	0	0	0	0	0	0	0
OFUSG01528.1	0	0	0	0	0	0	0	0	0	0
OFUSG01529.1	0	0	0	0	0	0	0	0	0	0
OFUSG01530.1	0	0	0	0	0	0	0	0	0	0
OFUSG01530.2	0	0	0	0	0	0	0	0	0	0
OFUSG01531.1	0	0	0	0	0	0	0	0	0	0
OFUSG01532.1	0	0	0	0	0	0	0	0	0	0
OFUSG01532.2	0	0	0	0	0	0	0	0	0	0
OFUSG01532.3	0	0	0	0	0	0	0	0	0	0
OFUSG01532.4	0	0	0	0	0	0	0	0	0	0
OFUSG01533.1	0	0	0	0	0	1	0	0	0	0
OFUSG01534.1	0	0	0	0	0	0	0	0	0	0
OFUSG01535.1	0	0	0	0	0	0	0	0	0	0
OFUSG01536.1	0	0	0	0	0	0	0	0	0	0
OFUSG01537.1	0	0	0	0	0	0	0	0	0	0
OFUSG01538.1	0	0	0	0	0	0	0	0	0	0
OFUSG01539.1	0	0	0	0	0	0	0	0	0	0
OFUSG01540.1	0	0	0	0	0	0	0	0	0	0
OFUSG01541.1	0	0	0	0	0	0	0	0	0	0
OFUSG01542.1	0	0	0	0	0	0	0	0	0	0
OFUSG01543.1	0	0	0	0	0	0	0	0	0	0
OFUSG01544.1	0	0	0	0	0	0	0	0	0	0
OFUSG01545.1	0	0	0	0	0	0	0	0	0	0
OFUSG01546.1	0	0	0	0	0	0	0	0	0	0
OFUSG01547.1	0	0	0	0	0	0	0	0	0	0
OFUSG01548.1	0	0	0	0	0	0	0	0	0	0
OFUSG01549.1	0	0	0	0	0	0	0	0	0	0
OFUSG01550.1	0	0	0	0	0	0	0	0	0	0
OFUSG01551.1	0	0	0	0	0	0	0	0	0	0
OFUSG01551.2	0	0	0	0	0	0	0	1	0	0
OFUSG01551.3	0	0	0	0	0	0	0	0	0	0
OFUSG01552.1	0	0	0	0	0	0	0	0	0	0
OFUSG01553.1	0	0	0	0	0	0	0	0	0	0
OFUSG01553.2	0	0	0	0	0	0	0	1	0	0
OFUSG01554.1	0	0	0	0	0	0	0	0	0	0
OFUSG01555.1	0	0	0	0	0	0	0	0	0	0
OFUSG01556.1	0	0	0	0	0	0	0	0	0	0
OFUSG01557.1	0	0	0	0	0	0	0	0	0	0
OFUSG01558.1	0	0	0	0	0	0	1	0	0	0
OFUSG01559.1	0	0	0	0	0	0	0	0	0	0
OFUSG01560.1	0	0	0	0	0	0	0	0	0	0
OFUSG01561.1	0	0	0	0	0	0	0	0	0	0
OFUSG01562.1	0	0	0	0	0	0	0	0	0	0
OFUSG01563.1	0	0	0	0	0	0	0	0	0	0
OFUSG01564.1	0	0	0	0	0	0	0	0	0	0
OFUSG01565.1	0	0	0	0	0	0	0	0	0	0
OFUSG01566.1	0	0	0	0	0	0	0	0	0	0
OFUSG01567.1	0	0	0	0	0	0	0	0	1	0
OFUSG01567.2	0	0	0	0	0	0	0	1	0	0
OFUSG01567.3	0	0	0	0	0	0	0	0	0	0
OFUSG01567.4	0	0	0	0	0	0	0	0	0	0
OFUSG01567.5	0	0	0	0	0	0	0	0	0	0
OFUSG01568.1	0	0	0	0	0	0	0	0	0	0
OFUSG01569.1	0	0	0	0	0	0	0	0	0	0
OFUSG01570.1	0	0	0	0	0	0	0	0	0	0
OFUSG01571.1	0	0	0	0	0	0	0	0	0	0
OFUSG01571.2	0	0	0	0	0	0	0	0	0	0
OFUSG01572.1	0	0	0	0	0	0	0	0	0	0
OFUSG01572.2	0	0	0	0	0	0	0	0	0	0
OFUSG01573.1	0	0	0	0	0	0	0	0	0	0
OFUSG01574.1	0	0	0	0	0	0	0	0	0	0
OFUSG01574.2	0	0	0	0	0	0	0	0	0	0
OFUSG01575.1	0	0	0	0	0	0	0	0	0	0
OFUSG01576.1	0	0	0	0	0	0	0	0	0	0
OFUSG01577.1	0	0	0	0	0	0	0	0	0	0
OFUSG01578.1	0	0	0	0	0	0	0	0	0	0
OFUSG01579.1	0	0	0	0	0	0	0	0	0	0
OFUSG01580.1	0	0	0	0	0	0	0	0	0	0
OFUSG01581.1	0	0	0	0	0	0	0	0	0	0
OFUSG01582.1	0	0	0	0	0	0	0	0	0	0
OFUSG01583.1	0	0	0	0	0	0	0	0	0	0
OFUSG01584.1	0	0	0	0	0	0	0	0	0	0
OFUSG01585.1	0	0	0	0	0	0	0	0	0	0
OFUSG01586.1	0	0	0	0	0	0	0	0	0	0
OFUSG01587.1	0	0	0	0	0	0	0	0	0	0
OFUSG01588.1	0	0	0	0	0	0	0	0	0	0
OFUSG01589.1	0	0	0	0	0	0	0	0	0	0
OFUSG01590.1	0	0	0	0	0	0	0	0	0	0
OFUSG01591.1	0	0	0	0	0	0	0	0	0	0
OFUSG01592.1	0	0	0	0	0	0	0	0	0	0
OFUSG01593.1	0	0	0	0	0	0	0	0	0	0
OFUSG01594.1	0	0	0	0	0	0	0	0	0	0
OFUSG01595.1	0	0	0	0	0	0	0	0	0	0
OFUSG01596.1	0	0	0	0	0	0	0	0	0	0
OFUSG01597.1	0	0	0	0	0	0	0	0	0	0
OFUSG01598.1	0	0	0	0	0	0	0	0	0	0
OFUSG01599.1	0	0	0	0	0	0	0	0	0	0
OFUSG01600.1	0	0	0	0	0	0	0	0	0	0
OFUSG01601.1	0	0	0	0	0	0	0	1	0	0
OFUSG01601.2	0	0	0	0	0	0	0	0	0	0
OFUSG01602.1	0	0	0	0	0	0	0	0	0	0
OFUSG01603.1	0	0	0	0	0	0	0	0	0	0
OFUSG01604.1	0	0	0	0	0	0	0	0	0	0
OFUSG01605.1	0	0	0	0	0	0	0	0	0	0
OFUSG01606.1	0	0	0	0	0	0	0	0	0	0
OFUSG01607.1	0	0	0	0	0	0	0	0	0	0
OFUSG01608.1	0	0	0	0	0	0	0	0	0	0
OFUSG01609.1	0	0	0	0	0	0	0	0	0	0
OFUSG01609.2	0	0	0	0	0	0	0	0	0	0
OFUSG01610.1	0	0	0	0	0	0	0	0	0	0
OFUSG01611.1	0	0	0	0	1	0	0	0	0	0
OFUSG01612.1	0	0	0	0	1	0	0	0	0	0
OFUSG01613.1	0	0	0	0	0	0	0	0	0	0
OFUSG01614.1	0	0	0	0	0	0	0	1	0	0
OFUSG01615.1	0	0	0	0	0	0	0	0	0	0
OFUSG01615.2	0	0	0	0	0	0	0	0	0	0
OFUSG01616.1	0	0	0	0	0	0	0	0	0	0
OFUSG01616.2	0	0	0	0	0	0	0	0	0	0
OFUSG01617.1	0	0	0	0	0	0	0	1	0	0
OFUSG01618.1	0	0	0	0	0	0	0	0	0	0
OFUSG01619.1	0	0	0	0	0	0	0	0	0	0
OFUSG01620.1	0	0	0	0	0	0	0	0	0	0
OFUSG01620.2	0	0	0	0	0	0	0	0	0	0
OFUSG01621.1	0	0	0	0	0	0	0	0	0	0
OFUSG01621.2	0	0	0	0	0	0	0	0	0	0
OFUSG01622.1	0	0	0	0	0	0	0	0	0	0
OFUSG01623.1	0	0	0	0	0	0	0	0	0	0
OFUSG01624.1	0	0	0	0	0	0	0	0	0	0
OFUSG01625.1	0	0	0	0	0	0	0	0	0	0
OFUSG01626.1	0	0	0	0	0	0	0	0	0	0
OFUSG01627.1	0	0	0	0	0	0	0	0	0	0
OFUSG01628.1	0	0	0	0	0	0	0	0	0	0
OFUSG01629.1	0	0	0	0	0	0	0	0	0	0
OFUSG01630.1	0	0	0	0	0	0	0	0	0	0
OFUSG01631.1	0	0	0	0	0	0	0	0	0	0
OFUSG01632.1	0	0	0	0	0	0	0	0	0	0
OFUSG01633.1	0	0	0	0	0	0	1	0	0	0
OFUSG01634.1	0	0	0	0	0	0	0	0	0	0
OFUSG01635.1	0	0	0	0	0	0	0	0	0	0
OFUSG01635.2	0	0	0	0	0	0	0	0	0	0
OFUSG01636.1	0	0	0	0	0	0	0	0	0	0
OFUSG01637.1	0	0	0	0	0	0	0	0	0	0
OFUSG01638.1	0	0	0	0	0	0	0	0	0	0
OFUSG01639.1	0	0	0	0	0	0	0	0	0	0
OFUSG01640.1	0	0	0	0	0	0	0	0	0	0
OFUSG01641.1	0	0	0	0	0	0	0	0	0	0
OFUSG01642.1	0	0	0	0	0	0	0	0	0	0
OFUSG01643.1	0	0	0	0	0	0	0	0	0	0
OFUSG01644.1	0	0	0	0	0	0	0	0	0	0
OFUSG01645.1	0	0	0	0	0	0	0	0	0	0
OFUSG01646.1	0	0	0	0	0	0	0	0	0	0
OFUSG01647.1	0	0	0	0	0	0	0	0	0	0
OFUSG01648.1	0	0	0	0	0	0	0	0	0	0
OFUSG01649.1	0	0	0	0	0	0	0	0	0	0
OFUSG01650.1	0	0	0	0	0	0	0	0	0	0
OFUSG01651.1	0	0	0	0	0	0	0	0	0	0
OFUSG01652.1	0	0	0	0	0	0	0	0	0	0
OFUSG01653.1	0	0	0	0	0	0	0	0	0	0
OFUSG01654.1	0	0	0	0	0	0	0	0	0	1
OFUSG01655.1	0	0	0	0	0	0	0	0	0	0
OFUSG01655.2	0	0	0	0	0	0	0	0	0	0
OFUSG01656.1	0	0	0	0	0	0	0	0	0	0
OFUSG01657.1	0	0	0	0	0	0	0	0	0	0
OFUSG01658.1	0	0	0	0	0	0	1	0	0	0
OFUSG01659.1	0	0	0	0	0	0	0	0	0	0
OFUSG01660.1	0	0	0	0	0	0	0	0	0	0
OFUSG01661.1	0	0	0	0	0	0	0	0	0	0
OFUSG01662.1	0	0	0	0	0	0	0	0	0	0
OFUSG01663.1	0	0	0	0	0	0	0	0	0	0
OFUSG01664.1	0	0	0	0	0	0	0	0	0	0
OFUSG01664.2	0	0	0	0	0	0	0	0	0	0
OFUSG01665.1	0	0	0	0	0	0	0	0	0	0
OFUSG01666.1	0	0	0	0	0	0	0	0	0	0
OFUSG01667.1	0	0	0	0	0	0	0	0	0	0
OFUSG01668.1	0	0	0	0	0	0	0	0	0	0
OFUSG01669.1	0	0	0	0	0	0	0	0	0	0
OFUSG01670.1	0	0	0	0	0	0	0	0	0	0
OFUSG01671.1	0	0	0	0	0	0	0	0	0	0
OFUSG01672.1	0	0	0	0	0	0	0	0	0	0
OFUSG01673.1	0	0	0	0	0	0	0	0	0	0
OFUSG01674.1	0	0	0	0	0	0	0	0	0	0
OFUSG01675.1	0	0	0	0	0	0	0	0	0	0
OFUSG01676.1	0	0	0	0	0	0	0	0	0	0
OFUSG01677.1	0	0	0	0	0	0	0	0	0	0
OFUSG01678.1	0	0	0	0	0	0	0	0	0	0
OFUSG01679.1	0	0	0	0	0	0	0	0	0	0
OFUSG01680.1	0	0	0	0	0	0	0	1	0	0
OFUSG01681.1	0	0	0	0	0	0	0	0	0	0
OFUSG01682.1	0	0	0	0	0	0	0	0	0	0
OFUSG01683.1	0	0	0	0	0	0	0	0	0	0
OFUSG01684.1	0	0	0	0	0	0	0	0	0	0
OFUSG01685.1	0	0	0	0	0	0	0	0	0	0
OFUSG01686.1	0	0	0	0	0	0	0	0	0	0
OFUSG01687.1	0	0	0	0	0	0	0	0	0	0
OFUSG01688.1	0	0	0	0	0	0	0	0	0	0
OFUSG01689.1	0	0	0	0	0	0	0	1	0	0
OFUSG01690.1	0	0	0	0	0	0	0	0	0	0
OFUSG01691.1	0	0	0	0	0	0	0	0	0	0
OFUSG01692.1	0	0	0	0	0	0	0	0	0	0
OFUSG01692.2	0	0	0	0	0	0	0	0	0	0
OFUSG01693.1	0	0	0	0	0	0	0	0	0	0
OFUSG01694.1	0	0	0	0	0	0	0	0	0	0
OFUSG01695.1	0	0	0	0	0	0	0	0	0	0
OFUSG01696.1	0	0	0	0	0	0	0	0	0	0
OFUSG01697.1	0	0	0	0	0	0	0	0	0	0
OFUSG01698.1	0	0	0	0	0	0	0	0	0	1
OFUSG01699.1	0	0	0	0	0	0	0	0	0	0
OFUSG01700.1	0	0	0	0	0	0	0	0	0	0
OFUSG01701.1	0	0	0	0	0	0	0	0	0	0
OFUSG01702.1	0	0	0	0	0	0	1	0	0	0
OFUSG01703.1	0	0	0	0	0	0	0	0	0	0
OFUSG01704.1	0	0	0	0	0	0	0	0	0	0
OFUSG01705.1	0	0	0	0	0	0	0	0	0	0
OFUSG01706.1	0	0	0	0	0	0	0	0	0	0
OFUSG01707.1	0	0	0	0	0	0	0	0	0	0
OFUSG01708.1	0	0	0	0	0	0	0	0	0	0
OFUSG01709.1	0	0	0	0	0	0	0	0	0	0
OFUSG01710.1	0	0	0	0	0	0	0	0	0	0
OFUSG01711.1	0	0	0	0	0	0	0	0	0	0
OFUSG01712.1	0	0	0	0	0	0	0	0	0	0
OFUSG01712.2	0	0	0	0	0	0	0	0	0	0
OFUSG01713.1	0	0	0	0	0	0	0	0	0	0
OFUSG01714.1	0	0	0	0	0	0	0	0	0	0
OFUSG01715.1	0	0	0	0	0	0	0	0	0	0
OFUSG01716.1	0	0	0	0	0	0	0	0	0	0
OFUSG01717.1	0	0	0	0	0	0	0	0	0	0
OFUSG01718.1	0	0	0	0	0	0	0	0	0	0
[truncated: 29,981 more rows]

## Sheet: Fig 4f
Figure 4f. Scoring of dp-ERK1/2 immunoreactivity in blastulae of S. lamarcki treated with DMH1.
Species	Treatment	Replicate	Total_n	dpERK1-2_positive	positive_proportion
Spirobranchus_lamarcki	0.1% DMSO	1	164	133	0.810976
Spirobranchus_lamarcki	0.1% DMSO	2	193	152	0.787565
Spirobranchus_lamarcki	0.1% DMSO	3	205	168	0.819512
Spirobranchus_lamarcki	10uM DMH1	1	99	76	0.767677
Spirobranchus_lamarcki	10uM DMH1	2	284	238	0.838028
Spirobranchus_lamarcki	10uM DMH1	3	224	181	0.808036

## Sheet: Fig 6h
Figure 6h. Raw data for DMSO vs DMH1 volcano plots in Platynereis at 8.5hpf
Species	Gene	baseMean	log2FoldChange	lfcSE	pvalue	padj
Platynereis_dumerilii	gene-ATP6	329228	0.115117	0.027698	7.3e-07	0.000152462
Platynereis_dumerilii	gene-ATP8	9625.07	0.00801812	0.0407738	0.338362	0.999975
Platynereis_dumerilii	gene-COX1	1.7103e+06	0.146286	0.0302266	3.44e-09	1.16e-06
Platynereis_dumerilii	gene-COX2	892518	0.100182	0.0245449	2.38e-06	0.000448895
Platynereis_dumerilii	gene-COX3	1.14002e+06	0.124095	0.0260033	2.55e-08	7.64e-06
Platynereis_dumerilii	gene-CYTB	1.04416e+06	0.184776	0.027546	4.71e-15	4.11e-12
Platynereis_dumerilii	gene-ND1	95583.2	0.0581094	0.0352328	0.00447834	0.289659
Platynereis_dumerilii	gene-ND2	103510	0.0962196	0.031571	6.95e-05	0.00963582
Platynereis_dumerilii	gene-ND3	29538.9	0.0719691	0.033123	0.00108327	0.0945892
Platynereis_dumerilii	gene-ND4	180338	0.176125	0.0286246	2.72e-13	1.69e-10
Platynereis_dumerilii	gene-ND4L	22043.4	0.0418485	0.0369488	0.0200486	0.846447
Platynereis_dumerilii	gene-ND5	255821	0.13145	0.0274884	1.4e-08	4.33e-06
Platynereis_dumerilii	gene-ND6	27563.3	0.087297	0.0334907	0.000268475	0.0308827
Platynereis_dumerilii	nbis-gene-1	698.09	-0.00936714	0.041666	0.281219	0.999975
Platynereis_dumerilii	rna-NC_000931.1:10828..11617	22734.1	0.0201548	0.0248979	0.0999578	0.999975
Platynereis_dumerilii	rna-NC_000931.1:11618..11680	0	0	0.162437	NA	NA
Platynereis_dumerilii	rna-NC_000931.1:11681..12852	1.08084e+07	0.107126	0.0282998	4.74e-06	0.000850861
Platynereis_dumerilii	rna-NC_000931.1:12853..12915	0	0	0.162437	NA	NA
Platynereis_dumerilii	rna-NC_000931.1:12921..12977	0.325827	-1.78e-05	0.138429	0.997026	NA
Platynereis_dumerilii	rna-NC_000931.1:12980..13043	3.78059	0.00355746	0.0930633	0.48707	NA
Platynereis_dumerilii	rna-NC_000931.1:13043..13104	1.818	0.00139288	0.109277	0.792798	NA
Platynereis_dumerilii	rna-NC_000931.1:14030..14093	0	0	0.162437	NA	NA
Platynereis_dumerilii	rna-NC_000931.1:14094..14158	1.17981	-0.00204711	0.122553	0.70494	NA
Platynereis_dumerilii	rna-NC_000931.1:14502..14569	1.30774	0.00137852	0.118501	0.796558	NA
Platynereis_dumerilii	rna-NC_000931.1:1535..1598	0.507893	-0.00250912	0.143532	0.607509	NA
Platynereis_dumerilii	rna-NC_000931.1:15556..15618	6.06604	0.00217142	0.0751844	0.631006	0.999975
Platynereis_dumerilii	rna-NC_000931.1:2353..2415	0.15749	0.00101519	0.139746	0.83116	NA
Platynereis_dumerilii	rna-NC_000931.1:3507..3573	42.4139	-0.00100925	0.0464463	0.839124	0.999975
Platynereis_dumerilii	rna-NC_000931.1:3794..3858	0.673349	-0.00181359	0.141078	0.707515	NA
Platynereis_dumerilii	rna-NC_000931.1:3862..3924	1.79437	0.00955782	0.167666	0.188434	NA
Platynereis_dumerilii	rna-NC_000931.1:4735..4797	5.86333	0.00246024	0.0769673	0.591903	0.999975
Platynereis_dumerilii	rna-NC_000931.1:6399..6462	0.487248	0.00102032	0.139199	0.831414	NA
Platynereis_dumerilii	rna-NC_000931.1:7161..7217	3.98906	0.00155038	0.0836634	0.743171	NA
Platynereis_dumerilii	rna-NC_000931.1:7216..7278	6.21069	-0.00133893	0.0729515	0.761628	0.999975
Platynereis_dumerilii	rna-NC_000931.1:8960..9024	0.499926	-0.000153002	0.138454	0.974395	NA
Platynereis_dumerilii	rna-NC_000931.1:9025..9088	0	0	0.162437	NA	NA
Platynereis_dumerilii	rna-NC_000931.1:9087..9150	0	0	0.162437	NA	NA
Platynereis_dumerilii	rna-NC_000931.1:9152..9217	0.322847	0.00198464	0.141835	0.681288	NA
Platynereis_dumerilii	XLOC_000001	3.60212	0.00177655	0.0930778	0.722594	NA
Platynereis_dumerilii	XLOC_000002	17.0484	-0.000557267	0.0537196	0.894351	0.999975
Platynereis_dumerilii	XLOC_000003	0.497045	-0.00105592	0.139269	0.825658	NA
Platynereis_dumerilii	XLOC_000004	103.999	-0.000455675	0.0413954	0.941184	0.999975
Platynereis_dumerilii	XLOC_000005	284.047	-0.00334287	0.0368729	0.67707	0.999975
Platynereis_dumerilii	XLOC_000006	0	0	0.162437	NA	NA
Platynereis_dumerilii	XLOC_000007	0	0	0.162437	NA	NA
Platynereis_dumerilii	XLOC_000008	76.2193	-0.00291691	0.0443565	0.615362	0.999975
Platynereis_dumerilii	XLOC_000009	0	0	0.162437	NA	NA
Platynereis_dumerilii	XLOC_000010	0	0	0.162437	NA	NA
Platynereis_dumerilii	XLOC_000011	0	0	0.162437	NA	NA
Platynereis_dumerilii	XLOC_000012	38.3269	-0.000291146	0.0471451	0.951529	0.999975
Platynereis_dumerilii	XLOC_000013	133.29	0.00171762	0.0403431	0.795264	0.999975
Platynereis_dumerilii	XLOC_000014	200.542	0.00733559	0.0420224	0.35016	0.999975
Platynereis_dumerilii	XLOC_000015	437.458	-0.00249148	0.0347567	0.772213	0.999975
Platynereis_dumerilii	XLOC_000016	112.322	0.0414809	0.13384	0.00904267	0.494899
Platynereis_dumerilii	XLOC_000017	26.1475	0.00103933	0.049579	0.81824	0.999975
Platynereis_dumerilii	XLOC_000018	101.056	0.00850704	0.0501557	0.222821	0.999975
Platynereis_dumerilii	XLOC_000019	0	0	0.162437	NA	NA
Platynereis_dumerilii	XLOC_000020	41.8562	0.00147215	0.0465613	0.769274	0.999975
Platynereis_dumerilii	XLOC_000021	410.883	0.000400163	0.03454	0.962516	0.999975
Platynereis_dumerilii	XLOC_000022	0.334017	0.00152909	0.14065	0.749862	NA
Platynereis_dumerilii	XLOC_000023	0	0	0.162437	NA	NA
Platynereis_dumerilii	XLOC_000024	1102.59	0.0857954	0.091364	0.00236172	0.177466
Platynereis_dumerilii	XLOC_000025	44.11	1.98e-05	0.0458036	0.996859	0.999975
Platynereis_dumerilii	XLOC_000026	30.3014	-0.000543356	0.0513668	0.899885	0.999975
Platynereis_dumerilii	XLOC_000027	1.33324	-0.00542394	0.147163	0.357728	NA
Platynereis_dumerilii	XLOC_000028	0	0	0.162437	NA	NA
Platynereis_dumerilii	XLOC_000029	8.23459	-0.00356554	0.0830727	0.462414	0.999975
Platynereis_dumerilii	XLOC_000030	125.978	-0.00359019	0.0437717	0.558513	0.999975
Platynereis_dumerilii	XLOC_000031	1.49602	-0.000553642	0.111295	0.916505	NA
Platynereis_dumerilii	XLOC_000032	0	0	0.162437	NA	NA
Platynereis_dumerilii	XLOC_000033	2.77758	0.0082	0.142763	0.233029	NA
Platynereis_dumerilii	XLOC_000034	4.71828	-0.00359407	0.0970165	0.491816	NA
Platynereis_dumerilii	XLOC_000035	0	0	0.162437	NA	NA
Platynereis_dumerilii	XLOC_000036	846.392	0.00511351	0.0323637	0.60162	0.999975
Platynereis_dumerilii	XLOC_000037	34.536	-0.00334039	0.0503656	0.50154	0.999975
[truncated: 69,536 more rows]

## Sheet: Fig 6i
Figure 6i. Raw data for DMSO vs DMH1 volcano plots in Platynereis at 12hpf
[truncated: 69,612 more rows]

[truncated: 13 more sheets: Fig 8a, Fig 9d, SFig 1b-d, SFig 3a,b,8a,b, SFig 3e, SFig 3f, SFig 7e,f, SFig 7g, SFig 7h, SFig 8d, SFig 8e, SFig 9a, SFig 9b]
